# Supplementary material for: Transcriptome-Wide Analysis of Pituitary and Ectopic Adrenocorticotropic Hormone-Secreting Tumors
Source: Cancers (Basel). 2025 Feb 15;17(4):658. doi: 10.3390/cancers17040658 (PMC11852724; doi:10.3390/cancers17040658)
Supplement: Supplementary file 1 [file cancers-17-00658-s001.zip › Table_S1.xlsx]

## Sheet: Лист1
Demographic
ID	Gender	Age at the time of diagnosis	Maximal diameter of tumor on MRI (mm)	Tumor localization	Hystology type
ACTH_7	Female	32	5.5	Lung	Typical carcinoid
ACTH_4	Male	22	0	Lung	Typical carcinoid
ACTH_5	Female	42	0	Pancreas	NET Grade2
ACTH_3	Female	42	0	Lung	Atypical carcinoid
ACTH_1	Female	24	4.5	Lung	Atypical carcinoid
ACTH_2	Male	31	0	Lung	Atypical carcinoid
ACTH_6	Male	53	0	Lung	Atypical carcinoid
ACTH_8	Female	54	3.5	Pituitary gland, tumor	Basophilic pituitary adenoma
ACTH_9	Female	67	6.5	Pituitary gland, tumor	Basophilic pituitary adenoma
ACTH_10	Female	41	5.4	Pituitary gland, tumor	Basophilic pituitary adenoma
ACTH_11	Female	53	5.5	Pituitary gland, tumor	Basophilic pituitary adenoma
ACTH_12	Female	51	5.5	Pituitary gland, tumor	Basophilic pituitary adenoma
Hy_1	Female	38	5	Normal pituitary gland	No pituitary tumor
Hy_2	Female	20	0	Normal pituitary gland	No pituitary tumor
Hy_3	Male	20	4.5	Normal pituitary gland	No pituitary tumor
Hy_4	Female	39	0	Normal pituitary gland	No pituitary tumor
Hy_5	Female	54	0	Normal pituitary gland	No pituitary tumor
ACTH_13	Female	55	0	Pituitary gland, tumor	Basophilic pituitary adenoma
Hy_6(ACTH_14)	Female	21	5	Normal pituitary gland	No pituitary tumor
ACTH_15	Female	42	0	Pituitary gland, tumor	Basophilic pituitary adenoma
Hy_7 (ACTH_16)	Female	45	0	Normal pituitary gland	No pituitary tumor
ACTH_17	Male	20	4.1	Pituitary gland, tumor	Oxyphilic pituitary adenoma
ACTH_18	Male	45	0	Pituitary gland, tumor	Chromophobic pituitary adenoma
ACTH_19	Female	21	6	Pituitary gland, tumor	Basophilic pituitary adenoma
ACTH_20	Female	47	5	Pituitary gland, tumor	Chromophobic pituitary adenoma
ACTH_21	Female	44	0	Pituitary gland, tumor	Basophilic pituitary adenoma
ACTH_22	Male	22	0	Pituitary gland, tumor	Basophilic pituitary adenoma
ACTH_23	Female	49	4.5	Pituitary gland, tumor	Basophilic pituitary adenoma
ACTH_24	Female	48	6.5	Pituitary gland, tumor	Chromophobic pituitary adenoma
ACTH_25	Female	35	5.6	Pituitary gland, tumor	Basophilic pituitary adenoma
ACTH_26	Female	46	9	Pituitary gland, tumor	Basophilic pituitary adenoma
ACTH_27	Female	31	3.5	Pituitary gland, tumor	Eosinophilic pituitary adenoma
ACTH_28	Female	33	6.5	Pituitary gland, tumor	Basophilic pituitary adenoma
ACTH_29	Male	47	0	Pituitary gland, tumor	Basophilic pituitary adenoma
ACTH_30	Female	61	0	Pituitary gland, tumor	Basophilic pituitary adenoma
ACTH_31	Female	14	0	Pituitary gland, tumor	Basophilic pituitary adenoma
