# Supplementary material for: Transcriptome-Wide Analysis of Pituitary and Ectopic Adrenocorticotropic Hormone-Secreting Tumors
Source: Cancers (Basel). 2025 Feb 15;17(4):658. doi: 10.3390/cancers17040658 (PMC11852724; doi:10.3390/cancers17040658)
Supplement: Supplementary file 1 [file cancers-17-00658-s001.zip › Table_S10.xlsx]

## Sheet: Upregulated
Ensembl ID	Gene Symbol	Description	Biotype	Location
ENSG00000169347	GP2	glycoprotein 2 [Source:HGNC Symbol;Acc:HGNC:4441]	protein_coding	16:20309574-20327808
ENSG00000240095		novel transcript	lncRNA	3:145961755-145963623
ENSG00000244358		novel transcript	lncRNA	3:145939912-145961536
ENSG00000101441	CST4	cystatin S [Source:HGNC Symbol;Acc:HGNC:2476]	protein_coding	20:23685640-23689038
ENSG00000136110	CNMD	chondromodulin [Source:HGNC Symbol;Acc:HGNC:17005]	protein_coding	13:52703264-52739820
ENSG00000257259	LINC02388	long intergenic non-protein coding RNA 2388 [Source:HGNC Symbol;Acc:HGNC:53315]	lncRNA	12:58565959-58781747
ENSG00000248307	LINC00616	long intergenic non-protein coding RNA 616 [Source:HGNC Symbol;Acc:HGNC:44065]	lncRNA	4:137967479-138131182
ENSG00000110680	CALCA	calcitonin related polypeptide alpha [Source:HGNC Symbol;Acc:HGNC:1437]	protein_coding	11:14966622-14972354
ENSG00000132437	DDC	dopa decarboxylase [Source:HGNC Symbol;Acc:HGNC:2719]	protein_coding	7:50458436-50565405
ENSG00000146809	ASB15	ankyrin repeat and SOCS box containing 15 [Source:HGNC Symbol;Acc:HGNC:19767]	protein_coding	7:123567010-123639481
ENSG00000134443	GRP	gastrin releasing peptide [Source:HGNC Symbol;Acc:HGNC:4605]	protein_coding	18:59220158-59230774
ENSG00000113100	CDH9	cadherin 9 [Source:HGNC Symbol;Acc:HGNC:1768]	protein_coding	5:26880597-27121150
ENSG00000214313	AZGP1P1	AZGP1 pseudogene 1 [Source:HGNC Symbol;Acc:HGNC:911]	transcribed_unprocessed_pseudogene	7:99980762-99987535
ENSG00000271824	SMIM32	small integral membrane protein 32 [Source:HGNC Symbol;Acc:HGNC:53640]	protein_coding	5:136191468-136193162
ENSG00000229559		ribosomal protein S20 (RPS20) pseudogene	transcribed_processed_pseudogene	6:37546591-37547280
ENSG00000205976		golgi autoantigen, golgin subfamily a, 6-like 2 (GOLGA6L2) pseudogene	unprocessed_pseudogene	5:7299774-7306592
ENSG00000168515	SCGB1D1	secretoglobin family 1D member 1 [Source:HGNC Symbol;Acc:HGNC:18395]	protein_coding	11:62190216-62193539
ENSG00000232893	IQCA1-AS1	IQCA1 antisense RNA 1 [Source:HGNC Symbol;Acc:HGNC:41137]	lncRNA	2:236391074-236392388
ENSG00000170373	CST1	cystatin SN [Source:HGNC Symbol;Acc:HGNC:2473]	protein_coding	20:23747562-23751268
ENSG00000136944	LMX1B	LIM homeobox transcription factor 1 beta [Source:HGNC Symbol;Acc:HGNC:6654]	protein_coding	9:126613928-126701032
ENSG00000233290		novel transcript	lncRNA	1:82212413-82848234
ENSG00000146276	GABRR1	gamma-aminobutyric acid type A receptor subunit rho1 [Source:HGNC Symbol;Acc:HGNC:4090]	protein_coding	6:89177504-89231278
ENSG00000160180	TFF3	trefoil factor 3 [Source:HGNC Symbol;Acc:HGNC:11757]	protein_coding	21:42311667-42315409
ENSG00000146013	GFRA3	GDNF family receptor alpha 3 [Source:HGNC Symbol;Acc:HGNC:4245]	protein_coding	5:138252380-138274621
ENSG00000165646	SLC18A2	solute carrier family 18 member A2 [Source:HGNC Symbol;Acc:HGNC:10935]	protein_coding	10:117241093-117279430
ENSG00000156127	BATF	basic leucine zipper ATF-like transcription factor [Source:HGNC Symbol;Acc:HGNC:958]	protein_coding	14:75522455-75546993
ENSG00000267733		solute carrier family 5 (low affinity glucose cotransporter), member 4 (SLC5A4) pseudogene	transcribed_processed_pseudogene	18:12213407-12222998
ENSG00000129514	FOXA1	forkhead box A1 [Source:HGNC Symbol;Acc:HGNC:5021]	protein_coding	14:37589552-37596059
ENSG00000089169	RPH3A	rabphilin 3A [Source:HGNC Symbol;Acc:HGNC:17056]	protein_coding	12:112570380-112898881
ENSG00000188883	KLRG2	killer cell lectin like receptor G2 [Source:HGNC Symbol;Acc:HGNC:24778]	protein_coding	7:139452690-139483673
ENSG00000261502
ENSG00000131094	C1QL1	complement C1q like 1 [Source:HGNC Symbol;Acc:HGNC:24182]	protein_coding	17:44959693-44968303
ENSG00000145888	GLRA1	glycine receptor alpha 1 [Source:HGNC Symbol;Acc:HGNC:4326]	protein_coding	5:151822513-151924851
ENSG00000238010		novel transcript, sense intronic to LMX1B	lncRNA	9:126640756-126641293
ENSG00000206199	ANKUB1	ankyrin repeat and ubiquitin domain containing 1 [Source:HGNC Symbol;Acc:HGNC:29642]	protein_coding	3:149761100-149968385
ENSG00000224842	LMX1B-DT	LMX1B divergent transcript [Source:HGNC Symbol;Acc:HGNC:55849]	lncRNA	9:126589327-126613761
ENSG00000010310	GIPR	gastric inhibitory polypeptide receptor [Source:HGNC Symbol;Acc:HGNC:4271]	protein_coding	19:45668221-45683722
ENSG00000244161	FLNB-AS1	FLNB antisense RNA 1 [Source:HGNC Symbol;Acc:HGNC:40239]	lncRNA	3:58162547-58170636
ENSG00000240271	RPL29P18	ribosomal protein L29 pseudogene 18 [Source:HGNC Symbol;Acc:HGNC:36327]	processed_pseudogene	8:105011107-105011568
ENSG00000263926	MIR4462	microRNA 4462 [Source:HGNC Symbol;Acc:HGNC:41549]	miRNA	6:37555365-37555422
ENSG00000183783	KCTD8	potassium channel tetramerization domain containing 8 [Source:HGNC Symbol;Acc:HGNC:22394]	protein_coding	4:44173903-44448809
ENSG00000160862	AZGP1	alpha-2-glycoprotein 1, zinc-binding [Source:HGNC Symbol;Acc:HGNC:910]	protein_coding	7:99966720-99976042
ENSG00000260658		novel transcript	lncRNA	16:62921420-63618053
ENSG00000234929		novel transcript	lncRNA	2:2638178-2696443
ENSG00000153086	ACMSD	aminocarboxymuconate semialdehyde decarboxylase [Source:HGNC Symbol;Acc:HGNC:19288]	protein_coding	2:134838616-134902034
ENSG00000207773	MIR642A	microRNA 642a [Source:HGNC Symbol;Acc:HGNC:32898]	miRNA	19:45674928-45675024
ENSG00000284395	PERCC1	proline and glutamate rich with coiled coil 1 [Source:HGNC Symbol;Acc:HGNC:52293]	protein_coding	16:1431078-1434441
ENSG00000237596	PDE7B-AS1	PDE7B antisense RNA 1 [Source:HGNC Symbol;Acc:HGNC:56334]	lncRNA	6:135991936-136225751
ENSG00000196859	KRT39	keratin 39 [Source:HGNC Symbol;Acc:HGNC:32971]	protein_coding	17:40958417-40966948
ENSG00000235984	GPC5-AS1	GPC5 antisense RNA 1 [Source:HGNC Symbol;Acc:HGNC:39886]	lncRNA	13:92701389-92721614
ENSG00000081479	LRP2	LDL receptor related protein 2 [Source:HGNC Symbol;Acc:HGNC:6694]	protein_coding	2:169127109-169362534
ENSG00000137976	DNASE2B	deoxyribonuclease 2 beta [Source:HGNC Symbol;Acc:HGNC:28875]	protein_coding	1:84398484-84415018
ENSG00000183454	GRIN2A	glutamate ionotropic receptor NMDA type subunit 2A [Source:HGNC Symbol;Acc:HGNC:4585]	protein_coding	16:9753404-10183337
ENSG00000204889	KRT40	keratin 40 [Source:HGNC Symbol;Acc:HGNC:26707]	protein_coding	17:40977715-40987135
ENSG00000261325	LINC02192	long intergenic non-protein coding RNA 2192 [Source:HGNC Symbol;Acc:HGNC:53054]	lncRNA	16:47849304-47893329
ENSG00000115648	MLPH	melanophilin [Source:HGNC Symbol;Acc:HGNC:29643]	protein_coding	2:237485428-237555322
ENSG00000231824	AKAIN1	A-kinase anchor inhibitor 1 [Source:HGNC Symbol;Acc:HGNC:28285]	protein_coding	18:5142911-5197503
ENSG00000156269	NAA11	N-alpha-acetyltransferase 11, NatA catalytic subunit [Source:HGNC Symbol;Acc:HGNC:28125]	protein_coding	4:79225694-79326061
ENSG00000214428	NPM1P10	nucleophosmin 1 pseudogene 10 [Source:HGNC Symbol;Acc:HGNC:7912]	processed_pseudogene	6:104025540-104026763
ENSG00000251636	LINC01218	long intergenic non-protein coding RNA 1218 [Source:HGNC Symbol;Acc:HGNC:41420]	lncRNA	4:100812255-100814280
ENSG00000260989		novel transcript, antisense to IFT140	lncRNA	16:1580527-1610328
ENSG00000165188	RNF183	ring finger protein 183 [Source:HGNC Symbol;Acc:HGNC:28721]	protein_coding	9:113297093-113303376
ENSG00000248211	TRPC7-AS1	TRPC7 antisense RNA 1 [Source:HGNC Symbol;Acc:HGNC:40936]	lncRNA	5:136193237-136222159
ENSG00000234715	SLC26A5-AS1	SLC26A5 antisense RNA 1 [Source:HGNC Symbol;Acc:HGNC:55680]	lncRNA	7:103445207-103519026
ENSG00000176402	GJC3	gap junction protein gamma 3 [Source:HGNC Symbol;Acc:HGNC:17495]	protein_coding	7:99923266-99929620
ENSG00000268089	GABRQ	gamma-aminobutyric acid type A receptor subunit theta [Source:HGNC Symbol;Acc:HGNC:14454]	protein_coding	X:152637895-152657542
ENSG00000198734	F5	coagulation factor V [Source:HGNC Symbol;Acc:HGNC:3542]	protein_coding	1:169511951-169586588
ENSG00000135333	EPHA7	EPH receptor A7 [Source:HGNC Symbol;Acc:HGNC:3390]	protein_coding	6:93240020-93419687
ENSG00000149571	KIRREL3	kirre like nephrin family adhesion molecule 3 [Source:HGNC Symbol;Acc:HGNC:23204]	protein_coding	11:126423358-127003460
ENSG00000275011	ALOXE3P1	arachidonate lipoxygenase 3 pseudogene 1 [Source:HGNC Symbol;Acc:HGNC:44238]	unprocessed_pseudogene	17:8063936-8072533
ENSG00000135373	EHF	ETS homologous factor [Source:HGNC Symbol;Acc:HGNC:3246]	protein_coding	11:34621093-34663288
ENSG00000137252	HCRTR2	hypocretin receptor 2 [Source:HGNC Symbol;Acc:HGNC:4849]	protein_coding	6:55106460-55282617
ENSG00000260701		novel transcript, antisense to ADAMTS18	lncRNA	16:77433368-77446798
ENSG00000254163		novel transcript	lncRNA	5:156704058-156739812
ENSG00000279930		TEC	TEC	16:1437154-1439315
ENSG00000179542	SLITRK4	SLIT and NTRK like family member 4 [Source:HGNC Symbol;Acc:HGNC:23502]	protein_coding	X:143622790-143636101
ENSG00000102313	ITIH6	inter-alpha-trypsin inhibitor heavy chain family member 6 [Source:HGNC Symbol;Acc:HGNC:28907]	protein_coding	X:54748918-54798255
ENSG00000036565	SLC18A1	solute carrier family 18 member A1 [Source:HGNC Symbol;Acc:HGNC:10934]	protein_coding	8:20144855-20183206
ENSG00000182938	OTOP3	otopetrin 3 [Source:HGNC Symbol;Acc:HGNC:19658]	protein_coding	17:74935898-74949992
ENSG00000279285		TEC	TEC	18:12199345-12200089
ENSG00000236213	CDC42EP3-AS1	CDC42EP3 antisense RNA 1 [Source:HGNC Symbol;Acc:HGNC:56370]	lncRNA	2:37425634-37921937
ENSG00000187140	FOXD3	forkhead box D3 [Source:HGNC Symbol;Acc:HGNC:3804]	protein_coding	1:63322567-63325128
ENSG00000266215	MIR3167	microRNA 3167 [Source:HGNC Symbol;Acc:HGNC:38242]	miRNA	11:126988458-126988542
ENSG00000070601	FRMPD1	FERM and PDZ domain containing 1 [Source:HGNC Symbol;Acc:HGNC:29159]	protein_coding	9:37650954-37746904
ENSG00000221843	SPATA31H1	SPATA31 subfamily H member 1 [Source:HGNC Symbol;Acc:HGNC:25275]	protein_coding	2:27537386-27582722
ENSG00000095739	BAMBI	BMP and activin membrane bound inhibitor [Source:HGNC Symbol;Acc:HGNC:30251]	protein_coding	10:28677510-28682932
ENSG00000233041	PHGR1	proline, histidine and glycine rich 1 [Source:HGNC Symbol;Acc:HGNC:37226]	protein_coding	15:40351033-40356434
ENSG00000237361	TUSC8	tumor suppressor candidate 8 [Source:HGNC Symbol;Acc:HGNC:49111]	lncRNA	13:44397630-44414920
ENSG00000271369		NADH dehydrogenase (ubiquinone) 1 beta subcomplex, 8, 19kDa, pseudogene	processed_pseudogene	11:34709600-34710161
ENSG00000282859		novel transcript, sense intronic to FOXP2	lncRNA	7:114560961-114561517
ENSG00000128573	FOXP2	forkhead box P2 [Source:HGNC Symbol;Acc:HGNC:13875]	protein_coding	7:114086327-114693772
ENSG00000256546	LINC02985	long intergenic non-protein coding RNA 2985 [Source:HGNC Symbol;Acc:HGNC:56073]	lncRNA	12:122063214-122068786
ENSG00000139209	SLC38A4	solute carrier family 38 member 4 [Source:HGNC Symbol;Acc:HGNC:14679]	protein_coding	12:46764761-46832408
ENSG00000261199	UBE2FP2	UBE2F pseudogene 2 [Source:HGNC Symbol;Acc:HGNC:44536]	processed_pseudogene	16:63180610-63181071
ENSG00000119866	BCL11A	BCL11 transcription factor A [Source:HGNC Symbol;Acc:HGNC:13221]	protein_coding	2:60450520-60554467
ENSG00000125851	PCSK2	proprotein convertase subtilisin/kexin type 2 [Source:HGNC Symbol;Acc:HGNC:8744]	protein_coding	20:17226107-17484578
ENSG00000249341		novel transcript	lncRNA	4:53659208-53737156
ENSG00000220575	HTR5A-AS1	HTR5A antisense RNA 1 [Source:HGNC Symbol;Acc:HGNC:48956]	lncRNA	7:155067034-155072450
ENSG00000166391	MOGAT2	monoacylglycerol O-acyltransferase 2 [Source:HGNC Symbol;Acc:HGNC:23248]	protein_coding	11:75717838-75732958
ENSG00000250223	LINC01216	long intergenic non-protein coding RNA 1216 [Source:HGNC Symbol;Acc:HGNC:41418]	lncRNA	4:100660279-100675113
ENSG00000225402		serine/threonine kinase receptor associated protein (STRAP) pseudogene	processed_pseudogene	2:37816915-37817961
ENSG00000267076	MIX23P3	MIX23 pseudogene 3 [Source:HGNC Symbol;Acc:HGNC:45026]	processed_pseudogene	18:12211378-12211807
ENSG00000236572		novel transcript	lncRNA	2:37744333-37747046
ENSG00000251219	LINC01217	long intergenic non-protein coding RNA 1217 [Source:HGNC Symbol;Acc:HGNC:41419]	lncRNA	4:100778582-100791426
ENSG00000280415		novel transcript	TEC	12:125858862-125861119
ENSG00000254048		novel transcript	lncRNA	8:58991720-58993139
ENSG00000248810	LINC02432	long intergenic non-protein coding RNA 2432 [Source:HGNC Symbol;Acc:HGNC:53363]	lncRNA	4:141302910-141357096
ENSG00000178031	ADAMTSL1	ADAMTS like 1 [Source:HGNC Symbol;Acc:HGNC:14632]	protein_coding	9:17906563-18910950
ENSG00000230190		novel transcript	lncRNA	7:147671711-147673143
ENSG00000100314	CABP7	calcium binding protein 7 [Source:HGNC Symbol;Acc:HGNC:20834]	protein_coding	22:29720003-29731833
ENSG00000131050	BPIFA2	BPI fold containing family A member 2 [Source:HGNC Symbol;Acc:HGNC:16203]	protein_coding	20:33161768-33181412
ENSG00000213109	RPL7AP37	ribosomal protein L7a pseudogene 37 [Source:HGNC Symbol;Acc:HGNC:36507]	transcribed_processed_pseudogene	6:136900378-136901157
ENSG00000231291		novel transcript	lncRNA	5:4512262-4531874
ENSG00000139144	PIK3C2G	phosphatidylinositol-4-phosphate 3-kinase catalytic subunit type 2 gamma [Source:HGNC Symbol;Acc:HGNC:8973]	protein_coding	12:18242961-18648416
ENSG00000079689	SCGN	secretagogin, EF-hand calcium binding protein [Source:HGNC Symbol;Acc:HGNC:16941]	protein_coding	6:25652201-25701783
ENSG00000139304	PTPRQ	protein tyrosine phosphatase receptor type Q [Source:HGNC Symbol;Acc:HGNC:9679]	protein_coding	12:80402178-80680273
ENSG00000198846	TOX	thymocyte selection associated high mobility group box [Source:HGNC Symbol;Acc:HGNC:18988]	protein_coding	8:58805412-59119147
ENSG00000255960		F-box only protein 3 (FBXO3) pseudogene	processed_pseudogene	12:18424663-18425140
ENSG00000229609	LINC01079	long intergenic non-protein coding RNA 1079 [Source:HGNC Symbol;Acc:HGNC:49122]	lncRNA	13:27361776-27406447
ENSG00000151012	SLC7A11	solute carrier family 7 member 11 [Source:HGNC Symbol;Acc:HGNC:11059]	protein_coding	4:138164097-138242349
ENSG00000232451		novel transcript	lncRNA	2:23015411-23199168
ENSG00000164326	CARTPT	CART prepropeptide [Source:HGNC Symbol;Acc:HGNC:24323]	protein_coding	5:71719275-71721048
ENSG00000155052	CNTNAP5	contactin associated protein family member 5 [Source:HGNC Symbol;Acc:HGNC:18748]	protein_coding	2:124025287-124921219
ENSG00000232229	LINC00865	long intergenic non-protein coding RNA 865 [Source:HGNC Symbol;Acc:HGNC:45170]	lncRNA	10:89829483-90225443
ENSG00000257472		novel transcript	lncRNA	14:31925801-31930146
ENSG00000147571	CRH	corticotropin releasing hormone [Source:HGNC Symbol;Acc:HGNC:2355]	protein_coding	8:66176376-66178464
ENSG00000219653	GCNT1P4	glucosaminyl (N-acetyl) transferase 1 pseudogene 4 [Source:HGNC Symbol;Acc:HGNC:37974]	processed_pseudogene	6:63857441-63857769
ENSG00000119782	FKBP1B	FKBP prolyl isomerase 1B [Source:HGNC Symbol;Acc:HGNC:3712]	protein_coding	2:24049701-24063681
ENSG00000186197	EDARADD	EDAR associated via death domain [Source:HGNC Symbol;Acc:HGNC:14341]	protein_coding	1:236348257-236502915
ENSG00000223530		novel transcript	lncRNA	2:23330664-23332044
ENSG00000277559
ENSG00000269986
ENSG00000279662		TEC	TEC	16:10445309-10449747
ENSG00000111218	PRMT8	protein arginine methyltransferase 8 [Source:HGNC Symbol;Acc:HGNC:5188]	protein_coding	12:3381349-3593973
ENSG00000142273	CBLC	Cbl proto-oncogene C [Source:HGNC Symbol;Acc:HGNC:15961]	protein_coding	19:44777869-44800652
ENSG00000224595		novel transcript	lncRNA	7:114414244-114419875
ENSG00000252960	RN7SKP258	RN7SK pseudogene 258 [Source:HGNC Symbol;Acc:HGNC:45982]	misc_RNA	9:18651147-18651450
ENSG00000106069	CHN2	chimerin 2 [Source:HGNC Symbol;Acc:HGNC:1944]	protein_coding	7:29146547-29514328
ENSG00000200385			snoRNA	14:37720425-37720561
ENSG00000256138	ZKSCAN7P1	zinc finger with KRAB and SCAN domains 7 pseudogene 1 [Source:HGNC Symbol;Acc:HGNC:49867]	processed_pseudogene	12:18493051-18493723
ENSG00000158639	PAGE5	PAGE family member 5 [Source:HGNC Symbol;Acc:HGNC:29992]	protein_coding	X:55220346-55224108
ENSG00000116678	LEPR	leptin receptor [Source:HGNC Symbol;Acc:HGNC:6554]	protein_coding	1:65420652-65641559
ENSG00000259479	SORD2P	sorbitol dehydrogenase 2, pseudogene [Source:HGNC Symbol;Acc:HGNC:49919]	transcribed_unprocessed_pseudogene	15:44827060-44861850
ENSG00000255427	LINC02707	long intergenic non-protein coding RNA 2707 [Source:HGNC Symbol;Acc:HGNC:54224]	lncRNA	11:34570876-34573982
ENSG00000167912	TOX-DT	TOX divergent transcript [Source:HGNC Symbol;Acc:HGNC:55935]	lncRNA	8:59117374-59123478
ENSG00000234988	LINC01849	long intergenic non-protein coding RNA 1849 [Source:HGNC Symbol;Acc:HGNC:52665]	lncRNA	2:100599166-100611571
ENSG00000258742	LINC02833	long intergenic non-protein coding RNA 2833 [Source:HGNC Symbol;Acc:HGNC:54367]	lncRNA	14:92886352-92893513
ENSG00000236345	SCAT8	S-phase cancer associated transcript 8 [Source:HGNC Symbol;Acc:HGNC:40967]	lncRNA	6:63805797-63822975
ENSG00000224746		novel transcript, antisense to MTPN	lncRNA	7:135774501-135932997
ENSG00000101292	PROKR2	prokineticin receptor 2 [Source:HGNC Symbol;Acc:HGNC:15836]	protein_coding	20:5299218-5316954
ENSG00000117525	F3	coagulation factor III, tissue factor [Source:HGNC Symbol;Acc:HGNC:3541]	protein_coding	1:94529173-94541759
ENSG00000139865	TTC6	tetratricopeptide repeat domain 6 [Source:HGNC Symbol;Acc:HGNC:19739]	protein_coding	14:37595629-38041442
ENSG00000272632		novel transcript	lncRNA	4:141430831-141431284
ENSG00000223941	LINC01014	long intergenic non-protein coding RNA 1014 [Source:HGNC Symbol;Acc:HGNC:41353]	lncRNA	3:178419201-178457309
ENSG00000140263	SORD	sorbitol dehydrogenase [Source:HGNC Symbol;Acc:HGNC:11184]	protein_coding	15:45023147-45077185
ENSG00000258088
ENSG00000237065	NANOGP4	Nanog homeobox pseudogene 4 [Source:HGNC Symbol;Acc:HGNC:23102]	transcribed_processed_pseudogene	7:29212302-29213214
ENSG00000168143	FAM83B	family with sequence similarity 83 member B [Source:HGNC Symbol;Acc:HGNC:21357]	protein_coding	6:54846771-54945099
ENSG00000237921		novel transcript	lncRNA	7:19813685-19818090
ENSG00000175262	C1orf127	chromosome 1 open reading frame 127 [Source:HGNC Symbol;Acc:HGNC:26730]	protein_coding	1:10946471-10982076
ENSG00000271849	MAN2A1-DT	MAN2A1 divergent transcript [Source:HGNC Symbol;Acc:HGNC:54821]	lncRNA	5:109687802-109688329
ENSG00000213777		vomeronasal 1 receptor (VN1R) pseudogene	transcribed_processed_pseudogene	19:53503392-53504278
ENSG00000259711		novel transcript	lncRNA	16:54934837-54954671
ENSG00000261116		novel transcript, overlapping to FAM83B	lncRNA	6:54943167-54945099
ENSG00000274705	MIR486-1	microRNA 486-1 [Source:HGNC Symbol;Acc:HGNC:32342]	miRNA	8:41660441-41660508
ENSG00000255648		novel transcript, antisense to PLCZ1	lncRNA	12:18714795-18737878
ENSG00000150276	PPIAP26	peptidylprolyl isomerase A pseudogene 26 [Source:HGNC Symbol;Acc:HGNC:39271]	transcribed_processed_pseudogene	13:52820497-52821018
ENSG00000154143	PANX3	pannexin 3 [Source:HGNC Symbol;Acc:HGNC:20573]	protein_coding	11:124611428-124620356
ENSG00000026559	KCNG1	potassium voltage-gated channel modifier subfamily G member 1 [Source:HGNC Symbol;Acc:HGNC:6248]	protein_coding	20:51003656-51023107
ENSG00000261649	GOLGA6L7	golgin A6 family like 7 [Source:HGNC Symbol;Acc:HGNC:37442]	protein_coding	15:28841832-28848675
ENSG00000144227	NXPH2	neurexophilin 2 [Source:HGNC Symbol;Acc:HGNC:8076]	protein_coding	2:138669157-138780390
ENSG00000140873	ADAMTS18	ADAM metallopeptidase with thrombospondin type 1 motif 18 [Source:HGNC Symbol;Acc:HGNC:17110]	protein_coding	16:77247813-77435034
ENSG00000177938	CAPZA3	capping actin protein of muscle Z-line subunit alpha 3 [Source:HGNC Symbol;Acc:HGNC:24205]	protein_coding	12:18738119-18739188
ENSG00000161133	USP41P	ubiquitin specific peptidase 41, pseudogene [Source:HGNC Symbol;Acc:HGNC:20070]	transcribed_unprocessed_pseudogene	22:20363621-20377251
ENSG00000253924		novel transcript	lncRNA	8:52294455-52301942
ENSG00000231040	LINC01911	long intergenic non-protein coding RNA 1911 [Source:HGNC Symbol;Acc:HGNC:52730]	lncRNA	2:146682289-146901938
ENSG00000241808	RPS15AP34	ribosomal protein S15a pseudogene 34 [Source:HGNC Symbol;Acc:HGNC:35609]	processed_pseudogene	16:63350763-63351149
ENSG00000008394	MGST1	microsomal glutathione S-transferase 1 [Source:HGNC Symbol;Acc:HGNC:7061]	protein_coding	12:16347142-16609259
ENSG00000232237	ASCL5	achaete-scute family bHLH transcription factor 5 [Source:HGNC Symbol;Acc:HGNC:33169]	protein_coding	1:201113943-201127184
ENSG00000280453		TEC	TEC	8:17498737-17499157
ENSG00000109072	VTN	vitronectin [Source:HGNC Symbol;Acc:HGNC:12724]	protein_coding	17:28367284-28373091
ENSG00000275725		LYR motif containing 2 (LYRM2) pseudogene	processed_pseudogene	11:44656771-44656920
ENSG00000157219	HTR5A	5-hydroxytryptamine receptor 5A [Source:HGNC Symbol;Acc:HGNC:5300]	protein_coding	7:155070324-155087392
ENSG00000201231	RNU4-50P	RNA, U4 small nuclear 50, pseudogene [Source:HGNC Symbol;Acc:HGNC:46986]	snRNA	8:58814412-58814552
ENSG00000169851	PCDH7	protocadherin 7 [Source:HGNC Symbol;Acc:HGNC:8659]	protein_coding	4:30720369-31146805
ENSG00000073849	ST6GAL1	ST6 beta-galactoside alpha-2,6-sialyltransferase 1 [Source:HGNC Symbol;Acc:HGNC:10860]	protein_coding	3:186930325-187078553
ENSG00000115718	PROC	protein C, inactivator of coagulation factors Va and VIIIa [Source:HGNC Symbol;Acc:HGNC:9451]	protein_coding	2:127418427-127429242
ENSG00000283689
ENSG00000237767	LINC01370	long intergenic non-protein coding RNA 1370 [Source:HGNC Symbol;Acc:HGNC:50608]	lncRNA	20:40004213-40044062
ENSG00000207652	MIR621	microRNA 621 [Source:HGNC Symbol;Acc:HGNC:32877]	miRNA	13:40810766-40810861
ENSG00000165970	SLC6A5	solute carrier family 6 member 5 [Source:HGNC Symbol;Acc:HGNC:11051]	protein_coding	11:20599594-20659285
ENSG00000250126		novel transcript	lncRNA	4:137601968-137853684
ENSG00000056736	IL17RB	interleukin 17 receptor B [Source:HGNC Symbol;Acc:HGNC:18015]	protein_coding	3:53846568-53865794
ENSG00000186912	P2RY4	pyrimidinergic receptor P2Y4 [Source:HGNC Symbol;Acc:HGNC:8542]	protein_coding	X:70258166-70260204
ENSG00000218109	KIRREL3-AS3	KIRREL3 antisense RNA 3 [Source:HGNC Symbol;Acc:HGNC:26855]	lncRNA	11:127002910-127006058
ENSG00000103316	CRYM	crystallin mu [Source:HGNC Symbol;Acc:HGNC:2418]	protein_coding	16:21238874-21303083
ENSG00000152128	TMEM163	transmembrane protein 163 [Source:HGNC Symbol;Acc:HGNC:25380]	protein_coding	2:134455759-134719000
ENSG00000255993	PSMC1P9	proteasome 26S subunit, ATPase 1 pseudogene 9 [Source:HGNC Symbol;Acc:HGNC:39784]	processed_pseudogene	12:18692762-18694096
ENSG00000264482	MIR4705	microRNA 4705 [Source:HGNC Symbol;Acc:HGNC:41567]	miRNA	13:102045934-102046004
ENSG00000132518	GUCY2D	guanylate cyclase 2D, retinal [Source:HGNC Symbol;Acc:HGNC:4689]	protein_coding	17:8002615-8020342
ENSG00000254938		novel transcript, sense intronic to KIRREL3	lncRNA	11:126893786-126940669
ENSG00000279358		TEC	TEC	11:126934886-126937150
ENSG00000259425		Golgin subfamily A member 6 pseudogene	transcribed_unprocessed_pseudogene	15:22770523-22776058
ENSG00000259610
ENSG00000167757	KLK11	kallikrein related peptidase 11 [Source:HGNC Symbol;Acc:HGNC:6359]	protein_coding	19:51022216-51028039
ENSG00000177459	ERICH5	glutamate rich 5 [Source:HGNC Symbol;Acc:HGNC:26823]	protein_coding	8:98064522-98093610
ENSG00000042781	USH2A	usherin [Source:HGNC Symbol;Acc:HGNC:12601]	protein_coding	1:215622891-216423448
ENSG00000223634		novel transcript	lncRNA	2:23357444-23360376
ENSG00000259692	LINC01418	long intergenic non-protein coding RNA 1418 [Source:HGNC Symbol;Acc:HGNC:50711]	lncRNA	15:81610828-82013579
ENSG00000134548	SPX	spexin hormone [Source:HGNC Symbol;Acc:HGNC:28139]	protein_coding	12:21526296-21541249
ENSG00000120054	CPN1	carboxypeptidase N subunit 1 [Source:HGNC Symbol;Acc:HGNC:2312]	protein_coding	10:100042193-100081869
ENSG00000164616	FBXL21P	F-box and leucine rich repeat protein 21, pseudogene [Source:HGNC Symbol;Acc:HGNC:13600]	transcribed_unitary_pseudogene	5:135934368-135941671
ENSG00000238207		novel transcript	lncRNA	2:117754139-117804287
ENSG00000210112	MT-TM	mitochondrially encoded tRNA-Met (AUA/G) [Source:HGNC Symbol;Acc:HGNC:7492]	Mt_tRNA	MT:4402-4469
ENSG00000225619	MYT1L-AS1	MYT1L antisense RNA 1 [Source:HGNC Symbol;Acc:HGNC:49274]	lncRNA	2:2319232-2327110
ENSG00000146047	H2BC1	H2B clustered histone 1 [Source:HGNC Symbol;Acc:HGNC:18730]	protein_coding	6:25726777-25727345
ENSG00000171433	GLOD5	glyoxalase domain containing 5 [Source:HGNC Symbol;Acc:HGNC:33358]	protein_coding	X:48761747-48773648
ENSG00000234949	RAB17-DT	RAB17 divergent transcript [Source:HGNC Symbol;Acc:HGNC:56028]	lncRNA	2:237590829-237595985
ENSG00000133475	GGT2P	gamma-glutamyltransferase 2, pseudogene [Source:HGNC Symbol;Acc:HGNC:4251]	transcribed_unprocessed_pseudogene	22:21207973-21225554
ENSG00000176566	DCAF4L2	DDB1 and CUL4 associated factor 4 like 2 [Source:HGNC Symbol;Acc:HGNC:26657]	protein_coding	8:87870747-87874015
ENSG00000122584	NXPH1	neurexophilin 1 [Source:HGNC Symbol;Acc:HGNC:20693]	protein_coding	7:8433609-8752961
ENSG00000229425		novel transcript	lncRNA	21:15368955-15627367
ENSG00000258077		novel transcript	lncRNA	12:75523586-75984015
ENSG00000226876	SMYD3-AS1	SMYD3 antisense RNA 1 [Source:HGNC Symbol;Acc:HGNC:40708]	lncRNA	1:246108626-246113869
ENSG00000132911	NMUR2	neuromedin U receptor 2 [Source:HGNC Symbol;Acc:HGNC:16454]	protein_coding	5:152391546-152433368
ENSG00000227064	NAA20P1	NAA20 pseudogene 1 [Source:HGNC Symbol;Acc:HGNC:55133]	processed_pseudogene	X:132907279-132907575
ENSG00000283273		taspase 1 (TASP1) pseudogene	transcribed_unprocessed_pseudogene	15:22714342-22717727
ENSG00000166840	GLYATL1	glycine-N-acyltransferase like 1 [Source:HGNC Symbol;Acc:HGNC:30519]	protein_coding	11:58905398-59043527
ENSG00000264638	MIR3152	microRNA 3152 [Source:HGNC Symbol;Acc:HGNC:38379]	miRNA	9:18573306-18573379
ENSG00000254990		novel transcript	lncRNA	11:111767013-111778401
ENSG00000203588	IGBP1-AS1	IGBP1 antisense RNA 1 [Source:HGNC Symbol;Acc:HGNC:40295]	lncRNA	X:70163842-70165206
ENSG00000204887	KRTAP1-4	keratin associated protein 1-4 [Source:HGNC Symbol;Acc:HGNC:18904]	protein_coding	17:41029351-41030195
ENSG00000224116	INHBA-AS1	INHBA antisense RNA 1 [Source:HGNC Symbol;Acc:HGNC:40303]	lncRNA	7:41693884-41779388
ENSG00000233985	LINC01681	long intergenic non-protein coding RNA 1681 [Source:HGNC Symbol;Acc:HGNC:52468]	lncRNA	1:170173865-170304358
ENSG00000250243		novel transcript	lncRNA	4:21304468-21350673
ENSG00000135324	MRAP2	melanocortin 2 receptor accessory protein 2 [Source:HGNC Symbol;Acc:HGNC:21232]	protein_coding	6:84033772-84090881
ENSG00000180616	SSTR2	somatostatin receptor 2 [Source:HGNC Symbol;Acc:HGNC:11331]	protein_coding	17:73165010-73176633
ENSG00000110148	CCKBR	cholecystokinin B receptor [Source:HGNC Symbol;Acc:HGNC:1571]	protein_coding	11:6259806-6272127
ENSG00000265584	MIR3978	microRNA 3978 [Source:HGNC Symbol;Acc:HGNC:41630]	miRNA	X:110082118-110082218
ENSG00000260310		novel transcript, sense intronic to EMP2	lncRNA	16:10576499-10578183
ENSG00000280439		TEC	TEC	7:106035798-106036431
ENSG00000214043	LINC02347	long intergenic non-protein coding RNA 2347 [Source:HGNC Symbol;Acc:HGNC:53269]	lncRNA	12:126438837-126472790
ENSG00000250189		F-box and leucine-rich repeat protein 5 (FBXL5) pseudogene	processed_pseudogene	4:141405172-141407586
ENSG00000250033	SLC7A11-AS1	SLC7A11 antisense RNA 1 [Source:HGNC Symbol;Acc:HGNC:44064]	lncRNA	4:138057464-138178177
ENSG00000276308		novel transcript	lncRNA	12:115318657-115320405
ENSG00000120903	CHRNA2	cholinergic receptor nicotinic alpha 2 subunit [Source:HGNC Symbol;Acc:HGNC:1956]	protein_coding	8:27459756-27479883
ENSG00000236373	LINC02653	long intergenic non-protein coding RNA 2653 [Source:HGNC Symbol;Acc:HGNC:54138]	lncRNA	10:90402521-90628981
ENSG00000148123	PLPPR1	phospholipid phosphatase related 1 [Source:HGNC Symbol;Acc:HGNC:25993]	protein_coding	9:101028727-101325135
ENSG00000243004		novel transcript, sense overlapping to MACC1	lncRNA	7:19898489-20140453
ENSG00000279174		TEC	TEC	17:8013327-8016378
ENSG00000124813	RUNX2	RUNX family transcription factor 2 [Source:HGNC Symbol;Acc:HGNC:10472]	protein_coding	6:45328157-45664349
ENSG00000228100	LINC01820	long intergenic non-protein coding RNA 1820 [Source:HGNC Symbol;Acc:HGNC:52625]	lncRNA	2:46347186-46429238
ENSG00000234753	FOXP4-AS1	FOXP4 antisense RNA 1 [Source:HGNC Symbol;Acc:HGNC:50332]	lncRNA	6:41436972-41562194
ENSG00000269985	FARS2-AS1	FARS2 antisense RNA 1 [Source:HGNC Symbol;Acc:HGNC:56121]	lncRNA	6:5451679-5458206
ENSG00000112893	MAN2A1	mannosidase alpha class 2A member 1 [Source:HGNC Symbol;Acc:HGNC:6824]	protein_coding	5:109689927-109869625
ENSG00000249267	LINC00939	long intergenic non-protein coding RNA 939 [Source:HGNC Symbol;Acc:HGNC:48631]	lncRNA	12:125943740-125983667
ENSG00000254226	LINC01933	long intergenic non-protein coding RNA 1933 [Source:HGNC Symbol;Acc:HGNC:52756]	lncRNA	5:151949571-152270449
ENSG00000233080	LINC01399	long intergenic non-protein coding RNA 1399 [Source:HGNC Symbol;Acc:HGNC:50680]	transcribed_processed_pseudogene	22:35194699-35194942
ENSG00000227617	CERS6-AS1	CERS6 antisense RNA 1 [Source:HGNC Symbol;Acc:HGNC:44485]	lncRNA	2:168771951-168786961
ENSG00000188991	SLC15A5	solute carrier family 15 member 5 [Source:HGNC Symbol;Acc:HGNC:33455]	protein_coding	12:16188485-16277685
ENSG00000256276
ENSG00000261617	LINC02177	long intergenic non-protein coding RNA 2177 [Source:HGNC Symbol;Acc:HGNC:53039]	lncRNA	16:9287163-9657465
ENSG00000206676	Y_RNA	Y RNA [Source:RFAM;Acc:RF00019]	misc_RNA	15:37050828-37050930
ENSG00000258245	RPL10P13	ribosomal protein L10 pseudogene 13 [Source:HGNC Symbol;Acc:HGNC:52346]	transcribed_processed_pseudogene	12:75688794-75689096
ENSG00000175329	ISX	intestine specific homeobox [Source:HGNC Symbol;Acc:HGNC:28084]	protein_coding	22:35066136-35087387
ENSG00000226994		novel transcript	lncRNA	2:34799835-35185689
ENSG00000145920	CPLX2	complexin 2 [Source:HGNC Symbol;Acc:HGNC:2310]	protein_coding	5:175796310-175884021
ENSG00000283003
ENSG00000265164	MIR2681	microRNA 2681 [Source:HGNC Symbol;Acc:HGNC:41532]	miRNA	13:101967642-101967746
ENSG00000280073		TEC	TEC	14:69357010-69359308
ENSG00000019505	SYT13	synaptotagmin 13 [Source:HGNC Symbol;Acc:HGNC:14962]	protein_coding	11:45240302-45286341
ENSG00000132702	HAPLN2	hyaluronan and proteoglycan link protein 2 [Source:HGNC Symbol;Acc:HGNC:17410]	protein_coding	1:156619331-156625725
ENSG00000277867		dexamethasone-induced transcript (DEXI) pseudogene	processed_pseudogene	15:22714939-22715225
ENSG00000171004	HS6ST2	heparan sulfate 6-O-sulfotransferase 2 [Source:HGNC Symbol;Acc:HGNC:19133]	protein_coding	X:132626015-132961395
ENSG00000064393	HIPK2	homeodomain interacting protein kinase 2 [Source:HGNC Symbol;Acc:HGNC:14402]	protein_coding	7:139561570-139777998
ENSG00000146477	SLC22A3	solute carrier family 22 member 3 [Source:HGNC Symbol;Acc:HGNC:10967]	protein_coding	6:160348378-160452577
ENSG00000135447	PPP1R1A	protein phosphatase 1 regulatory inhibitor subunit 1A [Source:HGNC Symbol;Acc:HGNC:9286]	protein_coding	12:54575387-54588659
ENSG00000283339		mitochondrially encoded cytochrome c oxidase II (MT-CO2) pseudogene	unprocessed_pseudogene	7:155074599-155074748
ENSG00000100626	GALNT16	polypeptide N-acetylgalactosaminyltransferase 16 [Source:HGNC Symbol;Acc:HGNC:23233]	protein_coding	14:69259277-69357033
ENSG00000255733	IFNG-AS1	IFNG antisense RNA 1 [Source:HGNC Symbol;Acc:HGNC:43910]	lncRNA	12:67989446-68234686
ENSG00000243453
ENSG00000183091	NEB	nebulin [Source:HGNC Symbol;Acc:HGNC:7720]	protein_coding	2:151485336-151734487
ENSG00000213854	CNN2P6	calponin 2 pseudogene 6 [Source:HGNC Symbol;Acc:HGNC:39531]	processed_pseudogene	3:31181751-31182650
ENSG00000134962	KLB	klotho beta [Source:HGNC Symbol;Acc:HGNC:15527]	protein_coding	4:39406930-39451533
ENSG00000237160		HERV-FRD provirus ancestral Env polyprotein(ERVFRDE1) pseudogene	processed_pseudogene	7:95348718-95348910
ENSG00000255772	LINC01479	long intergenic non-protein coding RNA 1479 [Source:HGNC Symbol;Acc:HGNC:51123]	lncRNA	12:67928998-68021308
ENSG00000269680		novel transcript, antisense to TRIP10	lncRNA	19:6748293-6751467
ENSG00000255521	CD44-DT	CD44 divergent transcript [Source:HGNC Symbol;Acc:HGNC:56175]	lncRNA	11:35132655-35139311
ENSG00000090889	KIF4A	kinesin family member 4A [Source:HGNC Symbol;Acc:HGNC:13339]	protein_coding	X:70290104-70420886
ENSG00000180525	DIP2C-AS1	DIP2C antisense RNA 1 [Source:HGNC Symbol;Acc:HGNC:30724]	lncRNA	10:649948-669581
ENSG00000138496	PARP9	poly(ADP-ribose) polymerase family member 9 [Source:HGNC Symbol;Acc:HGNC:24118]	protein_coding	3:122527924-122564577
ENSG00000234572	LINC01800	long intergenic non-protein coding RNA 1800 [Source:HGNC Symbol;Acc:HGNC:52590]	lncRNA	2:64756982-64899994
ENSG00000251139		novel transcript, antisense to ACSL1	lncRNA	4:184813619-184821300
ENSG00000105852	PON3	paraoxonase 3 [Source:HGNC Symbol;Acc:HGNC:9206]	protein_coding	7:95359872-95396375
ENSG00000243300
ENSG00000271579		novel transcript	lncRNA	12:115299588-115300708
ENSG00000102539	MLNR	motilin receptor [Source:HGNC Symbol;Acc:HGNC:4495]	protein_coding	13:49220338-49222377
ENSG00000122548	KIAA0087	KIAA0087 lncRNA [Source:HGNC Symbol;Acc:HGNC:22191]	lncRNA	7:26533121-26538859
ENSG00000171722	SPATA46	spermatogenesis associated 46 [Source:HGNC Symbol;Acc:HGNC:27648]	protein_coding	1:162373203-162376854
ENSG00000164023	SGMS2	sphingomyelin synthase 2 [Source:HGNC Symbol;Acc:HGNC:28395]	protein_coding	4:107824563-107915047
ENSG00000260581
ENSG00000255595	LINC02350	long intergenic non-protein coding RNA 2350 [Source:HGNC Symbol;Acc:HGNC:53272]	lncRNA	12:126191096-126470371
ENSG00000072201	LNX1	ligand of numb-protein X 1 [Source:HGNC Symbol;Acc:HGNC:6657]	protein_coding	4:53459301-53701405
ENSG00000230442	ASB15-AS1	ASB15 antisense RNA 1 [Source:HGNC Symbol;Acc:HGNC:40904]	lncRNA	7:123570030-123624957
ENSG00000245694	CRNDE	colorectal neoplasia differentially expressed [Source:HGNC Symbol;Acc:HGNC:37078]	lncRNA	16:54844649-54931354
ENSG00000203943	SAMD13	sterile alpha motif domain containing 13 [Source:HGNC Symbol;Acc:HGNC:24582]	protein_coding	1:84298366-84389957
ENSG00000182747	SLC35D3	solute carrier family 35 member D3 [Source:HGNC Symbol;Acc:HGNC:15621]	protein_coding	6:136922301-136925660
ENSG00000124107	SLPI	secretory leukocyte peptidase inhibitor [Source:HGNC Symbol;Acc:HGNC:11092]	protein_coding	20:45252239-45254564
ENSG00000077279	DCX	doublecortin [Source:HGNC Symbol;Acc:HGNC:2714]	protein_coding	X:111293779-111412429
ENSG00000250101
ENSG00000225649		novel transcript	lncRNA	2:12736888-13007066
ENSG00000254563		novel transcript	lncRNA	11:78749250-78756480
ENSG00000254497		novel transcript	lncRNA	11:45253880-45255179
ENSG00000145283	SLC10A6	solute carrier family 10 member 6 [Source:HGNC Symbol;Acc:HGNC:30603]	protein_coding	4:86823468-86849384
ENSG00000137166	FOXP4	forkhead box P4 [Source:HGNC Symbol;Acc:HGNC:20842]	protein_coding	6:41546381-41602384
ENSG00000222030
ENSG00000264377	MIR4671	microRNA 4671 [Source:HGNC Symbol;Acc:HGNC:41598]	miRNA	1:234306467-234306539
ENSG00000250366	TUNAR	TCL1 upstream neural differentiation-associated RNA [Source:HGNC Symbol;Acc:HGNC:44088]	protein_coding	14:95866587-95925663
ENSG00000267262		novel transcript, antisense to RFX2	lncRNA	19:6062593-6077132
ENSG00000102743	SLC25A15	solute carrier family 25 member 15 [Source:HGNC Symbol;Acc:HGNC:10985]	protein_coding	13:40789412-40812460
ENSG00000235661	MIR670HG	MIR670 host gene [Source:HGNC Symbol;Acc:HGNC:49204]	lncRNA	11:43556394-43673393
ENSG00000135549	PKIB	cAMP-dependent protein kinase inhibitor beta [Source:HGNC Symbol;Acc:HGNC:9018]	protein_coding	6:122471917-122726373
ENSG00000187546	AGMO	alkylglycerol monooxygenase [Source:HGNC Symbol;Acc:HGNC:33784]	protein_coding	7:15200317-15562015
ENSG00000257681		novel transcript, antisense to STAB2	lncRNA	12:103746315-103768858
ENSG00000260071
ENSG00000112139	MDGA1	MAM domain containing glycosylphosphatidylinositol anchor 1 [Source:HGNC Symbol;Acc:HGNC:19267]	protein_coding	6:37630679-37699306
ENSG00000227895
ENSG00000258520		novel transcript	lncRNA	14:69239166-69260567
ENSG00000262294	RPH3AL-AS2	RPH3AL antisense RNA 2 [Source:HGNC Symbol;Acc:HGNC:56089]	lncRNA	17:352603-357581
ENSG00000229550		novel transcript	lncRNA	2:4136644-4140731
ENSG00000136099	PCDH8	protocadherin 8 [Source:HGNC Symbol;Acc:HGNC:8660]	protein_coding	13:52842889-52848641
ENSG00000198732	SMOC1	SPARC related modular calcium binding 1 [Source:HGNC Symbol;Acc:HGNC:20318]	protein_coding	14:69854131-70032366
ENSG00000152931	PART1	prostate androgen-regulated transcript 1 [Source:HGNC Symbol;Acc:HGNC:17263]	lncRNA	5:60487713-60548813
ENSG00000112964	GHR	growth hormone receptor [Source:HGNC Symbol;Acc:HGNC:4263]	protein_coding	5:42423439-42721878
ENSG00000235335	B3GALT1-AS1	B3GALT1 antisense RNA 1 [Source:HGNC Symbol;Acc:HGNC:40089]	lncRNA	2:167814756-167941183
ENSG00000029534	ANK1	ankyrin 1 [Source:HGNC Symbol;Acc:HGNC:492]	protein_coding	8:41653220-41896741
ENSG00000236860	RPL39P29	ribosomal protein L39 pseudogene 29 [Source:HGNC Symbol;Acc:HGNC:35808]	processed_pseudogene	13:102263046-102263202
ENSG00000157600	TMEM164	transmembrane protein 164 [Source:HGNC Symbol;Acc:HGNC:26217]	protein_coding	X:110002631-110184247
ENSG00000236268	LINC01361	long intergenic non-protein coding RNA 1361 [Source:HGNC Symbol;Acc:HGNC:50595]	lncRNA	1:82970820-82986208
ENSG00000283217		novel transcript	lncRNA	11:43669888-43673282
ENSG00000005981	ASB4	ankyrin repeat and SOCS box containing 4 [Source:HGNC Symbol;Acc:HGNC:16009]	protein_coding	7:95478444-95540233
ENSG00000241791	RN7SL817P	RNA, 7SL, cytoplasmic 817, pseudogene [Source:HGNC Symbol;Acc:HGNC:46833]	misc_RNA	2:46448224-46448511
ENSG00000279932		novel transcript, sense intronic SLC7A2	lncRNA	8:17510613-17511300
ENSG00000200792	SNORA80A	small nucleolar RNA, H/ACA box 80A [Source:HGNC Symbol;Acc:HGNC:32666]	snoRNA	21:32377187-32377322
ENSG00000279525		TEC	TEC	7:95542145-95544542
ENSG00000225378		novel transcript	lncRNA	2:26671254-26674464
ENSG00000279401		TEC	TEC	1:185518651-185520986
ENSG00000158163	DZIP1L	DAZ interacting zinc finger protein 1 like [Source:HGNC Symbol;Acc:HGNC:26551]	protein_coding	3:138061990-138115818
ENSG00000284196		novel transcript	lncRNA	13:79941531-80075035
ENSG00000105467	SYNGR4	synaptogyrin 4 [Source:HGNC Symbol;Acc:HGNC:11502]	protein_coding	19:48364367-48376377
ENSG00000186480	INSIG1	insulin induced gene 1 [Source:HGNC Symbol;Acc:HGNC:6083]	protein_coding	7:155297776-155310235
ENSG00000248740	LINC02428	long intergenic non-protein coding RNA 2428 [Source:HGNC Symbol;Acc:HGNC:53359]	lncRNA	4:103255788-103454667
ENSG00000153012	LGI2	leucine rich repeat LGI family member 2 [Source:HGNC Symbol;Acc:HGNC:18710]	protein_coding	4:24998847-25030946
ENSG00000165066	NKX6-3	NK6 homeobox 3 [Source:HGNC Symbol;Acc:HGNC:26328]	protein_coding	8:41645177-41650817
ENSG00000275325	PDCD6IPP1	PDCD6IP pseudogene 1 [Source:HGNC Symbol;Acc:HGNC:49872]	transcribed_unprocessed_pseudogene	15:22727104-22744699
ENSG00000254607		novel transcript, antisense to KIRREL3	lncRNA	11:126648132-126682114
ENSG00000148734	NPFFR1	neuropeptide FF receptor 1 [Source:HGNC Symbol;Acc:HGNC:17425]	protein_coding	10:70247329-70284004
ENSG00000029993	HMGB3	high mobility group box 3 [Source:HGNC Symbol;Acc:HGNC:5004]	protein_coding	X:150980509-150990771
ENSG00000246363	LINC02458	long intergenic non-protein coding RNA 2458 [Source:HGNC Symbol;Acc:HGNC:53394]	lncRNA	12:89010681-89309571
ENSG00000248654	MTCO3P44	MT-CO3 pseudogene 44 [Source:HGNC Symbol;Acc:HGNC:52147]	unprocessed_pseudogene	4:25720516-25721056
ENSG00000239119	RNU7-119P	RNA, U7 small nuclear 119 pseudogene [Source:HGNC Symbol;Acc:HGNC:45653]	snRNA	3:73593940-73594002
ENSG00000234233	KCNH1-IT1	KCNH1 intronic transcript 1 [Source:HGNC Symbol;Acc:HGNC:41351]	lncRNA	1:211132580-211133470
ENSG00000125319	HROB	homologous recombination factor with OB-fold [Source:HGNC Symbol;Acc:HGNC:28460]	protein_coding	17:44141906-44162476
ENSG00000121671	CRY2	cryptochrome circadian regulator 2 [Source:HGNC Symbol;Acc:HGNC:2385]	protein_coding	11:45847118-45883248
ENSG00000258168		novel transcript, antisense to PTPRB	lncRNA	12:70468080-70543040
ENSG00000116679	IVNS1ABP	influenza virus NS1A binding protein [Source:HGNC Symbol;Acc:HGNC:16951]	protein_coding	1:185292931-185317273
ENSG00000183230	CTNNA3	catenin alpha 3 [Source:HGNC Symbol;Acc:HGNC:2511]	protein_coding	10:65912457-67763637
ENSG00000188107	EYS	eyes shut homolog [Source:HGNC Symbol;Acc:HGNC:21555]	protein_coding	6:63719980-65707226
ENSG00000140564	FURIN	furin, paired basic amino acid cleaving enzyme [Source:HGNC Symbol;Acc:HGNC:8568]	protein_coding	15:90868588-90883564
ENSG00000128536	CDHR3	cadherin related family member 3 [Source:HGNC Symbol;Acc:HGNC:26308]	protein_coding	7:105876796-106036432
ENSG00000173406	DAB1	DAB adaptor protein 1 [Source:HGNC Symbol;Acc:HGNC:2661]	protein_coding	1:56994778-58546734
ENSG00000041515	MYO16	myosin XVI [Source:HGNC Symbol;Acc:HGNC:29822]	protein_coding	13:108596152-109208005
ENSG00000138744	NAAA	N-acylethanolamine acid amidase [Source:HGNC Symbol;Acc:HGNC:736]	protein_coding	4:75910655-75941013
ENSG00000251031		novel transcript	lncRNA	5:144856890-145228982
ENSG00000111696	NT5DC3	5'-nucleotidase domain containing 3 [Source:HGNC Symbol;Acc:HGNC:30826]	protein_coding	12:103770453-103841234
ENSG00000124429	POF1B	POF1B actin binding protein [Source:HGNC Symbol;Acc:HGNC:13711]	protein_coding	X:85277396-85379717
ENSG00000284376		novel transcript	lncRNA	1:211108445-211207138
ENSG00000152049	KCNE4	potassium voltage-gated channel subfamily E regulatory subunit 4 [Source:HGNC Symbol;Acc:HGNC:6244]	protein_coding	2:223052190-223198399
ENSG00000214999		novel transcript, antisense to ALOX12B	lncRNA	17:8079459-8082210
ENSG00000005421	PON1	paraoxonase 1 [Source:HGNC Symbol;Acc:HGNC:9204]	protein_coding	7:95297676-95324532
ENSG00000248791		pleckstrin homology domain containing, family A (phosphoinositide binding specific) member 1 (PLEKHA1) pseudogene	processed_pseudogene	5:14620020-14621313
ENSG00000248485	PCP4L1	Purkinje cell protein 4 like 1 [Source:HGNC Symbol;Acc:HGNC:20448]	protein_coding	1:161258745-161285450
ENSG00000271857		novel transcript, antisense to RUNX2	lncRNA	6:45421079-45422005
ENSG00000102466	FGF14	fibroblast growth factor 14 [Source:HGNC Symbol;Acc:HGNC:3671]	protein_coding	13:101710804-102402457
ENSG00000235026	DPP10-AS1	DPP10 antisense RNA 1 [Source:HGNC Symbol;Acc:HGNC:40941]	lncRNA	2:115126622-115163905
ENSG00000242808	SOX2-OT	SOX2 overlapping transcript [Source:HGNC Symbol;Acc:HGNC:20209]	lncRNA	3:180989510-181836880
ENSG00000253557		novel transcript	lncRNA	8:19084992-19259469
ENSG00000249684
ENSG00000239942	RN7SL394P	RNA, 7SL, cytoplasmic 394, pseudogene [Source:HGNC Symbol;Acc:HGNC:46410]	misc_RNA	10:67825310-67825600
ENSG00000124939	SCGB2A1	secretoglobin family 2A member 1 [Source:HGNC Symbol;Acc:HGNC:7051]	protein_coding	11:62208673-62213943
ENSG00000270773	MARK2P19	MARK2 pseudogene 19 [Source:HGNC Symbol;Acc:HGNC:56521]	processed_pseudogene	3:129345411-129346164
ENSG00000234592	TJAP1P1	TJAP1 pseudogene 1 [Source:HGNC Symbol;Acc:HGNC:55129]	processed_pseudogene	X:129041536-129043183
ENSG00000086848	ALG9	ALG9 alpha-1,2-mannosyltransferase [Source:HGNC Symbol;Acc:HGNC:15672]	protein_coding	11:111782195-111871581
ENSG00000100413	POLR3H	RNA polymerase III subunit H [Source:HGNC Symbol;Acc:HGNC:30349]	protein_coding	22:41525799-41544606
ENSG00000183036	PCP4	Purkinje cell protein 4 [Source:HGNC Symbol;Acc:HGNC:8742]	protein_coding	21:39867438-39929397
ENSG00000126950	TMEM35A	transmembrane protein 35A [Source:HGNC Symbol;Acc:HGNC:25864]	protein_coding	X:101078879-101096367
ENSG00000185774	KCNIP4	potassium voltage-gated channel interacting protein 4 [Source:HGNC Symbol;Acc:HGNC:30083]	protein_coding	4:20728606-21948772
ENSG00000188263	IL17REL	interleukin 17 receptor E like [Source:HGNC Symbol;Acc:HGNC:33808]	protein_coding	22:49991811-50012765
ENSG00000229828	PDE4DIPP1	PDE4DIP pseudogene 1 [Source:HGNC Symbol;Acc:HGNC:50867]	transcribed_unprocessed_pseudogene	1:148080598-148093883
ENSG00000003989	SLC7A2	solute carrier family 7 member 2 [Source:HGNC Symbol;Acc:HGNC:11060]	protein_coding	8:17497088-17570573
ENSG00000269066		novel transcript, antisense MYO9B	lncRNA	19:17095418-17099307
ENSG00000138678	GPAT3	glycerol-3-phosphate acyltransferase 3 [Source:HGNC Symbol;Acc:HGNC:28157]	protein_coding	4:83535914-83605875
ENSG00000199377	RNU5F-1	RNA, U5F small nuclear 1 [Source:HGNC Symbol;Acc:HGNC:10216]	snRNA	1:44721786-44721902
ENSG00000211568	MIR670	microRNA 670 [Source:HGNC Symbol;Acc:HGNC:37304]	miRNA	11:43559656-43559753
ENSG00000170089		THO complex 3 (THOC3) pseudogene	transcribed_unprocessed_pseudogene	5:177875595-177883831
ENSG00000142197	DOP1B	DOP1 leucine zipper like protein B [Source:HGNC Symbol;Acc:HGNC:1291]	protein_coding	21:36156782-36294274
ENSG00000198929	NOS1AP	nitric oxide synthase 1 adaptor protein [Source:HGNC Symbol;Acc:HGNC:16859]	protein_coding	1:162069691-162370475
ENSG00000137709	POU2F3	POU class 2 homeobox 3 [Source:HGNC Symbol;Acc:HGNC:19864]	protein_coding	11:120236640-120319945
ENSG00000100433	KCNK10	potassium two pore domain channel subfamily K member 10 [Source:HGNC Symbol;Acc:HGNC:6273]	protein_coding	14:88180103-88326907
ENSG00000273650		novel transcript	lncRNA	17:42751289-42751717
ENSG00000162552	WNT4	Wnt family member 4 [Source:HGNC Symbol;Acc:HGNC:12783]	protein_coding	1:22117313-22143969
ENSG00000274253		novel transcript, sense overlapping NIPA1	lncRNA	15:22757835-22780131
ENSG00000180535	BHLHA15	basic helix-loop-helix family member a15 [Source:HGNC Symbol;Acc:HGNC:22265]	protein_coding	7:98211439-98215457
ENSG00000251393		novel transcript, antisense to NUMB and HEATR4	lncRNA	14:73462362-73478563
ENSG00000280431		TEC	TEC	13:34079411-34080134
ENSG00000253553		novel transcript, antisense to MMP16	lncRNA	8:88326737-88970677
ENSG00000177614	PGBD5	piggyBac transposable element derived 5 [Source:HGNC Symbol;Acc:HGNC:19405]	protein_coding	1:230314490-230426332
ENSG00000070886	EPHA8	EPH receptor A8 [Source:HGNC Symbol;Acc:HGNC:3391]	protein_coding	1:22563489-22603595
ENSG00000266144	MIR4654	microRNA 4654 [Source:HGNC Symbol;Acc:HGNC:41643]	miRNA	1:162157107-162157182
ENSG00000274115	MIR6081	microRNA 6081 [Source:HGNC Symbol;Acc:HGNC:50151]	miRNA	9:95065350-95065446
ENSG00000178015	GPR150	G protein-coupled receptor 150 [Source:HGNC Symbol;Acc:HGNC:23628]	protein_coding	5:95620087-95622142
ENSG00000123700	KCNJ2	potassium inwardly rectifying channel subfamily J member 2 [Source:HGNC Symbol;Acc:HGNC:6263]	protein_coding	17:70168673-70180044
ENSG00000272397		novel transcript	lncRNA	6:146948528-146951159
ENSG00000270302		novel transcript	lncRNA	4:152308283-152309983
ENSG00000278937
ENSG00000109805	NCAPG	non-SMC condensin I complex subunit G [Source:HGNC Symbol;Acc:HGNC:24304]	protein_coding	4:17810979-17844865
ENSG00000251292	ERVH-1	endogenous retrovirus group H member 1 [Source:HGNC Symbol;Acc:HGNC:39053]	lncRNA	4:23723262-23733579
ENSG00000254294	IMPDH1P6	inosine monophosphate dehydrogenase 1 pseudogene 6 [Source:HGNC Symbol;Acc:HGNC:33961]	processed_pseudogene	8:123400582-123402095
ENSG00000200488	RN7SKP203	RN7SK pseudogene 203 [Source:HGNC Symbol;Acc:HGNC:45927]	misc_RNA	2:76445079-76445410
ENSG00000143473	KCNH1	potassium voltage-gated channel subfamily H member 1 [Source:HGNC Symbol;Acc:HGNC:6250]	protein_coding	1:210676823-211134165
ENSG00000121853	GHSR	growth hormone secretagogue receptor [Source:HGNC Symbol;Acc:HGNC:4267]	protein_coding	3:172443291-172448456
ENSG00000233942		novel transcript	lncRNA	7:95396440-95477491
ENSG00000095203	EPB41L4B	erythrocyte membrane protein band 4.1 like 4B [Source:HGNC Symbol;Acc:HGNC:19818]	protein_coding	9:109171974-109321059
ENSG00000273409	LINC02712	long intergenic non-protein coding RNA 2712 [Source:HGNC Symbol;Acc:HGNC:54229]	lncRNA	11:127271029-127349243
ENSG00000239887	C1orf226	chromosome 1 open reading frame 226 [Source:HGNC Symbol;Acc:HGNC:34351]	protein_coding	1:162378841-162386812
ENSG00000202354	RNY3	RNA, Ro60-associated Y3 [Source:HGNC Symbol;Acc:HGNC:10243]	misc_RNA	7:148983755-148983856
ENSG00000270492	MARK2P3	MARK2 pseudogene 3 [Source:HGNC Symbol;Acc:HGNC:39794]	processed_pseudogene	3:129334586-129335074
ENSG00000121933	TMIGD3	transmembrane and immunoglobulin domain containing 3 [Source:HGNC Symbol;Acc:HGNC:51375]	protein_coding	1:111483348-111563962
ENSG00000262558
ENSG00000266959		ribosomal protein S7 (RPS7) pseudogene	transcribed_processed_pseudogene	19:3568120-3568273
ENSG00000116106	EPHA4	EPH receptor A4 [Source:HGNC Symbol;Acc:HGNC:3388]	protein_coding	2:221418027-221574202
ENSG00000170703	TTLL6	tubulin tyrosine ligase like 6 [Source:HGNC Symbol;Acc:HGNC:26664]	protein_coding	17:48762234-48817229
ENSG00000243319	FGF14-IT1	FGF14 intronic transcript 1 [Source:HGNC Symbol;Acc:HGNC:42774]	lncRNA	13:102292327-102394519
ENSG00000260062	GOLGA2P11	GOLGA2 pseudogene 11 [Source:HGNC Symbol;Acc:HGNC:26788]	transcribed_unprocessed_pseudogene	15:62253730-62270680
ENSG00000172020	GAP43	growth associated protein 43 [Source:HGNC Symbol;Acc:HGNC:4140]	protein_coding	3:115623510-115721490
ENSG00000127252	PLAAT1	phospholipase A and acyltransferase 1 [Source:HGNC Symbol;Acc:HGNC:14922]	protein_coding	3:193241128-193277738
ENSG00000228495	LINC01013	long intergenic non-protein coding RNA 1013 [Source:HGNC Symbol;Acc:HGNC:48987]	lncRNA	6:131901797-132169995
ENSG00000177181	RIMKLA	ribosomal modification protein rimK like family member A [Source:HGNC Symbol;Acc:HGNC:28725]	protein_coding	1:42380792-42424232
ENSG00000212935	KRTAP10-3	keratin associated protein 10-3 [Source:HGNC Symbol;Acc:HGNC:22968]	protein_coding	21:44557790-44558795
ENSG00000215455	KRTAP10-1	keratin associated protein 10-1 [Source:HGNC Symbol;Acc:HGNC:22966]	protein_coding	21:44538981-44540195
ENSG00000208013	MIR652	microRNA 652 [Source:HGNC Symbol;Acc:HGNC:32908]	miRNA	X:110055329-110055426
ENSG00000080644	CHRNA3	cholinergic receptor nicotinic alpha 3 subunit [Source:HGNC Symbol;Acc:HGNC:1957]	protein_coding	15:78593052-78621295
ENSG00000252316	RNY4	RNA, Ro60-associated Y4 [Source:HGNC Symbol;Acc:HGNC:10244]	misc_RNA	7:148963315-148963410
ENSG00000279590		TEC	TEC	19:3567278-3567959
ENSG00000215475	SIAH3	siah E3 ubiquitin protein ligase family member 3 [Source:HGNC Symbol;Acc:HGNC:30553]	protein_coding	13:45777242-45851753
ENSG00000156103	MMP16	matrix metallopeptidase 16 [Source:HGNC Symbol;Acc:HGNC:7162]	protein_coding	8:88032011-88328025
ENSG00000166165	CKB	creatine kinase B [Source:HGNC Symbol;Acc:HGNC:1991]	protein_coding	14:103519667-103522833
ENSG00000233461		novel transcript	lncRNA	1:231520729-231528618
ENSG00000104522	GFUS	GDP-L-fucose synthase [Source:HGNC Symbol;Acc:HGNC:12390]	protein_coding	8:143612618-143618048
ENSG00000145757	SPATA9	spermatogenesis associated 9 [Source:HGNC Symbol;Acc:HGNC:22988]	protein_coding	5:95652181-95698711
ENSG00000089356	FXYD3	FXYD domain containing ion transport regulator 3 [Source:HGNC Symbol;Acc:HGNC:4027]	protein_coding	19:35115823-35124324
ENSG00000207217	SNORA80D	small nucleolar RNA, H/ACA box 80D [Source:HGNC Symbol;Acc:HGNC:50435]	snoRNA	7:6016877-6017011
ENSG00000168214	RBPJ	recombination signal binding protein for immunoglobulin kappa J region [Source:HGNC Symbol;Acc:HGNC:5724]	protein_coding	4:26163455-26435131
ENSG00000207195	Y_RNA	Y RNA [Source:RFAM;Acc:RF00019]	misc_RNA	4:40826655-40826765
ENSG00000280229		TEC	TEC	20:20363691-20366502
ENSG00000164344	KLKB1	kallikrein B1 [Source:HGNC Symbol;Acc:HGNC:6371]	protein_coding	4:186226438-186258471
ENSG00000237640		novel transcript	lncRNA	7:99919561-99948620
ENSG00000112773	TENT5A	terminal nucleotidyltransferase 5A [Source:HGNC Symbol;Acc:HGNC:18345]	protein_coding	6:81491439-81752774
ENSG00000253652		novel transcript	lncRNA	5:179503314-179515857
ENSG00000201155	RNU1-24P	RNA, U1 small nuclear 24, pseudogene [Source:HGNC Symbol;Acc:HGNC:42504]	snRNA	13:101778884-101779048
ENSG00000250761		novel transcript	lncRNA	5:7707802-7749766
ENSG00000280207		novel transcript	lncRNA	5:177967004-177967457
ENSG00000118156	ZNF541	zinc finger protein 541 [Source:HGNC Symbol;Acc:HGNC:25294]	protein_coding	19:47520690-47573148
ENSG00000282564		novel transcript	lncRNA	1:230426491-230641807
ENSG00000232415	ELN-AS1	ELN antisense RNA 1 [Source:HGNC Symbol;Acc:HGNC:40212]	lncRNA	7:74058905-74062308
ENSG00000228305	PRELID1P6	PRELID1 pseudogene 6 [Source:HGNC Symbol;Acc:HGNC:54771]	processed_pseudogene	2:63622178-63622831
ENSG00000226221	RPL26P19	ribosomal protein L26 pseudogene 19 [Source:HGNC Symbol;Acc:HGNC:36393]	processed_pseudogene	5:56504635-56505072
ENSG00000111713	GYS2	glycogen synthase 2 [Source:HGNC Symbol;Acc:HGNC:4707]	protein_coding	12:21536107-21604847
ENSG00000258655	ARHGAP5-AS1	ARHGAP5 antisense RNA 1 (head to head) [Source:HGNC Symbol;Acc:HGNC:20279]	lncRNA	14:32073914-32076861
ENSG00000175426	PCSK1	proprotein convertase subtilisin/kexin type 1 [Source:HGNC Symbol;Acc:HGNC:8743]	protein_coding	5:96390333-96434143
ENSG00000262158	MTCO3P24	MT-CO3 pseudogene 24 [Source:HGNC Symbol;Acc:HGNC:52127]	unprocessed_pseudogene	16:10723836-10724617
ENSG00000235497	LINC02923	long intergenic non-protein coding RNA 2923 [Source:HGNC Symbol;Acc:HGNC:55672]	lncRNA	2:23374726-23381299
ENSG00000183682	BMP8A	bone morphogenetic protein 8a [Source:HGNC Symbol;Acc:HGNC:21650]	protein_coding	1:39491636-39529869
ENSG00000220494	YAP1P1	YAP1 pseudogene 1 [Source:HGNC Symbol;Acc:HGNC:38016]	processed_pseudogene	6:147406889-147408281
ENSG00000189196	LINC00994	long intergenic non-protein coding RNA 994 [Source:HGNC Symbol;Acc:HGNC:48949]	lncRNA	3:64078361-64087363
ENSG00000248494	LNX1-AS2	LNX1 antisense RNA 2 [Source:HGNC Symbol;Acc:HGNC:41450]	lncRNA	4:53592895-53605382
ENSG00000137713	PPP2R1B	protein phosphatase 2 scaffold subunit Abeta [Source:HGNC Symbol;Acc:HGNC:9303]	protein_coding	11:111726908-111766389
ENSG00000161664	ASB16	ankyrin repeat and SOCS box containing 16 [Source:HGNC Symbol;Acc:HGNC:19768]	protein_coding	17:44170447-44179084
ENSG00000283235		novel transcript	lncRNA	5:176131404-176238354
ENSG00000101115	SALL4	spalt like transcription factor 4 [Source:HGNC Symbol;Acc:HGNC:15924]	protein_coding	20:51782331-51802521
ENSG00000147488	ST18	ST18 C2H2C-type zinc finger transcription factor [Source:HGNC Symbol;Acc:HGNC:18695]	protein_coding	8:52110838-52460959
ENSG00000180914	OXTR	oxytocin receptor [Source:HGNC Symbol;Acc:HGNC:8529]	protein_coding	3:8750381-8769628
ENSG00000230721	RPL17P5	ribosomal protein L17 pseudogene 5 [Source:HGNC Symbol;Acc:HGNC:35491]	processed_pseudogene	1:86784913-86785467
ENSG00000148600	CDHR1	cadherin related family member 1 [Source:HGNC Symbol;Acc:HGNC:14550]	protein_coding	10:84194537-84219621

## Sheet: Downregulated
Ensembl ID	Gene Symbol	Description	Biotype	Location
ENSG00000141682	PMAIP1	phorbol-12-myristate-13-acetate-induced protein 1 [Source:HGNC Symbol;Acc:HGNC:9108]	protein_coding	18:59899996-59904305
ENSG00000163710	PCOLCE2	procollagen C-endopeptidase enhancer 2 [Source:HGNC Symbol;Acc:HGNC:8739]	protein_coding	3:142815922-142889206
ENSG00000178445	GLDC	glycine decarboxylase [Source:HGNC Symbol;Acc:HGNC:4313]	protein_coding	9:6532467-6645729
ENSG00000197410	DCHS2	dachsous cadherin-related 2 [Source:HGNC Symbol;Acc:HGNC:23111]	protein_coding	4:154231742-154491799
ENSG00000163827	LRRC2	leucine rich repeat containing 2 [Source:HGNC Symbol;Acc:HGNC:14676]	protein_coding	3:46515385-46606948
ENSG00000153233	PTPRR	protein tyrosine phosphatase receptor type R [Source:HGNC Symbol;Acc:HGNC:9680]	protein_coding	12:70638073-70920738
ENSG00000228203	GRASLND	glycosaminoglycan regulatory associated long non-coding RNA [Source:HGNC Symbol;Acc:HGNC:30963]	lncRNA	2:6911754-6918734
ENSG00000077616	NAALAD2	N-acetylated alpha-linked acidic dipeptidase 2 [Source:HGNC Symbol;Acc:HGNC:14526]	protein_coding	11:90131515-90192894
ENSG00000142408	CACNG8	calcium voltage-gated channel auxiliary subunit gamma 8 [Source:HGNC Symbol;Acc:HGNC:13628]	protein_coding	19:53962937-53990215
ENSG00000095777	MYO3A	myosin IIIA [Source:HGNC Symbol;Acc:HGNC:7601]	protein_coding	10:25934229-26212532
ENSG00000229847	EMX2OS	EMX2 opposite strand/antisense RNA [Source:HGNC Symbol;Acc:HGNC:18511]	lncRNA	10:117473213-117545068
ENSG00000140459	CYP11A1	cytochrome P450 family 11 subfamily A member 1 [Source:HGNC Symbol;Acc:HGNC:2590]	protein_coding	15:74337759-74367646
ENSG00000135318	NT5E	5'-nucleotidase ecto [Source:HGNC Symbol;Acc:HGNC:8021]	protein_coding	6:85449584-85495791
ENSG00000140600	SH3GL3	SH3 domain containing GRB2 like 3, endophilin A3 [Source:HGNC Symbol;Acc:HGNC:10832]	protein_coding	15:83447228-83618743
ENSG00000063438	AHRR	aryl hydrocarbon receptor repressor [Source:HGNC Symbol;Acc:HGNC:346]	protein_coding	5:321714-438291
ENSG00000105707	HPN	hepsin [Source:HGNC Symbol;Acc:HGNC:5155]	protein_coding	19:35040506-35066573
ENSG00000204128	C2orf72	chromosome 2 open reading frame 72 [Source:HGNC Symbol;Acc:HGNC:27418]	protein_coding	2:231037523-231049719
ENSG00000150625	GPM6A	glycoprotein M6A [Source:HGNC Symbol;Acc:HGNC:4460]	protein_coding	4:175632934-176002664
ENSG00000038295	TLL1	tolloid like 1 [Source:HGNC Symbol;Acc:HGNC:11843]	protein_coding	4:165873237-166104457
ENSG00000103742	IGDCC4	immunoglobulin superfamily DCC subclass member 4 [Source:HGNC Symbol;Acc:HGNC:13770]	protein_coding	15:65381484-65422947
ENSG00000140479	PCSK6	proprotein convertase subtilisin/kexin type 6 [Source:HGNC Symbol;Acc:HGNC:8569]	protein_coding	15:101289784-101525202
ENSG00000175093	SPSB4	splA/ryanodine receptor domain and SOCS box containing 4 [Source:HGNC Symbol;Acc:HGNC:30630]	protein_coding	3:141051347-141148611
ENSG00000173698	ADGRG2	adhesion G protein-coupled receptor G2 [Source:HGNC Symbol;Acc:HGNC:4516]	protein_coding	X:18989307-19122637
ENSG00000060140	STYK1	serine/threonine/tyrosine kinase 1 [Source:HGNC Symbol;Acc:HGNC:18889]	protein_coding	12:10618923-10674318
ENSG00000196092	PAX5	paired box 5 [Source:HGNC Symbol;Acc:HGNC:8619]	protein_coding	9:36833269-37034268
ENSG00000166450	PRTG	protogenin [Source:HGNC Symbol;Acc:HGNC:26373]	protein_coding	15:55611544-55743152
ENSG00000111907	TPD52L1	TPD52 like 1 [Source:HGNC Symbol;Acc:HGNC:12006]	protein_coding	6:125119049-125264407
ENSG00000115828	QPCT	glutaminyl-peptide cyclotransferase [Source:HGNC Symbol;Acc:HGNC:9753]	protein_coding	2:37342827-37373322
ENSG00000220517	ASS1P1	argininosuccinate synthetase 1 pseudogene 1 [Source:HGNC Symbol;Acc:HGNC:759]	transcribed_processed_pseudogene	6:25023247-25024483
ENSG00000171016	PYGO1	pygopus family PHD finger 1 [Source:HGNC Symbol;Acc:HGNC:30256]	protein_coding	15:55538884-55588947
ENSG00000180875	GREM2	gremlin 2, DAN family BMP antagonist [Source:HGNC Symbol;Acc:HGNC:17655]	protein_coding	1:240489573-240612155
ENSG00000070808	CAMK2A	calcium/calmodulin dependent protein kinase II alpha [Source:HGNC Symbol;Acc:HGNC:1460]	protein_coding	5:150219491-150290093
ENSG00000173376	NDNF	neuron derived neurotrophic factor [Source:HGNC Symbol;Acc:HGNC:26256]	protein_coding	4:121035613-121073021
ENSG00000187730	GABRD	gamma-aminobutyric acid type A receptor subunit delta [Source:HGNC Symbol;Acc:HGNC:4084]	protein_coding	1:2019329-2030758
ENSG00000184613	NELL2	neural EGFL like 2 [Source:HGNC Symbol;Acc:HGNC:7751]	protein_coding	12:44508275-44921848
ENSG00000181195	PENK	proenkephalin [Source:HGNC Symbol;Acc:HGNC:8831]	protein_coding	8:56436674-56446671
ENSG00000206549		novel protein identical to PRSS50	protein_coding	3:46712115-46812574
ENSG00000249992	TMEM158	transmembrane protein 158 [Source:HGNC Symbol;Acc:HGNC:30293]	protein_coding	3:45224466-45226287
ENSG00000241106	HLA-DOB	major histocompatibility complex, class II, DO beta [Source:HGNC Symbol;Acc:HGNC:4937]	protein_coding	6:32812763-32820466
ENSG00000149575	SCN2B	sodium voltage-gated channel beta subunit 2 [Source:HGNC Symbol;Acc:HGNC:10589]	protein_coding	11:118162806-118176639
ENSG00000173253	DMRT2	doublesex and mab-3 related transcription factor 2 [Source:HGNC Symbol;Acc:HGNC:2935]	protein_coding	9:1049858-1057552
ENSG00000149527	PLCH2	phospholipase C eta 2 [Source:HGNC Symbol;Acc:HGNC:29037]	protein_coding	1:2425980-2505532
ENSG00000252396	RN7SKP195	RN7SK pseudogene 195 [Source:HGNC Symbol;Acc:HGNC:45919]	misc_RNA	1:237120807-237121109
ENSG00000214491	SEC14L6	SEC14 like lipid binding 6 [Source:HGNC Symbol;Acc:HGNC:40047]	protein_coding	22:30522799-30546741
ENSG00000198626	RYR2	ryanodine receptor 2 [Source:HGNC Symbol;Acc:HGNC:10484]	protein_coding	1:237042184-237833988
ENSG00000181585	TMIE	transmembrane inner ear [Source:HGNC Symbol;Acc:HGNC:30800]	protein_coding	3:46694528-46710886
ENSG00000147655	RSPO2	R-spondin 2 [Source:HGNC Symbol;Acc:HGNC:28583]	protein_coding	8:107899316-108083642
ENSG00000176399	DMRTA1	DMRT like family A1 [Source:HGNC Symbol;Acc:HGNC:13826]	protein_coding	9:22446824-22455740
ENSG00000068078	FGFR3	fibroblast growth factor receptor 3 [Source:HGNC Symbol;Acc:HGNC:3690]	protein_coding	4:1793293-1808872
ENSG00000169515	CCDC8	coiled-coil domain containing 8 [Source:HGNC Symbol;Acc:HGNC:25367]	protein_coding	19:46410329-46413564
ENSG00000172733	PURG	purine rich element binding protein G [Source:HGNC Symbol;Acc:HGNC:17930]	protein_coding	8:30995802-31033715
ENSG00000223006	RN7SKP137	RN7SK pseudogene 137 [Source:HGNC Symbol;Acc:HGNC:45861]	misc_RNA	4:121061172-121061478
ENSG00000250986	LINC02600	long intergenic non-protein coding RNA 2600 [Source:HGNC Symbol;Acc:HGNC:53177]	lncRNA	4:3758748-3763390
ENSG00000132840	BHMT2	betaine--homocysteine S-methyltransferase 2 [Source:HGNC Symbol;Acc:HGNC:1048]	protein_coding	5:79069767-79090069
ENSG00000130037	KCNA5	potassium voltage-gated channel subfamily A member 5 [Source:HGNC Symbol;Acc:HGNC:6224]	protein_coding	12:5043879-5046788
ENSG00000187848	P2RX2	purinergic receptor P2X 2 [Source:HGNC Symbol;Acc:HGNC:15459]	protein_coding	12:132618776-132622388
ENSG00000272053
ENSG00000164188	RANBP3L	RAN binding protein 3 like [Source:HGNC Symbol;Acc:HGNC:26353]	protein_coding	5:36246913-36302114
ENSG00000275340	FGD5P1	FYVE, RhoGEF and PH domain containing 5 pseudogene 1 [Source:HGNC Symbol;Acc:HGNC:44498]	transcribed_unprocessed_pseudogene	3:13934255-13937477
ENSG00000204175	GPRIN2	G protein regulated inducer of neurite outgrowth 2 [Source:HGNC Symbol;Acc:HGNC:23730]	protein_coding	10:46541736-46556658
ENSG00000283199	C13orf46	chromosome 13 open reading frame 46 [Source:HGNC Symbol;Acc:HGNC:53786]	protein_coding	13:113953705-113974076
ENSG00000267594	CYP4F24P	cytochrome P450 family 4 subfamily F member 24, pseudogene [Source:HGNC Symbol;Acc:HGNC:39945]	transcribed_unprocessed_pseudogene	19:15760241-15779909
ENSG00000149488	TMC2	transmembrane channel like 2 [Source:HGNC Symbol;Acc:HGNC:16527]	protein_coding	20:2536573-2643580
ENSG00000130032	PRRG3	proline rich and Gla domain 3 [Source:HGNC Symbol;Acc:HGNC:30798]	protein_coding	X:151694607-151705924
ENSG00000148200	NR6A1	nuclear receptor subfamily 6 group A member 1 [Source:HGNC Symbol;Acc:HGNC:7985]	protein_coding	9:124517275-124771311
ENSG00000075035	WSCD2	WSC domain containing 2 [Source:HGNC Symbol;Acc:HGNC:29117]	protein_coding	12:108129288-108250537
ENSG00000196890	H2BC26	H2B clustered histone 26 [Source:HGNC Symbol;Acc:HGNC:20514]	protein_coding	1:228458103-228463104
ENSG00000178038	ALS2CL	ALS2 C-terminal like [Source:HGNC Symbol;Acc:HGNC:20605]	protein_coding	3:46668995-46693704
ENSG00000151948	GLT1D1	glycosyltransferase 1 domain containing 1 [Source:HGNC Symbol;Acc:HGNC:26483]	protein_coding	12:128853427-128984968
ENSG00000141579	ZNF750	zinc finger protein 750 [Source:HGNC Symbol;Acc:HGNC:25843]	protein_coding	17:82829434-82840022
ENSG00000111981	ULBP1	UL16 binding protein 1 [Source:HGNC Symbol;Acc:HGNC:14893]	protein_coding	6:149963943-149973715
ENSG00000206384	COL6A6	collagen type VI alpha 6 chain [Source:HGNC Symbol;Acc:HGNC:27023]	protein_coding	3:130517177-130677044
ENSG00000137699	TRIM29	tripartite motif containing 29 [Source:HGNC Symbol;Acc:HGNC:17274]	protein_coding	11:120111286-120185529
ENSG00000169758	TMEM266	transmembrane protein 266 [Source:HGNC Symbol;Acc:HGNC:26763]	protein_coding	15:76059958-76229121
ENSG00000115290	GRB14	growth factor receptor bound protein 14 [Source:HGNC Symbol;Acc:HGNC:4565]	protein_coding	2:164492417-164621482
ENSG00000110786	PTPN5	protein tyrosine phosphatase non-receptor type 5 [Source:HGNC Symbol;Acc:HGNC:9657]	protein_coding	11:18727928-18792721
ENSG00000163132	MSX1	msh homeobox 1 [Source:HGNC Symbol;Acc:HGNC:7391]	protein_coding	4:4859665-4863936
ENSG00000138759	FRAS1	Fraser extracellular matrix complex subunit 1 [Source:HGNC Symbol;Acc:HGNC:19185]	protein_coding	4:78057323-78544269
ENSG00000165966	PDZRN4	PDZ domain containing ring finger 4 [Source:HGNC Symbol;Acc:HGNC:30552]	protein_coding	12:41188320-41574745
ENSG00000148204	CRB2	crumbs cell polarity complex component 2 [Source:HGNC Symbol;Acc:HGNC:18688]	protein_coding	9:123356170-123380324
ENSG00000243806	RPL7P18	ribosomal protein L7 pseudogene 18 [Source:HGNC Symbol;Acc:HGNC:36949]	processed_pseudogene	5:94825961-94826694
ENSG00000121898	CPXM2	carboxypeptidase X, M14 family member 2 [Source:HGNC Symbol;Acc:HGNC:26977]	protein_coding	10:123706207-123940267
ENSG00000125965	GDF5	growth differentiation factor 5 [Source:HGNC Symbol;Acc:HGNC:4220]	protein_coding	20:35433347-35454746
ENSG00000155754	C2CD6	C2 calcium dependent domain containing 6 [Source:HGNC Symbol;Acc:HGNC:14438]	protein_coding	2:201487421-201619178
ENSG00000183798	EMILIN3	elastin microfibril interfacer 3 [Source:HGNC Symbol;Acc:HGNC:16123]	protein_coding	20:41359962-41366818
ENSG00000182621	PLCB1	phospholipase C beta 1 [Source:HGNC Symbol;Acc:HGNC:15917]	protein_coding	20:8077251-8968360
ENSG00000158315	RHBDL2	rhomboid like 2 [Source:HGNC Symbol;Acc:HGNC:16083]	protein_coding	1:38885807-38941830
ENSG00000119714	GPR68	G protein-coupled receptor 68 [Source:HGNC Symbol;Acc:HGNC:4519]	protein_coding	14:91232532-91253925
ENSG00000143494	VASH2	vasohibin 2 [Source:HGNC Symbol;Acc:HGNC:25723]	protein_coding	1:212950520-212992037
ENSG00000134874	DZIP1	DAZ interacting zinc finger protein 1 [Source:HGNC Symbol;Acc:HGNC:20908]	protein_coding	13:95578202-95644706
ENSG00000142449	FBN3	fibrillin 3 [Source:HGNC Symbol;Acc:HGNC:18794]	protein_coding	19:8065402-8149592
ENSG00000145335	SNCA	synuclein alpha [Source:HGNC Symbol;Acc:HGNC:11138]	protein_coding	4:89700345-89838315
ENSG00000206120	EGFEM1P	EGF like and EMI domain containing 1, pseudogene [Source:HGNC Symbol;Acc:HGNC:25149]	transcribed_unitary_pseudogene	3:168249941-168821335
ENSG00000171388	APLN	apelin [Source:HGNC Symbol;Acc:HGNC:16665]	protein_coding	X:129645259-129654956
ENSG00000147883	CDKN2B	cyclin dependent kinase inhibitor 2B [Source:HGNC Symbol;Acc:HGNC:1788]	protein_coding	9:22002903-22009305
ENSG00000077092	RARB	retinoic acid receptor beta [Source:HGNC Symbol;Acc:HGNC:9865]	protein_coding	3:24687887-25597932
ENSG00000183421	RIPK4	receptor interacting serine/threonine kinase 4 [Source:HGNC Symbol;Acc:HGNC:496]	protein_coding	21:41739369-41767089
ENSG00000180139	ACTA2-AS1	ACTA2 antisense RNA 1 [Source:HGNC Symbol;Acc:HGNC:45169]	lncRNA	10:88932390-88940820
ENSG00000082438	COBLL1	cordon-bleu WH2 repeat protein like 1 [Source:HGNC Symbol;Acc:HGNC:23571]	protein_coding	2:164653624-164843679
ENSG00000110660	SLC35F2	solute carrier family 35 member F2 [Source:HGNC Symbol;Acc:HGNC:23615]	protein_coding	11:107790991-107928293
ENSG00000128242	GAL3ST1	galactose-3-O-sulfotransferase 1 [Source:HGNC Symbol;Acc:HGNC:24240]	protein_coding	22:30554635-30574665
ENSG00000130707	ASS1	argininosuccinate synthase 1 [Source:HGNC Symbol;Acc:HGNC:758]	protein_coding	9:130444961-130501274
ENSG00000131095	GFAP	glial fibrillary acidic protein [Source:HGNC Symbol;Acc:HGNC:4235]	protein_coding	17:44903159-44916937
ENSG00000144488	ESPNL	espin like [Source:HGNC Symbol;Acc:HGNC:27937]	protein_coding	2:238100340-238133287
ENSG00000167100	SAMD14	sterile alpha motif domain containing 14 [Source:HGNC Symbol;Acc:HGNC:27312]	protein_coding	17:50110040-50130160
ENSG00000138134	STAMBPL1	STAM binding protein like 1 [Source:HGNC Symbol;Acc:HGNC:24105]	protein_coding	10:88879734-88975153
ENSG00000186529	CYP4F3	cytochrome P450 family 4 subfamily F member 3 [Source:HGNC Symbol;Acc:HGNC:2646]	protein_coding	19:15640897-15662825
ENSG00000255248	MIR100HG	mir-100-let-7a-2-mir-125b-1 cluster host gene [Source:HGNC Symbol;Acc:HGNC:39522]	lncRNA	11:122028325-122556721
ENSG00000123453	SARDH	sarcosine dehydrogenase [Source:HGNC Symbol;Acc:HGNC:10536]	protein_coding	9:133663560-133739955
ENSG00000080200	CRYBG3	crystallin beta-gamma domain containing 3 [Source:HGNC Symbol;Acc:HGNC:34427]	protein_coding	3:97822011-97944984
ENSG00000183873	SCN5A	sodium voltage-gated channel alpha subunit 5 [Source:HGNC Symbol;Acc:HGNC:10593]	protein_coding	3:38548057-38649743
ENSG00000280422		TEC	TEC	3:51951849-51953902
ENSG00000240809	CAP1P1	CAP1 pseudogene 1 [Source:HGNC Symbol;Acc:HGNC:31134]	processed_pseudogene	3:76434018-76435428
ENSG00000140538	NTRK3	neurotrophic receptor tyrosine kinase 3 [Source:HGNC Symbol;Acc:HGNC:8033]	protein_coding	15:87859751-88256791
ENSG00000273888
ENSG00000204248	COL11A2	collagen type XI alpha 2 chain [Source:HGNC Symbol;Acc:HGNC:2187]	protein_coding	6:33162681-33192499
ENSG00000066735	KIF26A	kinesin family member 26A [Source:HGNC Symbol;Acc:HGNC:20226]	protein_coding	14:104136454-104180894
ENSG00000122756	CNTFR	ciliary neurotrophic factor receptor [Source:HGNC Symbol;Acc:HGNC:2170]	protein_coding	9:34551432-34590140
ENSG00000226237	GAS1RR	GAS1 adjacent regulatory RNA [Source:HGNC Symbol;Acc:HGNC:52261]	lncRNA	9:86948583-87013294
ENSG00000167889	MGAT5B	alpha-1,6-mannosylglycoprotein 6-beta-N-acetylglucosaminyltransferase B [Source:HGNC Symbol;Acc:HGNC:24140]	protein_coding	17:76868404-76950393
ENSG00000255874	PRECSIT	p53 regulated carcinoma associated Stat3 activating long intergenic non-protein coding transcript [Source:HGNC Symbol;Acc:HGNC:27492]	lncRNA	13:110863987-110870476
ENSG00000007312	CD79B	CD79b molecule [Source:HGNC Symbol;Acc:HGNC:1699]	protein_coding	17:63928738-63932336
ENSG00000267042		novel transcript, antisense to CCR10	lncRNA	17:42679931-42682113
ENSG00000224331		pseudogene similar to part of ribosomal protein L10 (RPL10)	processed_pseudogene	2:164687287-164687596
ENSG00000135406	PRPH	peripherin [Source:HGNC Symbol;Acc:HGNC:9461]	protein_coding	12:49295147-49298686
ENSG00000047365	ARAP2	ArfGAP with RhoGAP domain, ankyrin repeat and PH domain 2 [Source:HGNC Symbol;Acc:HGNC:16924]	protein_coding	4:35948221-36244514
ENSG00000239467
ENSG00000075643	MOCOS	molybdenum cofactor sulfurase [Source:HGNC Symbol;Acc:HGNC:18234]	protein_coding	18:36187497-36272157
ENSG00000179219	LINC00311	long intergenic non-protein coding RNA 311 [Source:HGNC Symbol;Acc:HGNC:28312]	lncRNA	16:85282958-85285963
ENSG00000105825	TFPI2	tissue factor pathway inhibitor 2 [Source:HGNC Symbol;Acc:HGNC:11761]	protein_coding	7:93885396-93890753
ENSG00000107242	PIP5K1B	phosphatidylinositol-4-phosphate 5-kinase type 1 beta [Source:HGNC Symbol;Acc:HGNC:8995]	protein_coding	9:68705240-69009176
ENSG00000169031	COL4A3	collagen type IV alpha 3 chain [Source:HGNC Symbol;Acc:HGNC:2204]	protein_coding	2:227164624-227314792
ENSG00000237187	NR2F1-AS1	NR2F1 antisense RNA 1 [Source:HGNC Symbol;Acc:HGNC:48622]	lncRNA	5:93360779-93585649
ENSG00000198795	ZNF521	zinc finger protein 521 [Source:HGNC Symbol;Acc:HGNC:24605]	protein_coding	18:25061924-25352190
ENSG00000179097	HTR1F	5-hydroxytryptamine receptor 1F [Source:HGNC Symbol;Acc:HGNC:5292]	protein_coding	3:87792706-87993839
ENSG00000255270	NAV2-IT1	NAV2 intronic transcript 1 [Source:HGNC Symbol;Acc:HGNC:41416]	lncRNA	11:19380484-19385014
ENSG00000179270	PCARE	photoreceptor cilium actin regulator [Source:HGNC Symbol;Acc:HGNC:34383]	protein_coding	2:29060976-29074523
ENSG00000163737	PF4	platelet factor 4 [Source:HGNC Symbol;Acc:HGNC:8861]	protein_coding	4:73980811-73982027
ENSG00000167676	PLIN4	perilipin 4 [Source:HGNC Symbol;Acc:HGNC:29393]	protein_coding	19:4502192-4518486
ENSG00000005108	THSD7A	thrombospondin type 1 domain containing 7A [Source:HGNC Symbol;Acc:HGNC:22207]	protein_coding	7:11370365-11832198
ENSG00000172901	LVRN	laeverin [Source:HGNC Symbol;Acc:HGNC:26904]	protein_coding	5:115962454-116027619
ENSG00000081052	COL4A4	collagen type IV alpha 4 chain [Source:HGNC Symbol;Acc:HGNC:2206]	protein_coding	2:227002714-227164453
ENSG00000005961	ITGA2B	integrin subunit alpha 2b [Source:HGNC Symbol;Acc:HGNC:6138]	protein_coding	17:44372180-44389649
ENSG00000141934	PLPP2	phospholipid phosphatase 2 [Source:HGNC Symbol;Acc:HGNC:9230]	protein_coding	19:281040-291403
ENSG00000214922	HLA-F-AS1	HLA-F antisense RNA 1 [Source:HGNC Symbol;Acc:HGNC:26645]	lncRNA	6:29707518-29828496
ENSG00000135925	WNT10A	Wnt family member 10A [Source:HGNC Symbol;Acc:HGNC:13829]	protein_coding	2:218880852-218899581
ENSG00000100170	SLC5A1	solute carrier family 5 member 1 [Source:HGNC Symbol;Acc:HGNC:11036]	protein_coding	22:32043261-32113029
ENSG00000100196	KDELR3	KDEL endoplasmic reticulum protein retention receptor 3 [Source:HGNC Symbol;Acc:HGNC:6306]	protein_coding	22:38468078-38483447
ENSG00000146700	SSC4D	scavenger receptor cysteine rich family member with 4 domains [Source:HGNC Symbol;Acc:HGNC:14461]	protein_coding	7:76389334-76409697
ENSG00000173156	RHOD	ras homolog family member D [Source:HGNC Symbol;Acc:HGNC:670]	protein_coding	11:67056847-67072017
ENSG00000224982	TMEM233	transmembrane protein 233 [Source:HGNC Symbol;Acc:HGNC:37219]	protein_coding	12:119593774-119643075
ENSG00000215246	LINC02982	long intergenic non-protein coding RNA 2982 [Source:HGNC Symbol;Acc:HGNC:56056]	lncRNA	5:965257-1004541
ENSG00000186654	PRR5	proline rich 5 [Source:HGNC Symbol;Acc:HGNC:31682]	protein_coding	22:44668547-44737681
ENSG00000184785	SMIM10	small integral membrane protein 10 [Source:HGNC Symbol;Acc:HGNC:41913]	protein_coding	X:134990991-134992473
ENSG00000189420	ZFP92	ZFP92 zinc finger protein [Source:HGNC Symbol;Acc:HGNC:12865]	protein_coding	X:153411472-153426481
ENSG00000197405	C5AR1	complement C5a receptor 1 [Source:HGNC Symbol;Acc:HGNC:1338]	protein_coding	19:47290023-47322066
ENSG00000155760	FZD7	frizzled class receptor 7 [Source:HGNC Symbol;Acc:HGNC:4045]	protein_coding	2:202033855-202038441
ENSG00000060656	PTPRU	protein tyrosine phosphatase receptor type U [Source:HGNC Symbol;Acc:HGNC:9683]	protein_coding	1:29236516-29326813
ENSG00000234350	ERICH2-DT	ERICH2 divergent transcript [Source:HGNC Symbol;Acc:HGNC:55686]	lncRNA	2:170700343-170818037
ENSG00000197261	C6orf141	chromosome 6 open reading frame 141 [Source:HGNC Symbol;Acc:HGNC:21351]	protein_coding	6:49550666-49561907
ENSG00000068650	ATP11A	ATPase phospholipid transporting 11A [Source:HGNC Symbol;Acc:HGNC:13552]	protein_coding	13:112690038-112887168
ENSG00000184160	ADRA2C	adrenoceptor alpha 2C [Source:HGNC Symbol;Acc:HGNC:283]	protein_coding	4:3766348-3768526
ENSG00000144730	IL17RD	interleukin 17 receptor D [Source:HGNC Symbol;Acc:HGNC:17616]	protein_coding	3:57089982-57170306
ENSG00000078596	ITM2A	integral membrane protein 2A [Source:HGNC Symbol;Acc:HGNC:6173]	protein_coding	X:79360384-79367667
ENSG00000167244	IGF2	insulin like growth factor 2 [Source:HGNC Symbol;Acc:HGNC:5466]	protein_coding	11:2129112-2158391
ENSG00000141756	FKBP10	FKBP prolyl isomerase 10 [Source:HGNC Symbol;Acc:HGNC:18169]	protein_coding	17:41812680-41823213
ENSG00000181126	HLA-V	major histocompatibility complex, class I, V (pseudogene) [Source:HGNC Symbol;Acc:HGNC:23482]	transcribed_unprocessed_pseudogene	6:29792234-29793136
ENSG00000138378	STAT4	signal transducer and activator of transcription 4 [Source:HGNC Symbol;Acc:HGNC:11365]	protein_coding	2:191029576-191178435
ENSG00000115825	PRKD3	protein kinase D3 [Source:HGNC Symbol;Acc:HGNC:9408]	protein_coding	2:37250502-37324833
ENSG00000164850	GPER1	G protein-coupled estrogen receptor 1 [Source:HGNC Symbol;Acc:HGNC:4485]	protein_coding	7:1082208-1093815
ENSG00000160293	VAV2	vav guanine nucleotide exchange factor 2 [Source:HGNC Symbol;Acc:HGNC:12658]	protein_coding	9:133761894-133992604
ENSG00000157368	IL34	interleukin 34 [Source:HGNC Symbol;Acc:HGNC:28529]	protein_coding	16:70579895-70660682
ENSG00000218823	PAPOLB	poly(A) polymerase beta [Source:HGNC Symbol;Acc:HGNC:15970]	protein_coding	7:4857738-4862030
ENSG00000100336	APOL4	apolipoprotein L4 [Source:HGNC Symbol;Acc:HGNC:14867]	protein_coding	22:36189124-36204840
ENSG00000155011	DKK2	dickkopf WNT signaling pathway inhibitor 2 [Source:HGNC Symbol;Acc:HGNC:2892]	protein_coding	4:106921802-107283806
ENSG00000100450	GZMH	granzyme H [Source:HGNC Symbol;Acc:HGNC:4710]	protein_coding	14:24606480-24609699
ENSG00000272405		novel transcript, antisense to BCAN	lncRNA	1:156641666-156644887
ENSG00000154358	OBSCN	obscurin, cytoskeletal calmodulin and titin-interacting RhoGEF [Source:HGNC Symbol;Acc:HGNC:15719]	protein_coding	1:228208044-228378876
ENSG00000175920	DOK7	docking protein 7 [Source:HGNC Symbol;Acc:HGNC:26594]	protein_coding	4:3463306-3501473
ENSG00000154188	ANGPT1	angiopoietin 1 [Source:HGNC Symbol;Acc:HGNC:484]	protein_coding	8:107249482-107498055
ENSG00000168309	FAM107A	family with sequence similarity 107 member A [Source:HGNC Symbol;Acc:HGNC:30827]	protein_coding	3:58564117-58627610
ENSG00000197181	PIWIL2	piwi like RNA-mediated gene silencing 2 [Source:HGNC Symbol;Acc:HGNC:17644]	protein_coding	8:22275316-22357568
ENSG00000177685	CRACR2B	calcium release activated channel regulator 2B [Source:HGNC Symbol;Acc:HGNC:28703]	protein_coding	11:826144-831991
ENSG00000248350		heat shock factor binding protein 1 (HSBP1) pseudogene	processed_pseudogene	5:112363456-112363666
ENSG00000187123	LYPD6	LY6/PLAUR domain containing 6 [Source:HGNC Symbol;Acc:HGNC:28751]	protein_coding	2:149329985-149474138
ENSG00000127418	FGFRL1	fibroblast growth factor receptor like 1 [Source:HGNC Symbol;Acc:HGNC:3693]	protein_coding	4:1009936-1026898
ENSG00000254535	PABPC4L	poly(A) binding protein cytoplasmic 4 like [Source:HGNC Symbol;Acc:HGNC:31955]	protein_coding	4:134196333-134201789
ENSG00000108370	RGS9	regulator of G protein signaling 9 [Source:HGNC Symbol;Acc:HGNC:10004]	protein_coding	17:65100812-65227703
ENSG00000163959	SLC51A	solute carrier family 51 member A [Source:HGNC Symbol;Acc:HGNC:29955]	protein_coding	3:196211487-196243178
ENSG00000204632	HLA-G	major histocompatibility complex, class I, G [Source:HGNC Symbol;Acc:HGNC:4964]	protein_coding	6:29826967-29831125
ENSG00000269890
ENSG00000225643
ENSG00000255642	PABPC1P4	poly(A) binding protein cytoplasmic 1 pseudogene 4 [Source:HGNC Symbol;Acc:HGNC:8563]	processed_pseudogene	12:63822021-63823895
ENSG00000126803	HSPA2	heat shock protein family A (Hsp70) member 2 [Source:HGNC Symbol;Acc:HGNC:5235]	protein_coding	14:64535905-64546173
ENSG00000160191	PDE9A	phosphodiesterase 9A [Source:HGNC Symbol;Acc:HGNC:8795]	protein_coding	21:42653621-42775509
ENSG00000204420	MPIG6B	megakaryocyte and platelet inhibitory receptor G6b [Source:HGNC Symbol;Acc:HGNC:13937]	protein_coding	6:31718594-31726714
ENSG00000091831	ESR1	estrogen receptor 1 [Source:HGNC Symbol;Acc:HGNC:3467]	protein_coding	6:151656691-152129619
ENSG00000049323	LTBP1	latent transforming growth factor beta binding protein 1 [Source:HGNC Symbol;Acc:HGNC:6714]	protein_coding	2:32946953-33399509
ENSG00000128602	SMO	smoothened, frizzled class receptor [Source:HGNC Symbol;Acc:HGNC:11119]	protein_coding	7:129188633-129213545
ENSG00000074047	GLI2	GLI family zinc finger 2 [Source:HGNC Symbol;Acc:HGNC:4318]	protein_coding	2:120735623-120992653
ENSG00000167723	TRPV3	transient receptor potential cation channel subfamily V member 3 [Source:HGNC Symbol;Acc:HGNC:18084]	protein_coding	17:3510502-3557812
ENSG00000205795	CYS1	cystin 1 [Source:HGNC Symbol;Acc:HGNC:18525]	protein_coding	2:10056473-10080944
