# Supplementary material for: Transcriptome-Wide Analysis of Pituitary and Ectopic Adrenocorticotropic Hormone-Secreting Tumors
Source: Cancers (Basel). 2025 Feb 15;17(4):658. doi: 10.3390/cancers17040658 (PMC11852724; doi:10.3390/cancers17040658)
Supplement: Supplementary file 1 [file cancers-17-00658-s001.zip › Table_S11.xlsx]

## Sheet: Fusion candidates
Potential molecular event leading to candidate gene fusion generation	5’-gene partner	3’-gene partner	Source sample ID	Sample type	Junction reads count	Spanning reads count	5' partner breakpoint	3' partner breakpoint
Chromosomal rearrangement	ARID1A	AGXT	ACTH5_S67	Pancreatic AST	17	4	chr1:26732792:+	chr2:240875935:+
Likely read-through	CYP4B1	CYP4X1	Hy2_S72	Pituitary	9	3	chr1:46815264:+	chr1:47029990:+
Likely read-through	EEF1AKNMT	DNM3	Hy1_S71	Pituitary	3	3	chr1:171814023:+	chr1:171921748:+
Likely read-through	EIF4E3	FOXP1	ACTH_12_S7	Pituitary AST	2	3	chr3:71690010:-	chr3:71493555:-
Likely read-through	EIF4E3	FOXP1	ACTH_27_S114	Pituitary AST	2	2	chr3:71690010:-	chr3:71493555:-
Likely read-through	EIF4E3	FOXP1	ACTH_9_S9	Pituitary AST	3	2	chr3:71690010:-	chr3:71493555:-
Likely read-through	EIF4E3	FOXP1	ACTH6_S69	Lung AST	2	2	chr3:71690010:-	chr3:71493555:-
Likely read-through	EIF4E3	FOXP1	ACTH_14_S3	Pituitary	6	2	chr3:71690010:-	chr3:71493555:-
Likely read-through	EIF4E3	FOXP1	Hy1_S71	Pituitary	5	9	chr3:71690010:-	chr3:71493555:-
Likely read-through	EIF4E3	FOXP1	Hy2_S72	Pituitary	14	7	chr3:71690010:-	chr3:71493555:-
Likely read-through	EIF4E3	FOXP1	Hy4_S73	Pituitary	17	6	chr3:71690010:-	chr3:71493555:-
Likely read-through	EIF4E3	FOXP1	Hy4_S73	Pituitary	3	7	chr3:71690010:-	chr3:71581697:-
Likely read-through	GNG10	UGCG	Hy4_S73	Pituitary	2	3	chr9:111666946:+	chr9:111914605:+
Likely read-through	GPR149	DHX36	Hy5_S74	Pituitary	3	2	chr3:154421039:-	chr3:154316163:-
Сhromosomal rearrangement	KANSL1	ARL17A	ACTH_10_S11	Pituitary AST	24	6	chr17:46094560:-	chr17:46570869:-
Сhromosomal rearrangement	KANSL1	ARL17A	ACTH_11_S12	Pituitary AST	28	12	chr17:46094560:-	chr17:46570869:-
Сhromosomal rearrangement	KANSL1	ARL17A	ACTH_15_S10	Pituitary AST	46	18	chr17:46094560:-	chr17:46570869:-
Сhromosomal rearrangement	KANSL1	ARL17A	ACTH_19_S8	Pituitary AST	33	15	chr17:46094560:-	chr17:46570869:-
Сhromosomal rearrangement	KANSL1	ARL17A	ACTH_20_S106	Pituitary AST	7	3	chr17:46094560:-	chr17:46570869:-
Сhromosomal rearrangement	KANSL1	ARL17A	ACTH_21_S108	Pituitary AST	12	8	chr17:46094560:-	chr17:46570869:-
Сhromosomal rearrangement	KANSL1	ARL17A	ACTH_9_S9	Pituitary AST	27	11	chr17:46094560:-	chr17:46570869:-
Сhromosomal rearrangement	KANSL1	ARL17A	ACTH3_S68	Lung AST	29	8	chr17:46094560:-	chr17:46570869:-
Сhromosomal rearrangement	KANSL1	ARL17A	ACTH6_S69	Lung AST	26	3	chr17:46094560:-	chr17:46570869:-
Сhromosomal rearrangement	KANSL1	ARL17A	ACTH7_S70	Lung AST	26	7	chr17:46094560:-	chr17:46570869:-
Сhromosomal rearrangement	KANSL1	ARL17A	Hy4_S73	Pituitary	88	48	chr17:46094560:-	chr17:46570869:-
Сhromosomal rearrangement	KANSL1	ARL17B	ACTH_10_S11	Pituitary AST	24	6	chr17:46094560:-	chr17:46352930:-
Сhromosomal rearrangement	KANSL1	ARL17B	ACTH_11_S12	Pituitary AST	26	12	chr17:46094560:-	chr17:46352930:-
Сhromosomal rearrangement	KANSL1	ARL17B	ACTH_15_S10	Pituitary AST	44	18	chr17:46094560:-	chr17:46352930:-
Сhromosomal rearrangement	KANSL1	ARL17B	ACTH_19_S8	Pituitary AST	32	15	chr17:46094560:-	chr17:46352930:-
Сhromosomal rearrangement	KANSL1	ARL17B	ACTH_20_S106	Pituitary AST	7	3	chr17:46094560:-	chr17:46352930:-
Сhromosomal rearrangement	KANSL1	ARL17B	ACTH_21_S108	Pituitary AST	12	6	chr17:46094560:-	chr17:46352930:-
Сhromosomal rearrangement	KANSL1	ARL17B	ACTH_9_S9	Pituitary AST	27	10	chr17:46094560:-	chr17:46352930:-
Сhromosomal rearrangement	KANSL1	ARL17B	ACTH3_S68	Lung AST	29	8	chr17:46094560:-	chr17:46352930:-
Сhromosomal rearrangement	KANSL1	ARL17B	ACTH6_S69	Lung AST	26	3	chr17:46094560:-	chr17:46352930:-
Сhromosomal rearrangement	KANSL1	ARL17B	ACTH7_S70	Lung AST	26	7	chr17:46094560:-	chr17:46352930:-
Сhromosomal rearrangement	KANSL1	ARL17B	Hy4_S73	Pituitary	88	48	chr17:46094560:-	chr17:46352930:-
Сhromosomal rearrangement	KANSL1	LRRC37A3	Hy4_S73	Pituitary	4	11	chr17:46152904:-	chr17:64892600:-
Likely read-through	KIAA0825	FAM172A	Hy2_S72	Pituitary	2	2	chr5:94384368:-	chr5:94074769:-
LEPR gene transcript variant	LEPROT	LEPR	ACTH_8_S6	Pituitary AST	11	5	chr1:65425378:+	chr1:65565546:+
LEPR gene transcript variant	LEPROT	LEPR	ACTH3_S68	Lung AST	12	2	chr1:65425378:+	chr1:65565546:+
LEPR gene transcript variant	LEPROT	LEPR	ACTH4_S65	Lung AST	15	4	chr1:65425378:+	chr1:65565546:+
LEPR gene transcript variant	LEPROT	LEPR	Hy1_S71	Pituitary	2	2	chr1:65425378:+	chr1:65565546:+
LEPR gene transcript variant	LEPROT	LEPR	Hy4_S73	Pituitary	8	3	chr1:65425378:+	chr1:65565546:+
LEPR gene transcript variant	LEPROT	LEPR	Hy5_S74	Pituitary	2	2	chr1:65425378:+	chr1:65565546:+
Likely read-through	LRRC37A2	NSF	ACTH_16_S1	Pituitary	2	3	chr17:46540881:+	chr17:46692903:+
Likely read-through	LRRC37A2	NSF	Hy1_S71	Pituitary	2	4	chr17:46540881:+	chr17:46692903:+
Likely read-through	LRRC37A	NSF	ACTH_16_S1	Pituitary	2	3	chr17:46323027:+	chr17:46692903:+
Likely read-through	LRRC37A	NSF	Hy1_S71	Pituitary	2	3	chr17:46323027:+	chr17:46692903:+
Сhromosomal rearrangement	SAMD5	SASH1	ACTH_15_S10	Pituitary AST	2	2	chr6:147509387:+	chr6:148390134:+
Сhromosomal rearrangement	SAMD5	SASH1	Hy1_S71	Pituitary	6	3	chr6:147509387:+	chr6:148390134:+
Likely read-through	SHROOM2	WWC3	Hy5_S74	Pituitary	2	2	chrX:9944913:+	chrX:10063445:+
Сhromosomal rearrangement	TTC33	PRKAA1	Hy2_S72	Pituitary	4	2	chr5:40746798:-	chr5:40777586:-
Likely read-through	TVP23C	CDRT4	ACTH_12_S7	Pituitary AST	3	3	chr17:15540433:-	chr17:15440285:-
Likely read-through	TVP23C	CDRT4	ACTH_19_S8	Pituitary AST	5	2	chr17:15545785:-	chr17:15440285:-
Likely read-through	TVP23C	CDRT4	ACTH_21_S108	Pituitary AST	5	2	chr17:15545785:-	chr17:15440285:-
Likely read-through	TVP23C	CDRT4	ACTH_27_S114	Pituitary AST	2	2	chr17:15545785:-	chr17:15440285:-
Likely read-through	TVP23C	CDRT4	ACTH4_S65	Lung AST	16	3	chr17:15540433:-	chr17:15440285:-
Likely read-through	TVP23C	CDRT4	ACTH4_S65	Lung AST	2	2	chr17:15540433:-	chr17:15438200:-
Likely read-through	TVP23C	CDRT4	ACTH_16_S1	Pituitary	11	3	chr17:15540433:-	chr17:15440285:-
Likely read-through	TVP23C	CDRT4	ACTH_16_S1	Pituitary	8	3	chr17:15545785:-	chr17:15440285:-
Likely read-through	TVP23C	CDRT4	ACTH_16_S1	Pituitary	2	3	chr17:15540433:-	chr17:15438200:-
Likely read-through	TVP23C	CDRT4	Hy1_S71	Pituitary	15	5	chr17:15540433:-	chr17:15440285:-
Likely read-through	TVP23C	CDRT4	Hy1_S71	Pituitary	3	2	chr17:15540433:-	chr17:15438200:-
Likely read-through	TVP23C	CDRT4	Hy2_S72	Pituitary	14	9	chr17:15545785:-	chr17:15440285:-
Likely read-through	TVP23C	CDRT4	Hy2_S72	Pituitary	3	11	chr17:15540433:-	chr17:15440285:-
Likely read-through	TVP23C	CDRT4	Hy2_S72	Pituitary	3	6	chr17:15540433:-	chr17:15438200:-
Likely read-through	TVP23C	CDRT4	Hy2_S72	Pituitary	2	5	chr17:15545785:-	chr17:15438200:-
Likely read-through	TVP23C	CDRT4	Hy4_S73	Pituitary	12	2	chr17:15545785:-	chr17:15440285:-
Likely read-through	TVP23C	CDRT4	Hy5_S74	Pituitary	12	4	chr17:15540433:-	chr17:15440285:-
Likely read-through	TVP23C	CDRT4	Hy5_S74	Pituitary	6	2	chr17:15545785:-	chr17:15440285:-
Likely read-through	UMAD1	GLCCI1	ACTH_8_S6	Pituitary AST	6	2	chr7:7801743:+	chr7:8003908:+
Likely read-through	UMAD1	GLCCI1	Hy1_S71	Pituitary	10	4	chr7:7801743:+	chr7:8003908:+
Likely read-through	UMAD1	GLCCI1	Hy2_S72	Pituitary	9	2	chr7:7801743:+	chr7:8003908:+
Likely read-through	UMAD1	GLCCI1	Hy4_S73	Pituitary	13	2	chr7:7801743:+	chr7:8003908:+
Likely read-through	UMAD1	GLCCI1	Hy5_S74	Pituitary	6	2	chr7:7801743:+	chr7:8003908:+
Сhromosomal rearrangement	ZNF140	ZNF84	ACTH_28_S113	Pituitary AST	12	2	chr12:133083561:+	chr12:133047955:+
Chromosomal rearrangement	CCDC32	CBX3	ACTH4_S65	Lung AST	3	2	chr15:40561981:-	chr7:26201745:+
Chromosomal rearrangement	CCDC32	CBX3	Hy1_S71	Pituitary	2	3	chr15:40561981:-	chr7:26201745:+
Chromosomal rearrangement	CCDC32	CBX3	Hy5_S74	Pituitary	4	4	chr15:40561981:-	chr7:26201745:+
Chromosomal rearrangement	CCDC32	CBX3	Hy2_S72	Pituitary	4	4	chr15:40561981:-	chr7:26201745:+
Сhromosomal rearrangement	FBXO25	SEPTIN14	Hy2_S72	Pituitary	32	4	chr8:435707:+	chr7:55796092:-
Сhromosomal rearrangement	KANSL1	LRRC37A	ACTH_14_S3	Pituitary	2	2	chr17:46152904:-	chr17:46299794:+
Сhromosomal rearrangement	KANSL1	LRRC37A	Hy4_S73	Pituitary	4	10	chr17:46152904:-	chr17:46299794:+
Сhromosomal rearrangement	KANSL1	LRRC37A2	ACTH_14_S3	Pituitary	2	2	chr17:46152904:-	chr17:46517362:+
Сhromosomal rearrangement	KANSL1	LRRC37A2	Hy4_S73	Pituitary	6	11	chr17:46152904:-	chr17:46517362:+
Likely read-through	LRRC37A3	NSF	ACTH_16_S1	Pituitary	2	2	chr17:64868462:-	chr17:46692903:+
Likely read-through	LRRC37A3	NSF	Hy1_S71	Pituitary	2	4	chr17:64868462:-	chr17:46692903:+
Сhromosomal rearrangement	RERE	CAMTA1	ACTH5_S67	Pancreatic AST	27	6	chr1:8655973:-	chr1:7766459:+
Сhromosomal rearrangement	TVP23B	CDRT4	ACTH_16_S1	Pituitary	2	3	chr17:18804266:+	chr17:15438200:-
Сhromosomal rearrangement	TVP23B	CDRT4	Hy1_S71	Pituitary	2	2	chr17:18804266:+	chr17:15438200:-
Сhromosomal rearrangement	TVP23B	CDRT4	Hy2_S72	Pituitary	3	3	chr17:18804266:+	chr17:15438200:-
