# Supplementary material for: Transcriptome-Wide Analysis of Pituitary and Ectopic Adrenocorticotropic Hormone-Secreting Tumors
Source: Cancers (Basel). 2025 Feb 15;17(4):658. doi: 10.3390/cancers17040658 (PMC11852724; doi:10.3390/cancers17040658)
Supplement: Supplementary file 1 [file cancers-17-00658-s001.zip › Table_S12.xlsx]

## Sheet: Pituitary_AST_vs_Pituitary
Cancer drug ID	Calculated balanced efficiency scores (BES) values
	Case_ACTH_10_S11	Case_ACTH_11_S12	Case_ACTH_12_S7	Case_ACTH_13_S4	Case_ACTH_15_S10	Case_ACTH_19_S8	Case_ACTH_20_S106	Case_ACTH_23_S110	Case_ACTH_24_S103	Case_ACTH_25_S112	Case_ACTH_26_S107	Case_ACTH_27_S114	Case_ACTH_28_S113	Case_ACTH_30_S109	Case_ACTH_31_S115	Case_ACTH_9_S9
Abemaciclib (LY2835219)	-3.085229644569824	-4.459094076259349	-2.3359048819149346	-2.125971241116155	-4.189843794241474	-4.8909179672582415	1.7268597229381308	-0.6610096777312311	-2.4354368339065022	-5.672471599033535	-5.850437709184632	-4.317901573505419	-0.8347271846106251	-4.563682593583555	0.9758712409398638	-6.316215999750058
Abiraterone	1.8090774305582795	2.1156199375178346	1.9655615501542925	2.894475004608497	1.9954560499172824	1.3430207190903038	-1.227168508804297	3.052670174996759	2.329357282966789	1.900878739308568	1.7285763974336648	2.260507073639146	3.016023025877758	2.3004382789418365	0.9337643604446828	1.351490773088656
Acalabrutinib	-4.662379273302017	-2.689259769310332	0.1884122970661809	2.42059666989607	-4.241103721683946	-2.472589491494975	3.1394308083513627	3.332809123391926	-0.3583468000755641	-4.771854235343177	-3.228448286092521	-8.343801385781262	5.678594686168943	-4.428531612962302	5.957780701379613	-8.224683328245552
Acitretin	-8.309106726474221	-15.430213723400785	-12.618499726967515	-9.805095820000195	-12.884138861447134	-13.0854551618251	-8.843554215962463	-6.606534452086185	-16.65926906837968	-15.027029547492823	-16.116099503721152	-10.34717120704816	-9.678359557305637	-12.851799007329069	-7.557350008385786	-14.301562241977711
Adagrasib	-2.1685555099702123	-6.887232136577212	0.5826077360822737	-0.8656373583984347	6.06272955228558	-5.424104767337057	4.703605251397224	6.186142523357226	-5.355559478797228	-3.937585264409488	-1.857304221049772	-1.7215450289334653	0.3126374814351204	-2.274951269645036	-1.40533180863235	-6.286626801247834
Ado-Trastuzumab Emtansine	-15.3823183134085	-11.191475327913848	-16.962287948228568	-15.853705580349898	-21.88569799069824	-13.607727078256184	-14.290841758092192	-5.005032509481287	-18.854611463685576	-17.272190826617777	-26.369794486223054	-15.864135762953133	-8.65811038288738	-24.748571918007286	-16.033896956661383	-24.761024831970584
Afatinib	2.74442406343929	-13.79073246519133	-12.976547816615476	-9.558572297962732	-18.30305422729612	-22.25755308410585	-13.989193485835068	-0.382585962148265	-16.544579040628626	-22.39310877799532	-39.28321598915676	-7.862550297310776	-16.781654275839475	-34.17213495813051	-20.269786554732924	-9.785568962318376
Aflibercept	9.287161720366145	6.653131648183794	14.658010313799922	16.688239203223674	4.790966350317218	1.6669017459655946	0.7509460118819056	11.131343493091997	13.148297493772564	0.3767549087493578	-0.3127084824047426	-4.832995496915492	20.776938874727293	-9.245226416946563	2.606848257172251	0.8078496309406564
Alectinib	-7.439245344364663	-9.639435470779045	-8.640501007796487	-6.978696090840209	-9.889657028081398	-8.159545491729252	-6.696858834585455	-1.3795906485671985	-3.436932266239648	-8.158400027866634	-10.99434554205959	-9.599937059594012	-5.789996701023777	-10.231765775725387	-8.836295417326843	-6.982088553065504
Alemtuzumab	-0.7610989940185827	-0.1575171643928871	0.1152484872027247	0.4839255507639873	0.3093552997230856	-0.1647728506026762	0.5319657247746139	0.4716890202978964	0.331167227977408	-0.7610989940185827	-0.7610989940185827	-0.7610989940185827	0.5002254972680409	-0.7610989940185827	0.8878569454707875	-0.1475019322281932
Alitretinoin	-8.309106726474221	-15.430213723400785	-12.618499726967515	-9.805095820000195	-12.884138861447134	-13.0854551618251	-8.843554215962463	-6.606534452086185	-16.65926906837968	-15.027029547492823	-16.116099503721152	-10.34717120704816	-9.678359557305637	-12.851799007329069	-7.557350008385786	-14.301562241977711
Alpelisib	-1.2710038222849178	-8.486435338592266	11.496700684746166	4.780566205866553	-8.528948485599129	0.4803276958165376	-7.861859294894026	10.195628185625582	-4.1650216499065165	-11.82602500504336	-0.9932876019848802	-0.2441683101858682	0.6283275379744814	-5.510995326178277	9.391074077271508	-3.911817452583626
Amivantamab	24.567279923287845	-2.4856662040752	4.099591832212316	-4.8098756869942	-8.92077852112508	4.476566260248586	-18.82298862006598	-0.1965580556589405	0.1254564676341109	-7.371454301273696	-8.018319968702794	7.33121460128625	-14.639942912706834	-22.09385845916797	-7.619385576436181	18.01858694421059
Anastrozole	-20.238201583651904	-27.786125003585088	-23.90284871875509	-12.501997885114488	-20.39882755952233	-26.87481989231035	-11.806238327078916	-9.465157452651637	-24.308903796167463	-24.05525594145395	-30.98274476598396	-20.72377903280453	-18.738242924057577	-26.507806938814447	-17.898710320054512	-33.886843168349245
Apalutamide, ARN-509	1.8090774305582795	2.1156199375178346	1.9655615501542925	2.894475004608497	1.9954560499172824	1.3430207190903038	-1.227168508804297	3.052670174996759	2.329357282966789	1.900878739308568	1.7285763974336648	2.260507073639146	3.016023025877758	2.3004382789418365	0.9337643604446828	1.351490773088656
Arsenic trioxide	-5.821735767176672	-6.786810055571818	-2.142109726153752	-1.2931616170806055	-0.7000154150479898	-7.729296582532068	1.101982678338325	2.012674004466146	-5.57411881368	-8.58008286156833	-5.172319770546931	-4.036320195656687	0.0832690657545623	-2.3913889027258346	-0.4267092707176153	-11.83617731445943
Axitinib	-26.94394743362461	-26.813911678714177	-13.042719098874894	-9.058029821489336	-27.433465620397964	-25.976999060446097	-16.953511392909284	4.397857524250348	-23.7461829552274	-34.493778803269514	-40.81029667910424	-32.215848105731496	0.1019659605139109	-38.04933695462582	9.10924372514817	-40.74949319694883
Belinostat	0.1038902585597819	-0.951034646239842	-0.7956700634136964	0.022798882581435	-1.5558768323892052	-0.8911778093513627	-1.6822117203195144	-0.3654927390555844	-1.7062416314974975	-0.8544778855277595	0.0572600149204392	0.0536648003757221	-0.7521276879353185	-0.4362255648366204	-2.9365914357077667	-0.1561790440095647
Bendamustine	0.3577741037662515	0.1825316265545486	0.4709058562082489	0.4252893946357698	0.0181707247809288	0.3301209780140289	0.2745539005842284	-0.1574341942401868	0.0112937226049691	-0.0774434088485564	0.3417740334135831	-0.0648445181761773	0.5092519055638993	0.0778352235823299	0.2774042656345781	0.7692854795339347
Bevacizumab	-3.660035730960317	10.132850624104124	5.789301043878193	10.278150524404316	6.893461671714214	0.0015673343551337	4.211869830114522	1.0685597188992786	4.532012530883873	3.1473551616472752	-3.397898177162915	-9.712882973446492	11.398316331074495	-5.847476682442317	4.220212269927296	-0.9593916609711736
Bexarotene	-5.996001579823185	-11.99930183128907	-9.708021872183302	-7.83425228366778	-10.304293366975685	-9.354817599098656	-6.641821519298819	-5.9794715881815375	-13.662092092047123	-11.354134211062204	-12.725183960640887	-7.938427341555238	-8.195363295835927	-9.923927568169647	-5.442391939984987	-9.881641253747665
Bicalutamide	1.8090774305582795	2.1156199375178346	1.9655615501542925	2.894475004608497	1.9954560499172824	1.3430207190903038	-1.227168508804297	3.052670174996759	2.329357282966789	1.900878739308568	1.7285763974336648	2.260507073639146	3.016023025877758	2.3004382789418365	0.9337643604446828	1.351490773088656
Binimetinib (MEK162)	6.975796473234552	-10.042218812098987	-0.8365842028670141	-5.50028040211466	-15.002034747352257	-12.15666875604821	18.085877566948813	0.941269273796157	-2.626040116610179	-20.60330770275916	-14.47448076625603	-5.605555804964566	5.660801137925722	-11.611284892548795	-3.481892671057363	-14.60609612926478
Blinatumomab	-1.1100701539684004	-5.1529662603254005	1.829197719235431	5.184832605902297	2.455808067496388	-5.1529662603254005	4.86003103285486	-5.1529662603254005	3.509593320420537	-5.1529662603254005	-5.1529662603254005	0.219740328280813	0.5134645736845835	1.0508903335312485	5.497082980273847	1.289802888473691
Bortezomib	0.5707213103851945	0.1713223027842473	0.2740527904718862	0.0437098566904754	0.1653525183517896	0.3954246059530646	0.4952224896200943	0.1280575411985063	0.2713805135676567	0.0179331971145329	0.272706807179465	0.6129910613712093	0.0556370053188262	0.4426376776821595	-0.14445253083444	0.2625622515022821
Bosutinib	6.325244425475551	-6.833294653230947	-8.49612643873462	0.6441154304947467	-10.302956674629728	-12.6430119625728	0.5803682250838336	4.433471883252699	-8.501569939108093	-9.95298830651942	-4.449690269195428	-4.276311723646	6.479717107258342	-3.674498012622824	-7.346976064717868	-7.091189666754142
Brentuximab vedotin	-3.722917411262758	-6.697162553486905	-11.231404865721824	-7.465545702605187	-9.675712164730552	-7.992183694199372	-8.927788701410158	1.6718615768104303	-10.236735996480167	-4.128360359141817	-12.720590511180172	-8.09195699376303	3.0851700873999626	-3.668973845884956	-7.315170172395577	-9.904442498037223
Brigatinib	1.316691722224799	-17.557456947104754	-10.422825716615897	-11.807644639604897	-20.117772533727624	-12.808412407764742	-18.3443175943314	-0.6727257574045583	-10.300143627947309	-20.13742776104188	-23.00036265338161	-11.226292004216017	-14.622309389228429	-29.09811089381088	-14.585679511232524	-6.469630238020928
Buserelin	-18.429124153093625	-25.67050506606725	-21.937287168600808	-9.60752288050599	-18.40337150960505	-25.531799173220044	-13.033406835883213	-6.412487277654878	-21.97954651320068	-22.15437720214538	-29.254168368550296	-18.463271959165382	-15.72221989817982	-24.20736865987261	-16.964945959609828	-32.53535239526059
Cabazitaxel	-2.484957478525501	-3.491585374051308	-6.127757281791059	-2.865374987809088	-8.751542946132549	-0.7911802042347753	-3.280451568705442	1.1321507454741293	-6.881910078555992	-3.699378077111062	-8.916881393653988	-3.4973559322523373	0.2126920200530575	0.2308906945665769	-4.740802530195186	-4.149305152792494
Cabozantinib	5.606747640156998	-25.27049693861307	-15.182316276566604	1.4839861442169973	-14.37452046090846	-27.16127028260712	-15.158766181519294	-1.105623133009187	-18.824124558394416	-15.51130445238461	-25.77624840983141	-9.28466882597728	3.6277537492254233	-40.037166705308046	12.55193358359204	-7.757994693925694
Capmatinib	14.66970683448092	-15.02904581939616	-13.337581774092715	4.62598979537115	-0.6849383522981363	-16.559435939638288	-5.907427784545037	-3.140513713748648	-5.715471521491107	-0.4626975350591982	-3.0840924866307726	4.664467734144869	-0.3486790134110575	-21.28096705250791	8.035412706484527	7.794252515527749
Carfilzomib	1.204564200188833	-0.1539194369393848	0.6773367461569558	1.9258586820730248	-0.295106369995566	0.2927228235147137	0.7211805353587147	1.0568015511975086	-0.2280366314926991	-1.4854558769054071	-1.1348968956293417	1.436310193339403	1.140870980636752	0.2786295034562378	0.0542808955591983	0.2094197903618796
Carmustine	0.3577741037662515	0.1825316265545486	0.4709058562082489	0.4252893946357698	0.0181707247809288	0.3301209780140289	0.2745539005842284	-0.1574341942401868	0.0112937226049691	-0.0774434088485564	0.3417740334135831	-0.0648445181761773	0.5092519055638993	0.0778352235823299	0.2774042656345781	0.7692854795339347
Ceritinib (Zykadia, LDK378)	-7.439245344364663	-9.639435470779045	-8.640501007796487	-6.978696090840209	-9.889657028081398	-8.159545491729252	-6.696858834585455	-1.3795906485671985	-3.436932266239648	-8.158400027866634	-10.99434554205959	-9.599937059594012	-5.789996701023777	-10.231765775725387	-8.836295417326843	-6.982088553065504
Cetuximab	24.567279923287845	-2.4856662040752	4.099591832212316	-4.8098756869942	-8.92077852112508	4.476566260248586	-18.82298862006598	-0.1965580556589405	0.1254564676341109	-7.371454301273696	-8.018319968702794	7.33121460128625	-14.639942912706834	-22.09385845916797	-7.619385576436181	18.01858694421059
Claudiximab	2.7364640068721457	1.299979088080358	1.5193654003028094	2.212536666219234	1.9049344846942484	2.220475269480466	0.6780338393365435	1.6085369068969513	1.6579530065514438	2.5082831248538366	3.577355874481163	3.19545584335627	1.129998247007104	0.9572701449725832	-0.6800934434939814	1.6260997232757786
Cobimetinib	2.569752615809304	-6.549773929490158	0.3048162610641967	-2.796364857813434	-0.8425148953679313	-6.482864448777898	15.344542924179242	-0.6720821675972988	1.5851605169513867	-9.876293629323742	-6.856381297993082	-3.5086707628177933	4.990113407645136	-0.6670942462102678	1.8823585233752995	-7.414760977848971
Copanlisib	-6.722347564401396	-18.896403031490696	13.21467058632565	13.272289894872202	-16.645749289142927	-10.784287853739585	-13.587654338614904	27.62191565555189	-17.94842289658236	-24.160531447566434	-15.864279971732335	-8.118654094869713	13.546448565278684	-14.911275725818635	12.342120994058536	-24.65584245338836
Crizotinib	6.896474192853004	-27.55029734644147	-18.9958788804863	-1.0415689187331956	-13.618982449702589	-25.53087924701489	-13.423223060866054	-2.11364964495776	-16.88381952543022	-11.916834118248214	-22.220109873301567	-7.3246949259003316	-9.191277027803393	-35.78729175404434	3.941041697111988	-0.0948717015119289
Cyproterone acetate	1.8090774305582795	2.1156199375178346	1.9655615501542925	2.894475004608497	1.9954560499172824	1.3430207190903038	-1.227168508804297	3.052670174996759	2.329357282966789	1.900878739308568	1.7285763974336648	2.260507073639146	3.016023025877758	2.3004382789418365	0.9337643604446828	1.351490773088656
Dabrafenib	-5.265522007775292	-10.660365451939732	-4.742847262429852	-2.014802681337967	-9.50363458182174	-9.685700225514344	-4.0590070667575375	1.4100132613296097	-9.097308901487956	-13.219533021315153	-10.660556633838546	-8.402705710838083	0.8538528461270236	-10.08323337982426	-3.1258840093551195	-12.542566829063537
Dacomitinib	8.755937066589471	-7.918021476325697	-1.7823247088194112	-4.828948548764679	-10.22811550564622	-4.648866916035498	-11.647458759745929	0.7068648911626393	-6.863211361707661	-11.979027733175249	-12.00601711132202	-1.626354944622003	-8.832312688204647	-18.866345118085505	-5.749384093905688	0.5124583150445741
Daratumumab	-3.320941408494788	-5.332440715455793	-2.8440831489464564	-1.6327102636490307	-2.2506171135527	-4.669994259520697	-2.217564289246061	-0.7367982369535898	-2.7461870542904183	-6.872305687258399	-3.6304245590578734	-3.873074114464175	-2.0520497544983662	-2.8880171671966903	-0.7492798975496039	-2.992476237776493
Dasatinib	-27.24577170561031	-51.769814647442416	-29.21433491492254	-10.348558299735547	-42.75915692846643	-46.3673652083812	-11.120345547216456	2.0389364346322565	-31.807618400515324	-42.49033034320579	-49.84400428463248	-40.96262198845302	4.412602188120033	-40.2725218447064	-3.2195879014531306	-40.67651180714538
Degarelix	1.8090774305582795	2.1156199375178346	1.9655615501542925	2.894475004608497	1.9954560499172824	1.3430207190903038	-1.227168508804297	3.052670174996759	2.329357282966789	1.900878739308568	1.7285763974336648	2.260507073639146	3.016023025877758	2.3004382789418365	0.9337643604446828	1.351490773088656
Denosumab	0.0	0.0	0.0	0.0	0.0	0.0	0.0	0.0	0.0	0.0	0.0	0.0	0.0	0.0	0.0	0.0
Dienogest	0.515750791236387	2.3583118324749206	0.6431634138939394	-0.7168792145248202	0.9101346844685332	2.1321690011487853	3.177522781646392	-0.779696697926521	0.929410340751394	0.742204828379408	1.906471667054637	0.65212781804419	-0.2744932827444994	0.2535223896600198	0.9203472404949696	2.5437473012727465
Docetaxel	-3.41695307399466	-4.418578976341871	-5.92094435580348	-3.737483804070982	-9.256957924506397	-1.1432809878381365	-4.342019417761799	0.11539205651224	-6.945784122943371	-4.46914628840301	-8.979212568694273	-4.110273012930867	0.1184410933116044	-0.2757238752728584	-6.081049767159888	-4.894345732256524
Dovitinib	-65.06090242636643	-90.43739475681572	-28.51281590615605	-27.13385490524939	-72.56998048169692	-69.89394071655148	-49.72807493353796	15.041349187755705	-72.61646847393277	-97.14186775274632	-92.19389764437264	-93.3386487918512	-19.376877782716527	-111.44266588342506	-3.096993466126458	-114.92968774586409
Duvelisib	-9.567981326898	-25.293469356550915	-1.3445045526632464	11.64998377454928	-20.374516767243648	-20.93516391986233	-1.0197598093760163	24.56873421927881	-17.205803672919483	-29.84119815036342	-26.80292262555284	-27.527187552177303	16.931859376920276	-17.51451012327725	14.894533664665106	-36.41000104542762
Elotuzumab	0.1675051285997395	-0.6825181283937822	0.3867389079967586	0.8366231256178744	0.0225534391141998	-0.0437905426064363	0.027192337979445	0.7892209008358424	-0.1014207774904905	-0.9264264518472464	0.0411220652099532	0.1614482654821072	0.1093482906122975	-0.0941711884621418	0.4311377891090537	-0.0237552313631681
Enasidenib	0.0198619905474483	-0.0454534437097904	-0.0845637630632667	-0.075538120224706	-0.0928997831000076	0.0092828902482129	-0.0487451676038554	-0.012290431213493	-0.0932328565632438	-0.1098461105018594	-0.1749297004715264	-0.0747055475764308	0.0149245265964282	-0.0122713076071353	-0.1646876366195122	-0.1383743315817944
Encorafenib	-1.5778224297256798	-3.1255929938917606	-0.1225697280701814	0.1056568213057389	-0.9877864488088732	-2.1106139309280216	0.4773647365150284	1.1705120426820217	-1.6882409207993638	-3.7744714271072457	-2.0575302279294734	-1.5760824819521166	0.4396373025131992	-1.880735642024363	-0.6155860586236181	-3.428711272175313
Enfortumab vedotin	-6.962032523251122	-10.359665868359732	-13.852848429772646	-10.359625263846416	-13.365312317957253	-11.667099460702584	-9.63265153324565	0.4852909692155469	-14.630964281713387	-8.522588644375036	-15.38925392679522	-9.486953706202026	3.147078188674058	-8.063202131118175	-11.709398457628795	-14.298670783270444
Entrectinib	-48.97801037155375	-60.99836568069473	-43.54156248748976	-38.86055296005053	-37.06360965799289	-61.12148042707582	-29.050553725729927	-7.332652236889807	-70.56903928602065	-57.35843343578881	-69.62043002816978	-49.85004962668686	-34.05580053162671	-51.98751499873159	-29.185379290960785	-80.36314952766196
Enzalutamide	1.8090774305582795	2.1156199375178346	1.9655615501542925	2.894475004608497	1.9954560499172824	1.3430207190903038	-1.227168508804297	3.052670174996759	2.329357282966789	1.900878739308568	1.7285763974336648	2.260507073639146	3.016023025877758	2.3004382789418365	0.9337643604446828	1.351490773088656
Erdafitinib	-23.53113232138772	-39.62882953039834	-31.3285502830556	-22.14625926431233	-35.83749230542644	-42.98001643195399	-32.14694627451595	-3.7766886525776218	-62.07018048458558	-38.25199708688258	-26.981842967024072	-44.24489886464112	-9.123144638897156	-43.06852925885224	-32.87834447505049	-59.92838200486654
Eribulin	-2.484957478525501	-3.491585374051308	-6.127757281791059	-2.865374987809088	-8.751542946132549	-0.7911802042347753	-3.280451568705442	1.1321507454741293	-6.881910078555992	-3.699378077111062	-8.916881393653988	-3.4973559322523373	0.2126920200530575	0.2308906945665769	-4.740802530195186	-4.149305152792494
Erlotinib	7.945041457985315	-8.71090265670405	-2.8051110458515143	-5.234992870019063	-10.426491832078892	-5.5390874621609765	-12.426583284737308	0.2585167274826507	-8.43217335721824	-12.23485439569196	-12.455771765391903	-2.354525640064405	-9.303207613874042	-19.85728334376337	-5.820860172430897	-0.6099137546047722
Estramustine	20.23429836462564	27.702848658376872	23.71928824416082	12.572363712226654	20.232946561661784	26.88281566394535	11.683415248579536	9.358586695644416	24.240014861933066	24.1641875194763	31.36299775599494	20.920870987638644	18.592436385539195	26.56154731464808	17.937953045113872	33.9643581945707
Ethinylestradiol	16.69498763884662	24.29787277240648	22.87638470625969	10.326336359315023	20.01367657578912	23.160928402549946	10.90522192437068	8.989412045430933	20.63293680119798	19.02211429307092	26.686549448131483	18.062234582979137	15.686682468235666	24.548220435105023	15.59749878999548	29.43858405616397
Everolimus	0.3972888108345686	-3.5455652705785674	-0.8223618486019055	-1.467130685747189	-4.668934933147601	-2.845689066517731	-1.6775406328564166	-0.0407752016379049	-2.20896698241018	-4.8343081525727225	-4.3910679628159	-2.257078418501574	-1.154028677071235	-5.716743705384063	-4.061894269590628	-3.202181867493416
Exemestane	-20.238201583651904	-27.786125003585088	-23.90284871875509	-12.501997885114488	-20.39882755952233	-26.87481989231035	-11.806238327078916	-9.465157452651637	-24.308903796167463	-24.05525594145395	-30.98274476598396	-20.72377903280453	-18.738242924057577	-26.507806938814447	-17.898710320054512	-33.886843168349245
Fam-trastuzumab deruxtecan-nxki	-11.65940090214574	-4.4943127744269455	-5.730883082506747	-8.38815987774471	-12.20998582596769	-5.615543384056812	-5.363053056682032	-6.676894086291717	-8.617875467205405	-13.14383046747596	-13.649203975042878	-7.7721787691901	-11.74328047028734	-21.07959807212233	-8.718726784265806	-14.85658233393336
Flavopiridol (Alvocidib)	-6.162304057785334	-11.004376672761952	-7.08323218167309	-7.959785851020404	-11.55178527362692	-7.885857530144452	-1.9030537807723755	-3.3719209865390725	-5.884136783664578	-8.904348323445664	-11.774300138214343	-11.513488246085618	-2.700052034989657	-14.678239032071016	-4.750196406149732	-15.601440969929936
Fluoxymesterone	-1.8090774305582795	-2.1156199375178346	-1.9655615501542925	-2.894475004608497	-1.9954560499172824	-1.3430207190903038	1.227168508804297	-3.052670174996759	-2.329357282966789	-1.900878739308568	-1.7285763974336648	-2.260507073639146	-3.016023025877758	-2.3004382789418365	-0.9337643604446828	-1.351490773088656
Flutamide	1.8090774305582795	2.1156199375178346	1.9655615501542925	2.894475004608497	1.9954560499172824	1.3430207190903038	-1.227168508804297	3.052670174996759	2.329357282966789	1.900878739308568	1.7285763974336648	2.260507073639146	3.016023025877758	2.3004382789418365	0.9337643604446828	1.351490773088656
Foretinib	-2.2885256273351686	-50.6182932401443	-35.10421971809491	-14.190911376531291	-32.36865347486618	-46.53564198971223	-27.98246482968776	3.4886298089536374	-24.541126569570675	-39.58692545059548	-43.87136225476851	-32.37656659250192	-2.305408760913473	-53.43894924947266	10.786705341675033	-28.05774692490811
Fulvestrant	-20.238201583651904	-27.786125003585088	-23.90284871875509	-12.501997885114488	-20.39882755952233	-26.87481989231035	-11.806238327078916	-9.465157452651637	-24.308903796167463	-24.05525594145395	-30.98274476598396	-20.72377903280453	-18.738242924057577	-26.507806938814447	-17.898710320054512	-33.886843168349245
Ganetespib (STA-9090)	0.8011300344328558	0.4243363515410543	1.039102051246452	0.5546716773093205	0.8880983431199505	-0.4374693256045709	2.8235950586888565	2.529188055329348	0.4704079161760336	-0.1327504848010039	0.1139446539919486	1.6257028128449522	0.5690168558277825	0.7315426365336339	1.5329201157732164	-0.2352203007393898
Gefitinib	8.755937066589471	-7.918021476325697	-1.7823247088194112	-4.828948548764679	-10.22811550564622	-4.648866916035498	-11.647458759745929	0.7068648911626393	-6.863211361707661	-11.979027733175249	-12.00601711132202	-1.626354944622003	-8.832312688204647	-18.866345118085505	-5.749384093905688	0.5124583150445741
Gemtuzumab	-0.9275819551154288	-0.8122996691412936	-0.6539856052829361	-0.2945197838571121	-0.2271983706962211	-0.3959727237672047	0.762169414375239	0.5884484237296473	-0.3840106183498618	-2.748201444075396	-2.748201444075396	-0.7487137288792467	-0.3515508383342406	0.0188590803351887	0.714905596902579	-0.9428590031072396
Gilteritinib	-11.790910715144785	-15.90899664829344	-1.4856894581093132	-1.348011785475141	-10.783169251405386	-8.861228957628363	-9.4297163625139	4.643362317429253	-6.252469225307091	-17.86282580185479	-11.276780363762985	-14.24251032894271	-10.069327919162962	-11.579476629377815	2.32971033527658	-11.248918343583538
Glasdegib	-2.3338353056778143	-2.884311964874476	-2.178915930865032	-2.0180306706044555	-1.8445397707739213	-2.716691297870682	-1.1690894682073287	-0.7625523875422504	-2.5631575308782373	-2.756765900163751	-3.7404160280800784	-1.9933217782297672	-1.2784777599824424	-3.18283447757986	-1.7312545243885362	-4.278453238036506
Goserelin	-18.429124153093625	-25.67050506606725	-21.937287168600808	-9.60752288050599	-18.40337150960505	-25.531799173220044	-13.033406835883213	-6.412487277654878	-21.97954651320068	-22.15437720214538	-29.254168368550296	-18.463271959165382	-15.72221989817982	-24.20736865987261	-16.964945959609828	-32.53535239526059
Histrelin	-18.429124153093625	-25.67050506606725	-21.937287168600808	-9.60752288050599	-18.40337150960505	-25.531799173220044	-13.033406835883213	-6.412487277654878	-21.97954651320068	-22.15437720214538	-29.254168368550296	-18.463271959165382	-15.72221989817982	-24.20736865987261	-16.964945959609828	-32.53535239526059
Homoharringtonine (Omacetaxine mepesuccinate)	0.4850175384302283	-0.2962830833945389	-0.0263576616416493	-0.2881732600530661	-0.5526024460311545	0.1341071831167021	-0.0684841523203647	-0.2285982783929419	0.1457470944899091	-0.2942752315668688	0.152032000539961	0.4053567773278593	-0.1286881499032759	-0.3725652822091512	-0.6590062114193931	0.0014519225714024
Ibritumomab tiuxetan	0.738132454168744	2.080944770549721	1.9756356187559727	0.1828165141001521	-0.3475305472234956	0.5240291107547441	-0.8172826352278418	1.3211558165310484	1.1404737554957598	-0.8172826352278418	-0.8172826352278418	-0.8172826352278418	1.2542668496912457	-0.8172826352278418	3.536937838755045	1.332123211433856
Ibrutinib	-4.662379273302017	-2.689259769310332	0.1884122970661809	2.42059666989607	-4.241103721683946	-2.472589491494975	3.1394308083513627	3.332809123391926	-0.3583468000755641	-4.771854235343177	-3.228448286092521	-8.343801385781262	5.678594686168943	-4.428531612962302	5.957780701379613	-8.224683328245552
Idelalisib	-5.451343742116478	-10.409967692898434	1.7179699015794956	8.491723689005642	-8.116800803543786	-11.264615549556083	-5.725795043720872	17.426287469926326	-13.783401246675824	-12.334506442523086	-14.87099236974746	-7.874485784683839	12.918121027304206	-9.400280399640364	2.9510469167870483	-20.74402500080472
Imatinib	-38.83947770226873	-50.309483137651	-21.105848977145047	-29.204647824084155	-42.11783718559269	-51.99589218483055	-20.447313235828283	0.539277731512668	-58.07320721833767	-64.92525097775437	-77.42651534742865	-47.87314240323441	-22.014197490957088	-73.77074881687835	-8.022533556084078	-55.13778101905962
Infigratinib	-23.53113232138772	-39.62882953039834	-31.3285502830556	-22.14625926431233	-35.83749230542644	-42.98001643195399	-32.14694627451595	-3.7766886525776218	-62.07018048458558	-38.25199708688258	-26.981842967024072	-44.24489886464112	-9.123144638897156	-43.06852925885224	-32.87834447505049	-59.92838200486654
Inotuzumab ozogamicin	-2.8498947874915017	-1.6020321107312991	-0.9205174363952128	-3.107360087949198	-1.3961459307161843	-3.888196293211182	-4.607508811941189	0.5394332461080769	-0.6475473857756042	-2.8103701760170585	-4.607508811941189	-0.7720568923826595	-4.607508811941189	-4.607508811941189	0.6602787971285171	-1.566084340087622
Ivosidenib	-0.3680137214492385	-0.5545671184332279	-0.5070024806409402	-0.3163664585178561	-0.4220112640025761	-0.6059946658763362	-0.1255245283509745	-0.2335145096112493	-0.501542231869825	-0.4786554312828853	-0.5624418042366985	-0.5131413364104586	-0.0676773532711808	-0.5377213660529809	-0.3505929845107105	-0.5309038960618031
Ixabepilone	-2.484957478525501	-3.491585374051308	-6.127757281791059	-2.865374987809088	-8.751542946132549	-0.7911802042347753	-3.280451568705442	1.1321507454741293	-6.881910078555992	-3.699378077111062	-8.916881393653988	-3.4973559322523373	0.2126920200530575	0.2308906945665769	-4.740802530195186	-4.149305152792494
Ixazomib (MLN9708)	0.7859010570906284	0.4535810978053384	0.5064145530682445	0.199138587219362	0.2169153259994629	0.5943720557074473	0.6115466974900421	0.2447856175860032	0.537785191267934	0.1227876702154663	0.4756535515217966	0.9141619399547845	0.260464652947411	0.6185073257091978	-0.3204530808060394	0.4443277555711807
Lapatinib	1.191130305222465	-13.72719273331526	-6.62334616948681	-10.312139981627844	-19.410785535135343	-10.91440122384852	-15.599494237335303	-2.2479228677392777	-14.874851205602322	-22.75969879562172	-22.81270252111507	-7.993094167579182	-15.701857426541466	-33.31325109599845	-11.56164024082366	-11.216578522045522
Larotrectinib	-41.20477772992584	-48.47711415364941	-37.88326538109619	-33.192994245946174	-24.129565560588446	-52.1500371196992	-21.534758449408905	-8.359516305680696	-59.400691282081546	-45.90429685259977	-50.48441264149898	-37.86088696664167	-25.21320251723438	-37.48119029719515	-25.09100828158824	-72.47402531062227
Lenalidomide	-0.91421341626351	-1.1050720275436825	-0.4248267555144479	-0.0579481796984666	-1.021050721986414	-1.1466098365154829	-0.2173511325412301	0.2326913709887486	-1.069404447489259	-1.3416048381658223	-1.4118674873178771	-1.195255673208558	-0.2152022195325258	-1.1359894647954305	0.2612343125770852	-1.375384912984248
Lenvatinib	-93.98128826895268	-116.93935183029008	-72.10142051667759	-65.78150091416077	-102.36051491861832	-121.28562174009292	-70.99784757315062	-4.105912508369265	-139.5562391303541	-136.37297286957212	-137.8757769951745	-125.23633916917224	-37.45057137564344	-151.28011826445834	-37.63059610769312	-160.2062840977582
Letrozole	-20.238201583651904	-27.786125003585088	-23.90284871875509	-12.501997885114488	-20.39882755952233	-26.87481989231035	-11.806238327078916	-9.465157452651637	-24.308903796167463	-24.05525594145395	-30.98274476598396	-20.72377903280453	-18.738242924057577	-26.507806938814447	-17.898710320054512	-33.886843168349245
Leuprolide	-18.429124153093625	-25.67050506606725	-21.937287168600808	-9.60752288050599	-18.40337150960505	-25.531799173220044	-13.033406835883213	-6.412487277654878	-21.97954651320068	-22.15437720214538	-29.254168368550296	-18.463271959165382	-15.72221989817982	-24.20736865987261	-16.964945959609828	-32.53535239526059
Levonorgestrel	0.515750791236387	2.3583118324749206	0.6431634138939394	-0.7168792145248202	0.9101346844685332	2.1321690011487853	3.177522781646392	-0.779696697926521	0.929410340751394	0.742204828379408	1.906471667054637	0.65212781804419	-0.2744932827444994	0.2535223896600198	0.9203472404949696	2.5437473012727465
Lomustine	0.3577741037662515	0.1825316265545486	0.4709058562082489	0.4252893946357698	0.0181707247809288	0.3301209780140289	0.2745539005842284	-0.1574341942401868	0.0112937226049691	-0.0774434088485564	0.3417740334135831	-0.0648445181761773	0.5092519055638993	0.0778352235823299	0.2774042656345781	0.7692854795339347
Lorlatinib	-7.773232641627912	-12.521251527045305	-5.658297106393581	-5.667558714104351	-12.934044097404456	-8.971443307376607	-7.51579527632102	1.0268640687908897	-11.168348003939116	-11.454136583189015	-19.1360173866708	-11.989162660045192	-8.842598014392337	-14.506324701536442	-4.094371009372544	-7.889124217039683
Masitinib	-45.8021320537688	-59.644443576531785	-32.478570575825735	-36.104584343472496	-47.94925462289446	-57.83756234138422	-23.72232804710365	-4.990200498194822	-57.978143984120734	-70.32448434923779	-75.55603266438659	-54.83286447694549	-27.248634084542232	-79.07558312008852	-11.968393566094363	-67.26826773657453
Medroxyprogesterone acetate (MPA)	0.5272332977117982	2.957199292235344	0.8556385962696405	-1.24757497860197	1.1464471976516188	2.529735002681556	2.798035892796713	-1.370642929093493	1.370905101072176	0.9946639455842188	2.291729057672621	0.812495652772975	-1.0190929508890638	0.9871452763140356	0.2121971858233358	3.4960778038048885
Megestrol	2.324828221794666	4.473931769992754	2.608724964048232	2.1775957900836773	2.9055907343858154	3.475189720239089	1.9503542728420944	2.2729734770702383	3.258767623718182	2.6430835676879765	3.635048064488302	2.912634891683336	2.7415297431332584	2.553960668601857	1.8541116009396523	3.8952380743614015
Methyltestosterone	-1.8090774305582795	-2.1156199375178346	-1.9655615501542925	-2.894475004608497	-1.9954560499172824	-1.3430207190903038	1.227168508804297	-3.052670174996759	-2.329357282966789	-1.900878739308568	-1.7285763974336648	-2.260507073639146	-3.016023025877758	-2.3004382789418365	-0.9337643604446828	-1.351490773088656
Midostaurin	-89.34098849911379	-77.01005673648716	-45.68580720153583	-28.451898156305287	-55.833060624241256	-89.03904074273946	-38.5873388562543	13.322154167314736	-101.15922848101586	-117.0974013197484	-95.85199895970992	-98.58181378881606	-33.14983232901177	-93.1061431648518	-20.57429714921501	-106.70949837620918
Mirvetuximab soravtansine-gynx	-1.5667728014775493	-1.5667728014775493	-1.5667728014775493	-1.5667728014775493	-1.3318967574753762	-1.3270019619008802	-0.500467565188868	-1.5667728014775493	-1.5667728014775493	-1.5667728014775493	-1.5667728014775493	-0.8266429624687562	-1.5667728014775493	-1.5667728014775493	-1.5667728014775493	-1.5667728014775493
Mitotane	-0.1612822947307281	-0.22792720395981	-0.1450019084499192	-0.1417736668227529	-0.4089363332629712	-0.2052122640255214	-0.1867926357206423	-0.2186794183722826	-0.1007503706027731	-0.1695479460448543	0.0033464329129385	0.0455411596740488	-0.160065001068993	-0.2117514761560587	-0.0565158364226994	-0.1182965274351823
Mobocertinib	8.755937066589471	-7.918021476325697	-1.7823247088194112	-4.828948548764679	-10.22811550564622	-4.648866916035498	-11.647458759745929	0.7068648911626393	-6.863211361707661	-11.979027733175249	-12.00601711132202	-1.626354944622003	-8.832312688204647	-18.866345118085505	-5.749384093905688	0.5124583150445741
Mogamulizumab	0.0	0.0	0.0	0.0	0.0	0.0	0.0	0.0	0.0	0.0	0.0	0.0	0.0	0.0	0.0	0.0
Momelotinib (CYT387)	-4.653055897361805	-8.061249924547504	0.2092661409186536	1.6673428874273628	-1.856550896851143	-3.120728096974873	-0.002758678001167	3.1898756247404263	-4.020182959740632	-6.757570071835479	-4.632548492912675	-4.875706343712717	0.8070984464304343	-4.5432303836776216	2.6942649789096444	-4.504159714031349
Moxetumomab pasudotox	-2.8498947874915017	-1.6020321107312991	-0.9205174363952128	-3.107360087949198	-1.3961459307161843	-3.888196293211182	-4.607508811941189	0.5394332461080769	-0.6475473857756042	-2.8103701760170585	-4.607508811941189	-0.7720568923826595	-4.607508811941189	-4.607508811941189	0.6602787971285171	-1.566084340087622
Napabucasin	0.7820149109598462	-4.186773136688102	2.5080854388371057	0.8613523882397734	-5.742734954512777	-4.3688558862613736	1.3553996569951496	2.139694737639306	-4.55411308541461	-5.38509482600357	-6.531620379147208	-4.558492011862526	-1.4889728939404134	-2.414688027555537	1.387835168740413	-2.514259726907093
Necitumumab	24.567279923287845	-2.4856662040752	4.099591832212316	-4.8098756869942	-8.92077852112508	4.476566260248586	-18.82298862006598	-0.1965580556589405	0.1254564676341109	-7.371454301273696	-8.018319968702794	7.33121460128625	-14.639942912706834	-22.09385845916797	-7.619385576436181	18.01858694421059
Nilotinib	1.2388849830210358	-2.097454488324857	-1.0150327824152603	0.0769554168594355	-3.06077916344882	-1.4802518976751702	0.3564666370258771	1.2117540939735196	-2.6832772286768205	-2.3788825852556825	-0.9543289374994196	-0.8035599570467852	0.4878631388536452	-1.9277933657929405	0.7434473946519614	-1.5823116306576204
Nilutamide	1.8090774305582795	2.1156199375178346	1.9655615501542925	2.894475004608497	1.9954560499172824	1.3430207190903038	-1.227168508804297	3.052670174996759	2.329357282966789	1.900878739308568	1.7285763974336648	2.260507073639146	3.016023025877758	2.3004382789418365	0.9337643604446828	1.351490773088656
Nimotuzumab	24.567279923287845	-2.4856662040752	4.099591832212316	-4.8098756869942	-8.92077852112508	4.476566260248586	-18.82298862006598	-0.1965580556589405	0.1254564676341109	-7.371454301273696	-8.018319968702794	7.33121460128625	-14.639942912706834	-22.09385845916797	-7.619385576436181	18.01858694421059
Nintedanib (BIBF 1120)	-97.8619137214585	-113.5661635613549	-60.7586391676532	-46.40687191702165	-90.96131167283178	-106.17790444348752	-58.09669212688921	0.9601623837257528	-121.98026064399708	-136.04081904769166	-126.49994944409084	-119.19861490407853	-31.32694342033153	-136.9518717133668	-20.72948854077164	-136.84606928879873
Niraparib	0.0857602894716341	0.0384335814354059	-0.0222070098838076	0.0261727416496788	0.2244642873860566	-0.1108406395286848	0.3963136247230886	0.0045058531387631	0.1129855891916973	-0.0887766863818874	-0.2451470529992811	0.0123402508636052	0.0402373186080405	0.0540496908677633	0.119279265584687	-0.0694120648347308
Obinutuzumab	0.738132454168744	2.080944770549721	1.9756356187559727	0.1828165141001521	-0.3475305472234956	0.5240291107547441	-0.8172826352278418	1.3211558165310484	1.1404737554957598	-0.8172826352278418	-0.8172826352278418	-0.8172826352278418	1.2542668496912457	-0.8172826352278418	3.536937838755045	1.332123211433856
Ofatumumab	0.738132454168744	2.080944770549721	1.9756356187559727	0.1828165141001521	-0.3475305472234956	0.5240291107547441	-0.8172826352278418	1.3211558165310484	1.1404737554957598	-0.8172826352278418	-0.8172826352278418	-0.8172826352278418	1.2542668496912457	-0.8172826352278418	3.536937838755045	1.332123211433856
Olaparib	0.1782137328792819	-0.0002284150301654	-0.1050304397660753	0.0004340914132803	-0.0278156944458066	-0.3652489662720403	0.2783470511130855	0.1832229094492899	0.1357811744176481	-0.3484479215107098	-0.3682406132095194	-0.2136707247830517	-0.0404788943377506	-0.0783081728843966	0.3304647763019706	-0.4862205515710172
Osimertinib	8.755937066589471	-7.918021476325697	-1.7823247088194112	-4.828948548764679	-10.22811550564622	-4.648866916035498	-11.647458759745929	0.7068648911626393	-6.863211361707661	-11.979027733175249	-12.00601711132202	-1.626354944622003	-8.832312688204647	-18.866345118085505	-5.749384093905688	0.5124583150445741
Paclitaxel	-3.41695307399466	-4.418578976341871	-5.92094435580348	-3.737483804070982	-9.256957924506397	-1.1432809878381365	-4.342019417761799	0.11539205651224	-6.945784122943371	-4.46914628840301	-8.979212568694273	-4.110273012930867	0.1184410933116044	-0.2757238752728584	-6.081049767159888	-4.894345732256524
Palbociclib	-3.085229644569824	-4.459094076259349	-2.3359048819149346	-2.125971241116155	-4.189843794241474	-4.8909179672582415	1.7268597229381308	-0.6610096777312311	-2.4354368339065022	-5.672471599033535	-5.850437709184632	-4.317901573505419	-0.8347271846106251	-4.563682593583555	0.9758712409398638	-6.316215999750058
Panitumumab	24.567279923287845	-2.4856662040752	4.099591832212316	-4.8098756869942	-8.92077852112508	4.476566260248586	-18.82298862006598	-0.1965580556589405	0.1254564676341109	-7.371454301273696	-8.018319968702794	7.33121460128625	-14.639942912706834	-22.09385845916797	-7.619385576436181	18.01858694421059
Panobinostat	-0.0073461806202592	-0.2908457434683469	-0.3274048589293215	0.3473205952704963	-0.7797005885151853	-0.4537571832673591	-1.091183729841383	-0.035774025766765	-1.1918886528546948	-0.4141673233540947	0.4838893917040204	0.3279440252693703	-0.6954595655077476	0.3063218393117083	-2.4060035442143906	0.0663172262749387
Pazopanib	-70.45015594756497	-77.3105222998917	-40.772870233622015	-43.63524164984847	-66.52302261319187	-78.30560530813888	-38.85090129863464	-0.3292238557916462	-77.48605864576855	-98.12097578268958	-110.89393402815044	-80.99144030453112	-28.327426736746293	-108.21158900560609	-4.752251632642619	-100.27790209289164
Pemigatinib	-23.53113232138772	-39.62882953039834	-31.3285502830556	-22.14625926431233	-35.83749230542644	-42.98001643195399	-32.14694627451595	-3.7766886525776218	-62.07018048458558	-38.25199708688258	-26.981842967024072	-44.24489886464112	-9.123144638897156	-43.06852925885224	-32.87834447505049	-59.92838200486654
Perifosine	4.067991483990258	-11.128228789063485	-5.135646048765151	0.4762876480895492	-7.6204762568025775	-14.262757121977732	-1.3397781115801632	11.883376083871925	-10.606160393364576	-21.651106331575235	-17.954411939664528	-9.786773478857564	2.4784420414358377	-11.7798186803511	-5.792260318456307	-20.04522967728268
Pertuzumab	-11.65940090214574	-4.4943127744269455	-5.730883082506747	-8.38815987774471	-12.20998582596769	-5.615543384056812	-5.363053056682032	-6.676894086291717	-8.617875467205405	-13.14383046747596	-13.649203975042878	-7.7721787691901	-11.74328047028734	-21.07959807212233	-8.718726784265806	-14.85658233393336
Pomalidomide	-8.53912769667648	-5.5520450609041525	-0.5801868016399032	0.8950178975965474	-11.25140332653296	-12.290358559706576	1.1430698756629707	6.3698026269734935	-6.165815316748729	-7.498247954337144	-19.836583056900444	-17.787863109051997	-7.257269263662115	-5.366241248690307	0.9561942869842814	-13.72717141654961
Ponatinib	1.2388849830210358	-2.097454488324857	-1.0150327824152603	0.0769554168594355	-3.06077916344882	-1.4802518976751702	0.3564666370258771	1.2117540939735196	-2.6832772286768205	-2.3788825852556825	-0.9543289374994196	-0.8035599570467852	0.4878631388536452	-1.9277933657929405	0.7434473946519614	-1.5823116306576204
Pralsetinib	3.577179678636962	2.4042287692024984	7.760707369621078	5.29766363033465	0.0905683956656	1.9453675656988496	0.9033509100974546	4.111942506411918	-1.533722353447262	1.2411236226813065	-6.225846558040391	1.83493113022076	5.943360642737455	-1.5731023415814034	4.702596848350118	6.115560912913962
Ramucirumab (Cyramza)	-19.10517621734458	-16.132355783094503	-14.142578259518482	-13.776923733100904	-20.54068385218205	-15.46681257198514	-17.591851974597727	-5.558378450290438	-14.071251433429897	-21.417119062022014	-21.1757148960773	-23.08035059149808	-1.900797823864368	-24.826360936965827	1.124976933919377	-31.03240199431928
Regorafenib	-126.9915742300438	-162.4960870835911	-82.0494666978232	-83.29208995982468	-122.18332012233388	-158.54483170064287	-73.50011198470048	8.425699979778237	-178.02546538020317	-186.50806871463084	-185.86832156601992	-152.6722348851019	-45.0212862245912	-185.1226577103324	-31.233608193751188	-208.87559590237532
Ribociclib	-3.085229644569824	-4.459094076259349	-2.3359048819149346	-2.125971241116155	-4.189843794241474	-4.8909179672582415	1.7268597229381308	-0.6610096777312311	-2.4354368339065022	-5.672471599033535	-5.850437709184632	-4.317901573505419	-0.8347271846106251	-4.563682593583555	0.9758712409398638	-6.316215999750058
Rigosertib	-0.0844688080622182	-0.3408175202295587	-0.3096177843222508	-0.270536468178557	-0.0481715641193552	0.0633780770421034	0.1269738759936925	-0.12253324484735	-0.0468191494179884	-0.0004677476128786	-0.2931011802516695	-0.321254473860332	-0.2333594074653152	-0.1056211858712402	0.0878456516244919	-0.5276574150195261
Rituximab	0.738132454168744	2.080944770549721	1.9756356187559727	0.1828165141001521	-0.3475305472234956	0.5240291107547441	-0.8172826352278418	1.3211558165310484	1.1404737554957598	-0.8172826352278418	-0.8172826352278418	-0.8172826352278418	1.2542668496912457	-0.8172826352278418	3.536937838755045	1.332123211433856
Romidepsin	-0.0180818777890088	-0.3483949561297296	-0.4167733205215916	0.2863873060645092	-0.9625076350248348	-0.5549423778007992	-1.2686830916784082	-0.0734758183091141	-1.2617402861378608	-0.4830973801602562	0.363194619356289	0.2218261468768409	-0.776449415871278	0.2021349060428218	-2.6258178491634743	0.0090006647128702
Rucaparib	0.1782137328792819	-0.0002284150301654	-0.1050304397660753	0.0004340914132803	-0.0278156944458066	-0.3652489662720403	0.2783470511130855	0.1832229094492899	0.1357811744176481	-0.3484479215107098	-0.3682406132095194	-0.2136707247830517	-0.0404788943377506	-0.0783081728843966	0.3304647763019706	-0.4862205515710172
Ruxolitinib	-4.653055897361805	-8.061249924547504	0.2092661409186536	1.6673428874273628	-1.856550896851143	-3.120728096974873	-0.002758678001167	3.1898756247404263	-4.020182959740632	-6.757570071835479	-4.632548492912675	-4.875706343712717	0.8070984464304343	-4.5432303836776216	2.6942649789096444	-4.504159714031349
Selpercatinib	3.577179678636962	2.4042287692024984	7.760707369621078	5.29766363033465	0.0905683956656	1.9453675656988496	0.9033509100974546	4.111942506411918	-1.533722353447262	1.2411236226813065	-6.225846558040391	1.83493113022076	5.943360642737455	-1.5731023415814034	4.702596848350118	6.115560912913962
Selumetinib	6.975796473234552	-10.042218812098987	-0.8365842028670141	-5.50028040211466	-15.002034747352257	-12.15666875604821	18.085877566948813	0.941269273796157	-2.626040116610179	-20.60330770275916	-14.47448076625603	-5.605555804964566	5.660801137925722	-11.611284892548795	-3.481892671057363	-14.60609612926478
Siltuximab	-11.265230329942096	6.013963207376709	16.704127267600366	6.329261287624031	-1.6425222578474905	-11.132268161222411	11.143128848785498	23.481828061265748	-16.527112051697472	-3.0485722822664885	-16.527112051697472	-5.01416936182701	-16.527112051697472	-16.527112051697472	8.866254396213343	-10.90957889186762
Sirolimus	0.3972888108345686	-3.5455652705785674	-0.8223618486019055	-1.467130685747189	-4.668934933147601	-2.845689066517731	-1.6775406328564166	-0.0407752016379049	-2.20896698241018	-4.8343081525727225	-4.3910679628159	-2.257078418501574	-1.154028677071235	-5.716743705384063	-4.061894269590628	-3.202181867493416
Sonidegib (LDE225)	-2.3338353056778143	-2.884311964874476	-2.178915930865032	-2.0180306706044555	-1.8445397707739213	-2.716691297870682	-1.1690894682073287	-0.7625523875422504	-2.5631575308782373	-2.756765900163751	-3.7404160280800784	-1.9933217782297672	-1.2784777599824424	-3.18283447757986	-1.7312545243885362	-4.278453238036506
Sorafenib	-72.0080948245004	-94.76267420653372	-24.4982672427958	-26.86053634959962	-67.27195794399904	-66.48150699480425	-47.01681728572839	12.062279442769992	-71.6420274711989	-101.26897271637644	-101.859637213904	-90.92666924856078	-15.735007977827069	-100.30742090019098	0.209297087578431	-113.18159264808467
Sotorasib	-2.1685555099702123	-6.887232136577212	0.5826077360822737	-0.8656373583984347	6.06272955228558	-5.424104767337057	4.703605251397224	6.186142523357226	-5.355559478797228	-3.937585264409488	-1.857304221049772	-1.7215450289334653	0.3126374814351204	-2.274951269645036	-1.40533180863235	-6.286626801247834
Sunitinib	-84.67062868993338	-95.77007874737792	-44.84981377682938	-45.41068281757576	-77.35573115675484	-90.68802383339222	-46.0943707589214	3.197180033153016	-85.07451378721099	-117.84453306326913	-127.355490074874	-98.8072350025243	-39.49562922633761	-121.93931531372245	-0.932574139075939	-117.41806520444744
Talazoparib	0.0857602894716341	0.0384335814354059	-0.0222070098838076	0.0261727416496788	0.2244642873860566	-0.1108406395286848	0.3963136247230886	0.0045058531387631	0.1129855891916973	-0.0887766863818874	-0.2451470529992811	0.0123402508636052	0.0402373186080405	0.0540496908677633	0.119279265584687	-0.0694120648347308
Tamoxifen	-20.238201583651904	-27.786125003585088	-23.90284871875509	-12.501997885114488	-20.39882755952233	-26.87481989231035	-11.806238327078916	-9.465157452651637	-24.308903796167463	-24.05525594145395	-30.98274476598396	-20.72377903280453	-18.738242924057577	-26.507806938814447	-17.898710320054512	-33.886843168349245
Tecemotide (Emepepimut-S, L-BLP25)	-0.0916096431288242	-0.3588212405180347	-0.1460199834263862	0.20400559901138	-0.6585538858941522	-0.3373925044054007	0.0170043328857822	-0.0299261691658481	-0.5802381102807869	-0.0743663475007364	-0.1057128301741689	-0.0547339872471367	0.3466765288899452	-0.2889740700714853	-0.1256338321600925	-0.2223747802579516
Temozolomide	0.3577741037662515	0.1825316265545486	0.4709058562082489	0.4252893946357698	0.0181707247809288	0.3301209780140289	0.2745539005842284	-0.1574341942401868	0.0112937226049691	-0.0774434088485564	0.3417740334135831	-0.0648445181761773	0.5092519055638993	0.0778352235823299	0.2774042656345781	0.7692854795339347
Temsirolimus	0.3972888108345686	-3.5455652705785674	-0.8223618486019055	-1.467130685747189	-4.668934933147601	-2.845689066517731	-1.6775406328564166	-0.0407752016379049	-2.20896698241018	-4.8343081525727225	-4.3910679628159	-2.257078418501574	-1.154028677071235	-5.716743705384063	-4.061894269590628	-3.202181867493416
Thalidomide	-21.634651905764308	-25.374911799679595	-18.60649543858847	-9.732297078195492	-22.719008158747933	-32.998511836706086	-5.441339054519244	-0.7354129441171886	-32.50212602152768	-22.737615801824216	-34.29451445179093	-32.09549070759958	-9.692617393986332	-17.847447416937996	-13.850142317321056	-41.23274085677242
Tivantinib	14.66970683448092	-15.02904581939616	-13.337581774092715	4.62598979537115	-0.6849383522981363	-16.559435939638288	-5.907427784545037	-3.140513713748648	-5.715471521491107	-0.4626975350591982	-3.0840924866307726	4.664467734144869	-0.3486790134110575	-21.28096705250791	8.035412706484527	7.794252515527749
Tivozanib	-68.12069761186754	-80.61259851831453	-41.63712844166125	-43.78651000880354	-66.41740789995784	-79.78783334761928	-43.43304603887843	1.4734435207754122	-82.76046518264276	-99.44900341638358	-113.52092269972248	-81.54540547947771	-26.64699357503771	-110.1293248513674	-10.284680009218	-105.07845609893864
Tocilizumab	9.471640722082492	4.895630374439852	-0.4034129142819651	7.492687404924152	2.896761239252109	5.123809649220977	8.644468401014919	6.269475491111356	5.189362303071094	8.587043090570381	9.667197594185865	8.134276344541789	6.2646998067873305	6.995601757205009	10.140090460519268	7.201054385060779
Toremifene	-15.884092030242464	-23.504991592028123	-21.853598369227583	-9.92029203806064	-19.815300249356447	-22.270707856424465	-10.126097399379304	-8.541063881750945	-19.0639748056874	-18.7662876305542	-26.236794794061595	-17.334063887536736	-15.215787542566272	-23.55728220942716	-15.526022711470269	-28.316211986514624
Trametinib (Mekinst)	6.975796473234552	-10.042218812098987	-0.8365842028670141	-5.50028040211466	-15.002034747352257	-12.15666875604821	18.085877566948813	0.941269273796157	-2.626040116610179	-20.60330770275916	-14.47448076625603	-5.605555804964566	5.660801137925722	-11.611284892548795	-3.481892671057363	-14.60609612926478
Trastuzumab	-11.65940090214574	-4.4943127744269455	-5.730883082506747	-8.38815987774471	-12.20998582596769	-5.615543384056812	-5.363053056682032	-6.676894086291717	-8.617875467205405	-13.14383046747596	-13.649203975042878	-7.7721787691901	-11.74328047028734	-21.07959807212233	-8.718726784265806	-14.85658233393336
Trebananib	-5.142778561080398	-11.893470598035917	-4.112160094100874	0.2535571227867278	-7.75665260246678	-8.11947727623929	0.3004548408639711	5.115235279211102	-5.5780655366320655	-8.099715223128216	-15.883847477786636	-4.98955921728097	1.3440701559435977	-9.7975939570602	4.098526632588814	-13.585470183359355
Tretinoin	-6.6282406081888094	-9.632725464798316	-8.37144118914454	-6.268548471828237	-7.241876092888711	-8.129833186969936	-4.6311295638620535	-4.437252967905964	-11.59607440762969	-9.69821615752658	-11.460442567418196	-7.062003256925304	-6.577806308551841	-7.960277328677694	-3.511469208186032	-9.852893996905932
Triptorelin	-18.429124153093625	-25.67050506606725	-21.937287168600808	-9.60752288050599	-18.40337150960505	-25.531799173220044	-13.033406835883213	-6.412487277654878	-21.97954651320068	-22.15437720214538	-29.254168368550296	-18.463271959165382	-15.72221989817982	-24.20736865987261	-16.964945959609828	-32.53535239526059
Vandetanib	-12.234431546432106	-31.06813456344335	-16.746223814171945	-17.64688327311607	-34.66999168012694	-26.391855383006096	-27.81274458536813	-1.6286159601548205	-28.663020512430258	-40.39808701443808	-45.56757719377472	-29.33434036266312	-14.16973954092006	-49.74132566478187	-4.546452722126361	-34.31550875955629
Veliparib	0.2895437219091107	0.1349747363555663	0.172808613032985	0.0809368874488412	0.1407521485732284	-0.1567199291281481	0.1649753768528545	0.1375240783236651	0.1959688097776784	-0.1487292257701682	-0.2632723784866551	-0.1683010343730342	0.0453801324299081	0.0236665695385562	0.0117004798771719	-0.1915230672624087
Vemurafenib	-1.5778224297256798	-3.1255929938917606	-0.1225697280701814	0.1056568213057389	-0.9877864488088732	-2.1106139309280216	0.4773647365150284	1.1705120426820217	-1.6882409207993638	-3.7744714271072457	-2.0575302279294734	-1.5760824819521166	0.4396373025131992	-1.880735642024363	-0.6155860586236181	-3.428711272175313
Venetoclax	-8.32521046314294	-8.111015047210065	-5.540590690376759	-2.712539461443588	-3.12593761707428	-6.504356231363111	-2.946220512882926	-1.9282225127986927	-9.267314325878	-6.409575033678168	-7.557789724284022	-6.692949838986406	-4.274502716372938	-5.5596976632582	-3.094657695987925	-10.91391015198054
Vinblastine	-3.722917411262758	-6.697162553486905	-11.231404865721824	-7.465545702605187	-9.675712164730552	-7.992183694199372	-8.927788701410158	1.6718615768104303	-10.236735996480167	-4.128360359141817	-12.720590511180172	-8.09195699376303	3.0851700873999626	-3.668973845884956	-7.315170172395577	-9.904442498037223
Vincristine	-3.722917411262758	-6.697162553486905	-11.231404865721824	-7.465545702605187	-9.675712164730552	-7.992183694199372	-8.927788701410158	1.6718615768104303	-10.236735996480167	-4.128360359141817	-12.720590511180172	-8.09195699376303	3.0851700873999626	-3.668973845884956	-7.315170172395577	-9.904442498037223
Vindesine	-3.722917411262758	-6.697162553486905	-11.231404865721824	-7.465545702605187	-9.675712164730552	-7.992183694199372	-8.927788701410158	1.6718615768104303	-10.236735996480167	-4.128360359141817	-12.720590511180172	-8.09195699376303	3.0851700873999626	-3.668973845884956	-7.315170172395577	-9.904442498037223
Vinorelbine	-4.654913006731917	-7.624156155777467	-11.024591939734242	-8.337654518867083	-10.1811271431044	-8.344284477802734	-9.989356550466514	0.6551028878485413	-10.300610040867545	-4.898128570433764	-12.78292168622046	-8.704874074441559	2.990919160658507	-4.175588415724391	-8.655417409360277	-10.649483077501255
Vismodegib	-2.3338353056778143	-2.884311964874476	-2.178915930865032	-2.0180306706044555	-1.8445397707739213	-2.716691297870682	-1.1690894682073287	-0.7625523875422504	-2.5631575308782373	-2.756765900163751	-3.7404160280800784	-1.9933217782297672	-1.2784777599824424	-3.18283447757986	-1.7312545243885362	-4.278453238036506
Vorinostat	0.2176622381171411	-0.4873686044044611	-0.2922236784868314	0.2244033333893753	-1.3281831351403075	-0.689439801122607	-1.4002025938759597	-0.1855656027590636	-1.2122337478813074	-0.5381830682205762	0.4520295117884725	0.2159223828663738	-0.9370828799438796	-0.2081737322961496	-2.6545027453709986	0.3459880335160014

## Sheet: Lung_AST_vs_Lung
Drug	Database	Drug type	Case_ACTH1_S75	Case_ACTH2_S66	Case_ACTH3_S68	Case_ACTH4_S65	Case_ACTH6_S69	Case_ACTH7_S70
Abemaciclib (LY2835219)	Oncobox pat 5.2	inhibitor	-3.8817199723141855	-6.198438836905993	-2.6553981690611783	-4.481984019082318	-4.1036620366759164	-2.872488800601217
Abiraterone	Oncobox pat 5.2	inhibitor	-3.1600640578234893	-2.303810419972684	-0.2083027182335139	-0.4997009004516227	-4.329181665869394	0.4822520735527208
Acalabrutinib	Oncobox pat 5.2	inhibitor	-13.291504658087486	-12.526909404185378	-11.655369596461863	-15.089192513245894	-12.011492807316346	-5.961746761809804
Acitretin	Oncobox pat 5.2	inhibitor	-3.017781067265372	-3.693828489792636	-5.0315163441891055	-3.3210166415792504	-6.18614491995565	-3.081697032602412
Adagrasib	Oncobox pat 5.2	inhibitor	10.551811848832529	-9.263138614537304	2.4216832961926684	-12.758393730861435	2.043387931097179	6.494577058482835
Ado-Trastuzumab Emtansine	Oncobox pat 5.2	inhibitor	-21.191148931861733	-12.130859165154266	-15.247767825473508	-1.173554097877172	-14.0202519981901	-1.436834609215997
Afatinib	Oncobox pat 5.2	inhibitor	-37.005251707008426	-34.266825614297986	-51.96994616434674	-26.04498975095532	-20.74755349419956	-24.019960723125514
Aflibercept	Oncobox pat 5.2	inhibitor	-11.851592384326274	-35.16876268282252	-34.60970598417275	-23.189539031530447	-28.772855602527084	-23.71487017772533
Alectinib	Oncobox pat 5.2	inhibitor	3.893153343697695	2.3173995114336026	3.627320556360269	5.228623773144	2.542363488581885	5.861903926326795
Alemtuzumab	Oncobox pat 5.2	inhibitor	-1.1167055980978664	-1.3580088617759765	-1.0832043889631184	-1.2064037115202164	-1.328413392814015	-0.8687518233503778
Alitretinoin	Oncobox pat 5.2	inhibitor	-3.017781067265372	-3.693828489792636	-5.0315163441891055	-3.3210166415792504	-6.18614491995565	-3.081697032602412
Alpelisib	Oncobox pat 5.2	inhibitor	-24.92316602945533	-26.46580408566773	-23.89754982371447	-23.05349289924009	-18.551420555147374	-13.805245734877694
Amivantamab	Oncobox pat 5.2	inhibitor	-36.7757475229897	-33.09652686880688	-66.79067336612546	-32.590485650998914	-15.465601156736298	-29.07451107161945
Anastrozole	Oncobox pat 5.2	inhibitor	1.4388251158004244	-2.325276450992136	-6.903087750497768	-7.316538803127864	-9.554207584145978	-0.1838540895021434
Apalutamide, ARN-509	Oncobox pat 5.2	inhibitor	-3.1600640578234893	-2.303810419972684	-0.2083027182335139	-0.4997009004516227	-4.329181665869394	0.4822520735527208
Arsenic trioxide	Oncobox pat 5.2	inhibitor	-8.00424506259412	-14.742253395775638	-11.365882626040383	-12.399560657255542	-11.16943463321048	-6.195745157698525
Axitinib	Oncobox pat 5.2	inhibitor	-34.24359759940984	-55.97319823951018	-49.44935861988685	-45.486763543489005	-47.163457650410685	-48.86644091963493
Belinostat	Oncobox pat 5.2	inhibitor	0.0342519672093935	-0.6317951685881382	-0.6806649368871822	-0.0275139252844285	-0.3540055786792797	-0.8734233969928342
Bendamustine	Oncobox pat 5.2	inhibitor	0.2817274237531372	-0.3073625259796701	0.1607173239284718	-0.320235042719851	-0.1726168339132639	-0.3097821275078204
Bevacizumab	Oncobox pat 5.2	inhibitor	1.2953394441821258	-22.49094578839223	-27.01479196393876	-17.614575006011307	-25.04085715083814	-26.027977104199856
Bexarotene	Oncobox pat 5.2	inhibitor	-0.2842123140154839	-1.0479670183313274	-1.2827217690534356	-0.8445594973914637	-2.1520446364810173	-1.2901499106811185
Bicalutamide	Oncobox pat 5.2	inhibitor	-3.1600640578234893	-2.303810419972684	-0.2083027182335139	-0.4997009004516227	-4.329181665869394	0.4822520735527208
Binimetinib (MEK162)	Oncobox pat 5.2	inhibitor	-30.56180629461264	-29.192298797192592	-29.20796551551685	-22.97958218137933	-29.434161475749665	-24.568571009533507
Blinatumomab	Oncobox pat 5.2	inhibitor	-16.097079590748585	-14.077643429666889	-12.98487275048927	-9.971442972680313	-10.239772586711132	-5.005110375321525
Bortezomib	Oncobox pat 5.2	inhibitor	0.6884831420634749	0.5924006622559568	0.8127749385777278	0.944379637765576	0.5386216230107141	0.822886039562895
Bosutinib	Oncobox pat 5.2	inhibitor	-35.112966422535266	-30.449065120309307	-26.22771052985047	-26.863899383370004	-17.979546442868557	-22.496138952544108
Brentuximab vedotin	Oncobox pat 5.2	inhibitor	-1.8496275342370696	-4.485715394860586	-3.683248518408597	6.269174893564443	-3.461598848938319	6.660862700886133
Brigatinib	Oncobox pat 5.2	inhibitor	-21.27363588220665	-22.848248543672625	-38.75406914088388	-18.93103180570885	-13.091459411207476	-13.327265719106247
Buserelin	Oncobox pat 5.2	inhibitor	-1.721238942023065	-4.62908687096482	-7.111390468731283	-7.816239703579487	-13.883389250015371	0.2983979840505779
Cabazitaxel	Oncobox pat 5.2	inhibitor	2.8065243033969773	3.16678933927884	3.758819811404244	8.85172450539395	2.225693944716559	6.35851676369149
Cabozantinib	Oncobox pat 5.2	inhibitor	-15.692612857991184	-38.07742098226208	-26.16267962669633	-18.75664980507799	-17.635644095823416	-21.854072591833777
Capmatinib	Oncobox pat 5.2	inhibitor	-11.406609935301097	-18.19068212157371	-13.65510207973455	-8.98753434146988	-11.83428702525844	-7.243915635114556
Carfilzomib	Oncobox pat 5.2	inhibitor	-0.2209739610445218	-0.970866055234955	0.4925616867257403	-0.1501763504350599	-0.0825246478570749	0.7792245605631286
Carmustine	Oncobox pat 5.2	inhibitor	0.2817274237531372	-0.3073625259796701	0.1607173239284718	-0.320235042719851	-0.1726168339132639	-0.3097821275078204
Ceritinib (Zykadia, LDK378)	Oncobox pat 5.2	inhibitor	3.893153343697695	2.3173995114336026	3.627320556360269	5.228623773144	2.542363488581885	5.861903926326795
Cetuximab	Oncobox pat 5.2	inhibitor	-36.7757475229897	-33.09652686880688	-66.79067336612546	-32.590485650998914	-15.465601156736298	-29.07451107161945
Claudiximab	Oncobox pat 5.2	inhibitor	-0.8029641719044812	-1.675065222602424	-1.825654711227381	-2.179239424482199	-2.6017850435091723	-1.7539046639293865
Cobimetinib	Oncobox pat 5.2	inhibitor	-16.895349781632497	-23.30471134561076	-19.53947998237794	-18.57160383651848	-20.75470375794029	-21.345144689621613
Copanlisib	Oncobox pat 5.2	inhibitor	-58.64875539625933	-47.21699662660717	-47.36819591044727	-54.44740571012879	-29.279295973706148	-23.75654893444826
Crizotinib	Oncobox pat 5.2	inhibitor	-8.394800400129018	-17.926656236119655	-13.930163070634382	-5.404037732061322	-12.07216125316059	-8.955862232594482
Cyproterone acetate	Oncobox pat 5.2	inhibitor	-3.1600640578234893	-2.303810419972684	-0.2083027182335139	-0.4997009004516227	-4.329181665869394	0.4822520735527208
Dabrafenib	Oncobox pat 5.2	inhibitor	-6.919125561278273	-12.895805486733558	-15.221588804916454	-15.496550186900947	-18.91331256793504	-7.814515838189663
Dacomitinib	Oncobox pat 5.2	inhibitor	-25.16678922590435	-25.165648055106224	-42.38138969724416	-24.15965557885285	-15.633822899789362	-19.189169645433022
Daratumumab	Oncobox pat 5.2	inhibitor	-0.7316014902797667	-2.4432380665335134	-0.6134578557352413	-2.3083696665943045	-1.7182620964127815	-0.1677838710318986
Dasatinib	Oncobox pat 5.2	inhibitor	-89.79985194870065	-89.59450979411707	-73.2960912770084	-81.9207617843885	-68.8197461520063	-58.59919072808299
Degarelix	Oncobox pat 5.2	inhibitor	-3.1600640578234893	-2.303810419972684	-0.2083027182335139	-0.4997009004516227	-4.329181665869394	0.4822520735527208
Denosumab	Oncobox pat 5.2	inhibitor	0.0	0.0	0.0	0.0	0.0	0.0
Dienogest	Oncobox pat 5.2	activator	3.736380546678523	3.1088008217056498	0.5125991499750217	1.69311907391599	4.8207507454379215	0.2574836583243036
Docetaxel	Oncobox pat 5.2	inhibitor	2.8891273017022963	1.6458688497810152	2.5691364181155745	7.712583883092748	1.039568277225631	5.082188687930085
Dovitinib	Oncobox pat 5.2	inhibitor	-103.72900178128825	-128.94237519625383	-120.42164267227918	-118.62523860237914	-113.70645512385184	-99.80644956035192
Duvelisib	Oncobox pat 5.2	inhibitor	-49.84488070987956	-38.35762256830702	-38.49195333490806	-52.583378341106894	-30.09880881105689	-9.1569177247003
Elotuzumab	Oncobox pat 5.2	inhibitor	-0.8081636059593427	-1.5057811039855296	-1.157726510425363	-1.0960846758340796	-1.1951327738880118	-0.8326956336839241
Enasidenib	Oncobox pat 5.2	inhibitor	-0.4106457684673982	-0.3056075631852389	-0.1552681316922311	-0.1152768066778984	-0.2315397090413263	-0.1813113073322592
Encorafenib	Oncobox pat 5.2	inhibitor	1.6886581364086075	-1.9199294926986088	-0.6634863487611362	-2.365744751487667	-0.1063729782738747	1.3378040265456583
Enfortumab vedotin	Oncobox pat 5.2	inhibitor	-0.5724656151318352	-6.567159044348378	-5.063246195148329	7.158511754475415	-4.472661658887626	8.11931610148648
Entrectinib	Oncobox pat 5.2	inhibitor	-23.128110796351045	-29.076817755846	-33.19028015210091	-32.10990966173785	-28.798403670751945	-22.00080115288631
Enzalutamide	Oncobox pat 5.2	inhibitor	-3.1600640578234893	-2.303810419972684	-0.2083027182335139	-0.4997009004516227	-4.329181665869394	0.4822520735527208
Erdafitinib	Oncobox pat 5.2	inhibitor	-53.62010558225232	-66.14213596430815	-69.82316188507852	-44.91052318592171	-63.77916689484735	-45.42588587663996
Eribulin	Oncobox pat 5.2	inhibitor	2.8065243033969773	3.16678933927884	3.758819811404244	8.85172450539395	2.225693944716559	6.35851676369149
Erlotinib	Oncobox pat 5.2	inhibitor	-25.562210831000403	-24.605629229560066	-41.87330697487152	-23.610273154302178	-15.175485977774493	-18.64669110795758
Estramustine	Oncobox pat 5.2	activator	-2.053570657159782	1.7531167506170928	6.140020485213527	6.529006077847669	8.773324761829622	-0.4943393028130243
Ethinylestradiol	Oncobox pat 5.2	activator	4.462448234785735	4.983697837725288	7.883741944037304	8.137701796471612	10.73767445639626	1.9928408918669809
Everolimus	Oncobox pat 5.2	inhibitor	0.2605178295248396	0.8103880102701515	0.6506240481586927	0.2410973012535384	1.633336327442227	1.9376946706122893
Exemestane	Oncobox pat 5.2	inhibitor	1.4388251158004244	-2.325276450992136	-6.903087750497768	-7.316538803127864	-9.554207584145978	-0.1838540895021434
Fam-trastuzumab deruxtecan-nxki	Oncobox pat 5.2	inhibitor	-20.987332141488363	-9.893581563247425	-13.739072473045509	-9.832528450374122	-12.292573057309362	-9.939679248829368
Flavopiridol (Alvocidib)	Oncobox pat 5.2	inhibitor	-5.120794989250811	-9.606111207721671	-5.736424647081455	-7.620683184955528	-7.676016412870947	-4.768801082528874
Fluoxymesterone	Oncobox pat 5.2	activator	3.1600640578234893	2.303810419972684	0.2083027182335139	0.4997009004516227	4.329181665869394	-0.4822520735527208
Flutamide	Oncobox pat 5.2	inhibitor	-3.1600640578234893	-2.303810419972684	-0.2083027182335139	-0.4997009004516227	-4.329181665869394	0.4822520735527208
Foretinib	Oncobox pat 5.2	inhibitor	-59.89771443912568	-71.98290690637451	-72.0374436116601	-63.537539120156026	-67.51733075601396	-59.37134949414598
Fulvestrant	Oncobox pat 5.2	inhibitor	1.4388251158004244	-2.325276450992136	-6.903087750497768	-7.316538803127864	-9.554207584145978	-0.1838540895021434
Ganetespib (STA-9090)	Oncobox pat 5.2	inhibitor	-3.118200426951973	-5.783627486998604	-4.714347453184899	-3.439524793304165	-6.020221858676613	-3.188472297316147
Gefitinib	Oncobox pat 5.2	inhibitor	-25.16678922590435	-25.165648055106224	-42.38138969724416	-24.15965557885285	-15.633822899789362	-19.189169645433022
Gemtuzumab	Oncobox pat 5.2	inhibitor	-0.9770654333668908	-0.5926745164484752	-0.6015858386013263	-1.0532946668239973	-0.3867968668788054	0.1764013957737203
Gilteritinib	Oncobox pat 5.2	inhibitor	-11.570112796607011	-10.635394821722436	-13.407983560833092	-13.737222910323611	-12.266735132481394	-6.526989079424175
Glasdegib	Oncobox pat 5.2	inhibitor	-1.6905853929686396	-1.6799774658035107	-1.4959889295265272	-1.128182562277509	-1.4188733163164462	-1.0443943474930577
Goserelin	Oncobox pat 5.2	inhibitor	-1.721238942023065	-4.62908687096482	-7.111390468731283	-7.816239703579487	-13.883389250015371	0.2983979840505779
Histrelin	Oncobox pat 5.2	inhibitor	-1.721238942023065	-4.62908687096482	-7.111390468731283	-7.816239703579487	-13.883389250015371	0.2983979840505779
Homoharringtonine (Omacetaxine mepesuccinate)	Oncobox pat 5.2	inhibitor	0.611985714769421	0.4833822084510014	0.9337671290284344	0.8433283365385584	0.347406729639709	0.8350412828472865
Ibritumomab tiuxetan	Oncobox pat 5.2	inhibitor	-2.807308201762426	-2.583646120399268	-2.453003332890069	-2.1617668202180886	-2.489621688185278	-1.1986585269114645
Ibrutinib	Oncobox pat 5.2	inhibitor	-13.291504658087486	-12.526909404185378	-11.655369596461863	-15.089192513245894	-12.011492807316346	-5.961746761809804
Idelalisib	Oncobox pat 5.2	inhibitor	-33.72558936680398	-20.751192540939407	-23.47064608673276	-31.393912810888736	-10.72787541855878	-9.951303199570566
Imatinib	Oncobox pat 5.2	inhibitor	-46.83987372375404	-53.031774631059534	-56.73613566060406	-53.53165159187967	-44.54276332068362	-41.04011806604445
Infigratinib	Oncobox pat 5.2	inhibitor	-53.62010558225232	-66.14213596430815	-69.82316188507852	-44.91052318592171	-63.77916689484735	-45.42588587663996
Inotuzumab ozogamicin	Oncobox pat 5.2	inhibitor	-2.22701450705287	-2.2315249236706984	-2.5874275444354784	-2.9517266063786027	-3.2473274822402702	-2.259598999360711
Ivosidenib	Oncobox pat 5.2	inhibitor	0.0588497933558103	0.309954520327943	0.2793624261230175	0.3555752172393071	0.0018421856429858	0.3876917021174368
Ixabepilone	Oncobox pat 5.2	inhibitor	2.8065243033969773	3.16678933927884	3.758819811404244	8.85172450539395	2.225693944716559	6.35851676369149
Ixazomib (MLN9708)	Oncobox pat 5.2	inhibitor	1.0012797615455349	0.6185298499247965	1.024699944620787	1.1208901390907342	0.7131900202993274	1.0438360170777383
Lapatinib	Oncobox pat 5.2	inhibitor	-39.23451801280379	-34.34952811806947	-53.8332094526922	-33.16306724694723	-26.00384043905192	-26.753471974872376
Larotrectinib	Oncobox pat 5.2	inhibitor	-26.139920331523125	-29.34084364130005	-32.915219161201094	-35.693406271146415	-28.5605294428498	-20.288854555406388
Lenalidomide	Oncobox pat 5.2	inhibitor	-1.318341065243953	-1.5394335791022835	-1.619003350847992	-1.8507728698788408	-1.6467266466092976	-0.7723924851268488
Lenvatinib	Oncobox pat 5.2	inhibitor	-137.28211769281384	-170.7877794578751	-178.23372928877384	-147.81214744619828	-165.62791733696656	-134.78422333287838
Letrozole	Oncobox pat 5.2	inhibitor	1.4388251158004244	-2.325276450992136	-6.903087750497768	-7.316538803127864	-9.554207584145978	-0.1838540895021434
Leuprolide	Oncobox pat 5.2	inhibitor	-1.721238942023065	-4.62908687096482	-7.111390468731283	-7.816239703579487	-13.883389250015371	0.2983979840505779
Levonorgestrel	Oncobox pat 5.2	activator	3.736380546678523	3.1088008217056498	0.5125991499750217	1.69311907391599	4.8207507454379215	0.2574836583243036
Lomustine	Oncobox pat 5.2	inhibitor	0.2817274237531372	-0.3073625259796701	0.1607173239284718	-0.320235042719851	-0.1726168339132639	-0.3097821275078204
Lorlatinib	Oncobox pat 5.2	inhibitor	3.0118095351720826	0.2640258854540516	-0.2750609908998243	3.5834966094085567	-0.2378742279021475	-1.7119465974799255
Masitinib	Oncobox pat 5.2	inhibitor	-60.121283709971465	-58.42093909289785	-67.93241085515825	-70.70327452660635	-67.21009937852071	-45.04304773877434
Medroxyprogesterone acetate (MPA)	Oncobox pat 5.2	activator	3.5465640847585567	3.224426341931898	0.6845853506460184	1.889007806552812	5.347159176263007	0.2516219736916775
Megestrol	Oncobox pat 5.2	activator	0.5763164888550334	0.8049904017329654	0.3042964317415079	1.1934181734643672	0.4915690795685271	0.7397357318770243
Methyltestosterone	Oncobox pat 5.2	activator	3.1600640578234893	2.303810419972684	0.2083027182335139	0.4997009004516227	4.329181665869394	-0.4822520735527208
Midostaurin	Oncobox pat 5.2	inhibitor	-81.7364488757024	-92.57250768320851	-115.2435659475094	-85.22961105321014	-115.46135072319647	-71.29277485442745
Mirvetuximab soravtansine-gynx	Oncobox pat 5.2	inhibitor	-1.068876006892922	-1.4389215486452425	-1.379123585332151	-0.7456878039490777	-0.9531003046084464	-0.9989680865135422
Mitotane	Oncobox pat 5.2	inhibitor	0.3222634984414669	0.2085534411512438	0.0932143347842298	0.1361672152578075	0.0097163355793028	0.3106566103201867
Mobocertinib	Oncobox pat 5.2	inhibitor	-25.16678922590435	-25.165648055106224	-42.38138969724416	-24.15965557885285	-15.633822899789362	-19.189169645433022
Mogamulizumab	Oncobox pat 5.2	inhibitor	-3.405954120014692	-4.384248589247143	-4.645246516283082	-4.517386583142447	-5.817531432959212	-3.169458500476639
Momelotinib (CYT387)	Oncobox pat 5.2	inhibitor	-8.434539498662868	-2.955404172742547	-10.07474232238452	-7.619987483431634	-11.261805746187385	-1.779631461627337
Moxetumomab pasudotox	Oncobox pat 5.2	inhibitor	-2.22701450705287	-2.2315249236706984	-2.5874275444354784	-2.9517266063786027	-3.2473274822402702	-2.259598999360711
Napabucasin	Oncobox pat 5.2	inhibitor	-2.946830067162092	-8.587887468337065	-8.533622211184454	-10.54004374270851	-7.064859847145604	-5.375996642845495
Necitumumab	Oncobox pat 5.2	inhibitor	-36.7757475229897	-33.09652686880688	-66.79067336612546	-32.590485650998914	-15.465601156736298	-29.07451107161945
Nilotinib	Oncobox pat 5.2	inhibitor	-5.402488961184865	-2.7510895160752007	-3.944494370174072	-3.066135776200527	-3.321746753461399	-3.088182753989928
Nilutamide	Oncobox pat 5.2	inhibitor	-3.1600640578234893	-2.303810419972684	-0.2083027182335139	-0.4997009004516227	-4.329181665869394	0.4822520735527208
Nimotuzumab	Oncobox pat 5.2	inhibitor	-36.7757475229897	-33.09652686880688	-66.79067336612546	-32.590485650998914	-15.465601156736298	-29.07451107161945
Nintedanib (BIBF 1120)	Oncobox pat 5.2	inhibitor	-125.92755042830665	-157.71749297382988	-169.68397576835338	-133.60603468764324	-156.77598413221023	-113.90344724076972
Niraparib	Oncobox pat 5.2	inhibitor	0.667563474365476	0.721735436229576	0.7389994755386561	0.994409778168898	0.6264726797811551	0.7273886473854554
Obinutuzumab	Oncobox pat 5.2	inhibitor	-2.807308201762426	-2.583646120399268	-2.453003332890069	-2.1617668202180886	-2.489621688185278	-1.1986585269114645
Ofatumumab	Oncobox pat 5.2	inhibitor	-2.807308201762426	-2.583646120399268	-2.453003332890069	-2.1617668202180886	-2.489621688185278	-1.1986585269114645
Olaparib	Oncobox pat 5.2	inhibitor	0.7766954437011028	1.3840754639811357	1.0796711290068832	1.7505993735537897	0.4132701747050261	1.2436643900799718
Osimertinib	Oncobox pat 5.2	inhibitor	-25.16678922590435	-25.165648055106224	-42.38138969724416	-24.15965557885285	-15.633822899789362	-19.189169645433022
Paclitaxel	Oncobox pat 5.2	inhibitor	2.8891273017022963	1.6458688497810152	2.5691364181155745	7.712583883092748	1.039568277225631	5.082188687930085
Palbociclib	Oncobox pat 5.2	inhibitor	-3.8817199723141855	-6.198438836905993	-2.6553981690611783	-4.481984019082318	-4.1036620366759164	-2.872488800601217
Panitumumab	Oncobox pat 5.2	inhibitor	-36.7757475229897	-33.09652686880688	-66.79067336612546	-32.590485650998914	-15.465601156736298	-29.07451107161945
Panobinostat	Oncobox pat 5.2	inhibitor	1.5914414514008453	0.9287005495708208	1.4694596270186893	1.5774575557115522	1.4946703120642937	0.946375907022478
Pazopanib	Oncobox pat 5.2	inhibitor	-83.66201211056146	-104.64564349356696	-108.41056740369535	-102.90162426027656	-101.84875044211924	-89.35833745623843
Pemigatinib	Oncobox pat 5.2	inhibitor	-53.62010558225232	-66.14213596430815	-69.82316188507852	-44.91052318592171	-63.77916689484735	-45.42588587663996
Perifosine	Oncobox pat 5.2	inhibitor	-24.29265562529875	-43.634068884538834	-38.05283237906241	-36.69763430107091	-27.638115380366223	-27.046633316350736
Pertuzumab	Oncobox pat 5.2	inhibitor	-20.987332141488363	-9.893581563247425	-13.739072473045509	-9.832528450374122	-12.292573057309362	-9.939679248829368
Pomalidomide	Oncobox pat 5.2	inhibitor	-15.380312910527085	-11.732968759186596	-12.378356708963707	-14.692073188984375	-12.370294381107678	-3.6277971335800814
Ponatinib	Oncobox pat 5.2	inhibitor	-5.402488961184865	-2.7510895160752007	-3.944494370174072	-3.066135776200527	-3.321746753461399	-3.088182753989928
Pralsetinib	Oncobox pat 5.2	inhibitor	7.084577514801034	-1.4795857308667566	5.8080042234966935	6.783227369478725	13.23884751796488	2.2278612571137217
Ramucirumab (Cyramza)	Oncobox pat 5.2	inhibitor	-14.208421076386024	-24.0106964501689	-23.774784626988875	-21.002636482312905	-25.72403935660104	-25.77709347961916
Regorafenib	Oncobox pat 5.2	inhibitor	-152.9614637008044	-187.77065680511265	-202.65381772846817	-183.40136344652583	-177.1756887174829	-149.3467603156858
Ribociclib	Oncobox pat 5.2	inhibitor	-3.8817199723141855	-6.198438836905993	-2.6553981690611783	-4.481984019082318	-4.1036620366759164	-2.872488800601217
Rigosertib	Oncobox pat 5.2	inhibitor	-0.1234981718841825	0.5817560521949672	0.2038476992213025	0.4327993357391598	0.6042150853864923	0.113226319335271
Rituximab	Oncobox pat 5.2	inhibitor	-2.807308201762426	-2.583646120399268	-2.453003332890069	-2.1617668202180886	-2.489621688185278	-1.1986585269114645
Romidepsin	Oncobox pat 5.2	inhibitor	1.707395451583578	1.068822426750475	1.585061878551105	1.7739245463090172	1.6899162083502022	1.0592194781616555
Rucaparib	Oncobox pat 5.2	inhibitor	0.7766954437011028	1.3840754639811357	1.0796711290068832	1.7505993735537897	0.4132701747050261	1.2436643900799718
Ruxolitinib	Oncobox pat 5.2	inhibitor	-8.434539498662868	-2.955404172742547	-10.07474232238452	-7.619987483431634	-11.261805746187385	-1.779631461627337
Selpercatinib	Oncobox pat 5.2	inhibitor	7.084577514801034	-1.4795857308667566	5.8080042234966935	6.783227369478725	13.23884751796488	2.2278612571137217
Selumetinib	Oncobox pat 5.2	inhibitor	-30.56180629461264	-29.192298797192592	-29.20796551551685	-22.97958218137933	-29.434161475749665	-24.568571009533507
Siltuximab	Oncobox pat 5.2	inhibitor	1.9708140835373773	-29.401360073727844	-39.06166524918383	-35.40248555810816	-32.70998699145166	-15.418517364966393
Sirolimus	Oncobox pat 5.2	inhibitor	0.2605178295248396	0.8103880102701515	0.6506240481586927	0.2410973012535384	1.633336327442227	1.9376946706122893
Sonidegib (LDE225)	Oncobox pat 5.2	inhibitor	-1.6905853929686396	-1.6799774658035107	-1.4959889295265272	-1.128182562277509	-1.4188733163164462	-1.0443943474930577
Sorafenib	Oncobox pat 5.2	inhibitor	-79.38423309568981	-115.2580026388936	-102.17642320514732	-102.92743693439792	-95.3618979241829	-95.646901904478
Sotorasib	Oncobox pat 5.2	inhibitor	10.551811848832529	-9.263138614537304	2.4216832961926684	-12.758393730861435	2.043387931097179	6.494577058482835
Sunitinib	Oncobox pat 5.2	inhibitor	-97.26693085465232	-113.6154192371899	-118.5057379364708	-116.40940279734886	-112.08314880839195	-90.49161788282196
Talazoparib	Oncobox pat 5.2	inhibitor	0.667563474365476	0.721735436229576	0.7389994755386561	0.994409778168898	0.6264726797811551	0.7273886473854554
Tamoxifen	Oncobox pat 5.2	inhibitor	1.4388251158004244	-2.325276450992136	-6.903087750497768	-7.316538803127864	-9.554207584145978	-0.1838540895021434
Tecemotide (Emepepimut-S, L-BLP25)	Oncobox pat 5.2	inhibitor	-0.4308716123396044	-0.8486847183096187	-1.3321868106786472	-0.8028886972383795	-1.035503827972739	-0.8342654633334652
Temozolomide	Oncobox pat 5.2	inhibitor	0.2817274237531372	-0.3073625259796701	0.1607173239284718	-0.320235042719851	-0.1726168339132639	-0.3097821275078204
Temsirolimus	Oncobox pat 5.2	inhibitor	0.2605178295248396	0.8103880102701515	0.6506240481586927	0.2410973012535384	1.633336327442227	1.9376946706122893
Thalidomide	Oncobox pat 5.2	inhibitor	-31.57774852150205	-37.56711584650524	-36.1801815503369	-29.04638885595176	-34.50640802168813	-15.477612731775835
Tivantinib	Oncobox pat 5.2	inhibitor	-11.406609935301097	-18.19068212157371	-13.65510207973455	-8.98753434146988	-11.83428702525844	-7.243915635114556
Tivozanib	Oncobox pat 5.2	inhibitor	-86.17458553761267	-112.48559805165148	-108.28816294860624	-103.87511194289212	-99.97033332882592	-89.15893827960191
Tocilizumab	Oncobox pat 5.2	inhibitor	8.755408251104916	7.110413576578216	4.738632488262412	3.968389486168402	1.5458811479077106	4.746720421349929
Toremifene	Oncobox pat 5.2	inhibitor	-4.067026629689681	-5.543716663271441	-8.391824666409942	-8.687084221022289	-11.196011378411132	-2.535319429342428
Trametinib (Mekinst)	Oncobox pat 5.2	inhibitor	-30.56180629461264	-29.192298797192592	-29.20796551551685	-22.97958218137933	-29.434161475749665	-24.568571009533507
Trastuzumab	Oncobox pat 5.2	inhibitor	-20.987332141488363	-9.893581563247425	-13.739072473045509	-9.832528450374122	-12.292573057309362	-9.939679248829368
Trebananib	Oncobox pat 5.2	inhibitor	-11.26555132603141	-15.902369989898094	-13.91216780336198	-13.600986118894038	-14.225360684827216	-13.434537867066515
Tretinoin	Oncobox pat 5.2	inhibitor	-0.3198438224624064	-1.8438319458078969	-0.4152481522652471	-0.290639618008206	-1.3175274381241775	-1.4218231390924632
Triptorelin	Oncobox pat 5.2	inhibitor	-1.721238942023065	-4.62908687096482	-7.111390468731283	-7.816239703579487	-13.883389250015371	0.2983979840505779
Vandetanib	Oncobox pat 5.2	inhibitor	-52.5965114458304	-62.1268343129216	-78.63595536390022	-58.57226213428905	-47.52942888513862	-54.2301382644582
Veliparib	Oncobox pat 5.2	inhibitor	0.9038549246631852	1.046368767772334	0.9426741160261682	1.480381101114456	0.4532818817524761	1.0346950326357305
Vemurafenib	Oncobox pat 5.2	inhibitor	1.6886581364086075	-1.9199294926986088	-0.6634863487611362	-2.365744751487667	-0.1063729782738747	1.3378040265456583
Venetoclax	Oncobox pat 5.2	inhibitor	-8.245740034071417	-9.001141547067938	-8.586667394955402	-10.495789694859695	-3.684949794343389	-3.9736732601346434
Vinblastine	Oncobox pat 5.2	inhibitor	-0.2038167903733723	-2.237277601906844	-1.5086953524279951	8.658974352496951	-1.7276789408807396	8.50284463961337
Vincristine	Oncobox pat 5.2	inhibitor	-0.2038167903733723	-2.237277601906844	-1.5086953524279951	8.658974352496951	-1.7276789408807396	8.50284463961337
Vindesine	Oncobox pat 5.2	inhibitor	-0.2038167903733723	-2.237277601906844	-1.5086953524279951	8.658974352496951	-1.7276789408807396	8.50284463961337
Vinorelbine	Oncobox pat 5.2	inhibitor	-0.1212137920680549	-3.758198091404666	-2.698378745716664	7.519833730195747	-2.9138046083716675	7.226516563851964
Vismodegib	Oncobox pat 5.2	inhibitor	-1.6905853929686396	-1.6799774658035107	-1.4959889295265272	-1.128182562277509	-1.4188733163164462	-1.0443943474930577
Vorinostat	Oncobox pat 5.2	inhibitor	0.5489134871965977	-0.6288837201049178	-0.2220623728094032	0.0079740072238393	-0.0013226208373398	-0.5572588195243948

## Sheet: Pancreatic_AST_vs_Pancreas
Drug	Database	Drug type	Case_ACTH5_S67
Abemaciclib (LY2835219)	Oncobox pat 5.2	inhibitor	-2.5551939628746987
Abiraterone	Oncobox pat 5.2	inhibitor	-1.648839838877774
Acalabrutinib	Oncobox pat 5.2	inhibitor	2.9863054334676047
Acitretin	Oncobox pat 5.2	inhibitor	1.9684967726883629
Adagrasib	Oncobox pat 5.2	inhibitor	11.53851366231226
Ado-Trastuzumab Emtansine	Oncobox pat 5.2	inhibitor	-3.233336596879363
Afatinib	Oncobox pat 5.2	inhibitor	2.5780194639894094
Aflibercept	Oncobox pat 5.2	inhibitor	-8.393193396206014
Alectinib	Oncobox pat 5.2	inhibitor	3.7257690666662286
Alemtuzumab	Oncobox pat 5.2	inhibitor	-0.588759873589126
Alitretinoin	Oncobox pat 5.2	inhibitor	1.9684967726883629
Alpelisib	Oncobox pat 5.2	inhibitor	0.2482616972098017
Amivantamab	Oncobox pat 5.2	inhibitor	16.71053942338517
Anastrozole	Oncobox pat 5.2	inhibitor	9.131934155282082
Apalutamide, ARN-509	Oncobox pat 5.2	inhibitor	-1.648839838877774
Arsenic trioxide	Oncobox pat 5.2	inhibitor	-3.907040184235304
Axitinib	Oncobox pat 5.2	inhibitor	-15.930669580213074
Belinostat	Oncobox pat 5.2	inhibitor	-2.457380170831529
Bendamustine	Oncobox pat 5.2	inhibitor	0.1160765066592998
Bevacizumab	Oncobox pat 5.2	inhibitor	-12.413940444676811
Bexarotene	Oncobox pat 5.2	inhibitor	2.4960806990785813
Bicalutamide	Oncobox pat 5.2	inhibitor	-1.648839838877774
Binimetinib (MEK162)	Oncobox pat 5.2	inhibitor	-23.41403001031088
Blinatumomab	Oncobox pat 5.2	inhibitor	-11.07847095262882
Bortezomib	Oncobox pat 5.2	inhibitor	0.0393355684015415
Bosutinib	Oncobox pat 5.2	inhibitor	1.720043807064898
Brentuximab vedotin	Oncobox pat 5.2	inhibitor	4.4785616213403685
Brigatinib	Oncobox pat 5.2	inhibitor	12.193902685671985
Buserelin	Oncobox pat 5.2	inhibitor	7.4830943164043076
Cabazitaxel	Oncobox pat 5.2	inhibitor	3.630548939018128
Cabozantinib	Oncobox pat 5.2	inhibitor	-10.149385218293238
Capmatinib	Oncobox pat 5.2	inhibitor	-9.125030323371082
Carfilzomib	Oncobox pat 5.2	inhibitor	-0.739130579442702
Carmustine	Oncobox pat 5.2	inhibitor	0.1160765066592998
Ceritinib (Zykadia, LDK378)	Oncobox pat 5.2	inhibitor	3.7257690666662286
Cetuximab	Oncobox pat 5.2	inhibitor	16.71053942338517
Claudiximab	Oncobox pat 5.2	inhibitor	0.0
Cobimetinib	Oncobox pat 5.2	inhibitor	-5.335904870875715
Copanlisib	Oncobox pat 5.2	inhibitor	-7.890992213200224
Crizotinib	Oncobox pat 5.2	inhibitor	-2.908733303161988
Cyproterone acetate	Oncobox pat 5.2	inhibitor	-1.648839838877774
Dabrafenib	Oncobox pat 5.2	inhibitor	2.1677783800000623
Dacomitinib	Oncobox pat 5.2	inhibitor	8.468133619005744
Daratumumab	Oncobox pat 5.2	inhibitor	-0.8532740579181429
Dasatinib	Oncobox pat 5.2	inhibitor	2.2932126173718745
Degarelix	Oncobox pat 5.2	inhibitor	-1.648839838877774
Denosumab	Oncobox pat 5.2	inhibitor	0.7830869941187983
Dienogest	Oncobox pat 5.2	activator	1.2418985613279627
Docetaxel	Oncobox pat 5.2	inhibitor	1.4789661921465385
Dovitinib	Oncobox pat 5.2	inhibitor	-1.1752684092527756
Duvelisib	Oncobox pat 5.2	inhibitor	0.2734885406731044
Elotuzumab	Oncobox pat 5.2	inhibitor	0.3745985455955152
Enasidenib	Oncobox pat 5.2	inhibitor	-0.3732973037224817
Encorafenib	Oncobox pat 5.2	inhibitor	2.2781256317556813
Enfortumab vedotin	Oncobox pat 5.2	inhibitor	2.565151004294393
Entrectinib	Oncobox pat 5.2	inhibitor	-2.058774690534282
Enzalutamide	Oncobox pat 5.2	inhibitor	-1.648839838877774
Erdafitinib	Oncobox pat 5.2	inhibitor	-14.54290873442524
Eribulin	Oncobox pat 5.2	inhibitor	3.630548939018128
Erlotinib	Oncobox pat 5.2	inhibitor	8.864766209500218
Estramustine	Oncobox pat 5.2	activator	-8.87542869202986
Ethinylestradiol	Oncobox pat 5.2	activator	-9.603451958602705
Everolimus	Oncobox pat 5.2	inhibitor	-1.0547460880092383
Exemestane	Oncobox pat 5.2	inhibitor	9.131934155282082
Fam-trastuzumab deruxtecan-nxki	Oncobox pat 5.2	inhibitor	-8.368593265423053
Flavopiridol (Alvocidib)	Oncobox pat 5.2	inhibitor	-1.3418818439958733
Fluoxymesterone	Oncobox pat 5.2	activator	1.648839838877774
Flutamide	Oncobox pat 5.2	inhibitor	-1.648839838877774
Foretinib	Oncobox pat 5.2	inhibitor	-24.144271368533285
Fulvestrant	Oncobox pat 5.2	inhibitor	9.131934155282082
Ganetespib (STA-9090)	Oncobox pat 5.2	inhibitor	2.7824629122192586
Gefitinib	Oncobox pat 5.2	inhibitor	8.468133619005744
Gemtuzumab	Oncobox pat 5.2	inhibitor	0.4701224007671096
Gilteritinib	Oncobox pat 5.2	inhibitor	-3.9811396398122993
Glasdegib	Oncobox pat 5.2	inhibitor	-1.1008304814281618
Goserelin	Oncobox pat 5.2	inhibitor	7.4830943164043076
Histrelin	Oncobox pat 5.2	inhibitor	7.4830943164043076
Homoharringtonine (Omacetaxine mepesuccinate)	Oncobox pat 5.2	inhibitor	-0.7932236801925645
Ibritumomab tiuxetan	Oncobox pat 5.2	inhibitor	-1.8521887104215
Ibrutinib	Oncobox pat 5.2	inhibitor	2.9863054334676047
Idelalisib	Oncobox pat 5.2	inhibitor	-8.139253910410046
Imatinib	Oncobox pat 5.2	inhibitor	35.35638619341928
Infigratinib	Oncobox pat 5.2	inhibitor	-14.54290873442524
Inotuzumab ozogamicin	Oncobox pat 5.2	inhibitor	-3.512569188611642
Ivosidenib	Oncobox pat 5.2	inhibitor	1.0783613459412908
Ixabepilone	Oncobox pat 5.2	inhibitor	3.630548939018128
Ixazomib (MLN9708)	Oncobox pat 5.2	inhibitor	0.1980223651247792
Lapatinib	Oncobox pat 5.2	inhibitor	4.042980610814924
Larotrectinib	Oncobox pat 5.2	inhibitor	-8.275071710743385
Lenalidomide	Oncobox pat 5.2	inhibitor	0.7055452190138671
Lenvatinib	Oncobox pat 5.2	inhibitor	1.2309949979952308
Letrozole	Oncobox pat 5.2	inhibitor	9.131934155282082
Leuprolide	Oncobox pat 5.2	inhibitor	7.4830943164043076
Levonorgestrel	Oncobox pat 5.2	activator	1.2418985613279627
Lomustine	Oncobox pat 5.2	inhibitor	0.1160765066592998
Lorlatinib	Oncobox pat 5.2	inhibitor	6.216297020209101
Masitinib	Oncobox pat 5.2	inhibitor	34.21706972499753
Medroxyprogesterone acetate (MPA)	Oncobox pat 5.2	activator	1.1432152457041047
Megestrol	Oncobox pat 5.2	activator	-0.4069412775498109
Methyltestosterone	Oncobox pat 5.2	activator	1.648839838877774
Midostaurin	Oncobox pat 5.2	inhibitor	-4.560149080248313
Mirvetuximab soravtansine-gynx	Oncobox pat 5.2	inhibitor	-0.5761875709486983
Mitotane	Oncobox pat 5.2	inhibitor	0.1022617499801163
Mobocertinib	Oncobox pat 5.2	inhibitor	8.468133619005744
Mogamulizumab	Oncobox pat 5.2	inhibitor	-1.3479347201644802
Momelotinib (CYT387)	Oncobox pat 5.2	inhibitor	5.25746501012772
Moxetumomab pasudotox	Oncobox pat 5.2	inhibitor	-3.512569188611642
Napabucasin	Oncobox pat 5.2	inhibitor	0.1790706491614143
Necitumumab	Oncobox pat 5.2	inhibitor	16.71053942338517
Nilotinib	Oncobox pat 5.2	inhibitor	-0.666550106345846
Nilutamide	Oncobox pat 5.2	inhibitor	-1.648839838877774
Nimotuzumab	Oncobox pat 5.2	inhibitor	16.71053942338517
Nintedanib (BIBF 1120)	Oncobox pat 5.2	inhibitor	-30.47133357876757
Niraparib	Oncobox pat 5.2	inhibitor	0.148302871779674
Obinutuzumab	Oncobox pat 5.2	inhibitor	-1.8521887104215
Ofatumumab	Oncobox pat 5.2	inhibitor	-1.8521887104215
Olaparib	Oncobox pat 5.2	inhibitor	0.8871422758488263
Osimertinib	Oncobox pat 5.2	inhibitor	8.468133619005744
Paclitaxel	Oncobox pat 5.2	inhibitor	1.4789661921465385
Palbociclib	Oncobox pat 5.2	inhibitor	-2.5551939628746987
Panitumumab	Oncobox pat 5.2	inhibitor	16.71053942338517
Panobinostat	Oncobox pat 5.2	inhibitor	-0.6590499894958041
Pazopanib	Oncobox pat 5.2	inhibitor	15.773903732420475
Pemigatinib	Oncobox pat 5.2	inhibitor	-14.54290873442524
Perifosine	Oncobox pat 5.2	inhibitor	6.017573164302577
Pertuzumab	Oncobox pat 5.2	inhibitor	-8.368593265423053
Pomalidomide	Oncobox pat 5.2	inhibitor	7.065190520109361
Ponatinib	Oncobox pat 5.2	inhibitor	-0.666550106345846
Pralsetinib	Oncobox pat 5.2	inhibitor	4.004573231380336
Ramucirumab (Cyramza)	Oncobox pat 5.2	inhibitor	-11.029236512110131
Regorafenib	Oncobox pat 5.2	inhibitor	6.969559684950225
Ribociclib	Oncobox pat 5.2	inhibitor	-2.5551939628746987
Rigosertib	Oncobox pat 5.2	inhibitor	0.5099107737672286
Rituximab	Oncobox pat 5.2	inhibitor	-1.8521887104215
Romidepsin	Oncobox pat 5.2	inhibitor	-0.4316407698536192
Rucaparib	Oncobox pat 5.2	inhibitor	0.8871422758488263
Ruxolitinib	Oncobox pat 5.2	inhibitor	5.25746501012772
Selpercatinib	Oncobox pat 5.2	inhibitor	4.004573231380336
Selumetinib	Oncobox pat 5.2	inhibitor	-23.41403001031088
Siltuximab	Oncobox pat 5.2	inhibitor	5.331396159871659
Sirolimus	Oncobox pat 5.2	inhibitor	-1.0547460880092383
Sonidegib (LDE225)	Oncobox pat 5.2	inhibitor	-1.1008304814281618
Sorafenib	Oncobox pat 5.2	inhibitor	1.6049430842333852
Sotorasib	Oncobox pat 5.2	inhibitor	11.53851366231226
Sunitinib	Oncobox pat 5.2	inhibitor	18.97446095417986
Talazoparib	Oncobox pat 5.2	inhibitor	0.148302871779674
Tamoxifen	Oncobox pat 5.2	inhibitor	9.131934155282082
Tecemotide (Emepepimut-S, L-BLP25)	Oncobox pat 5.2	inhibitor	-0.3640077072666407
Temozolomide	Oncobox pat 5.2	inhibitor	0.1160765066592998
Temsirolimus	Oncobox pat 5.2	inhibitor	-1.0547460880092383
Thalidomide	Oncobox pat 5.2	inhibitor	-2.9096877810580186
Tivantinib	Oncobox pat 5.2	inhibitor	-9.125030323371082
Tivozanib	Oncobox pat 5.2	inhibitor	15.186966915217411
Tocilizumab	Oncobox pat 5.2	inhibitor	-2.1581876413668617
Toremifene	Oncobox pat 5.2	inhibitor	9.206819368108231
Trametinib (Mekinst)	Oncobox pat 5.2	inhibitor	-23.41403001031088
Trastuzumab	Oncobox pat 5.2	inhibitor	-8.368593265423053
Trebananib	Oncobox pat 5.2	inhibitor	7.111051624410463
Tretinoin	Oncobox pat 5.2	inhibitor	0.0825976603973707
Triptorelin	Oncobox pat 5.2	inhibitor	7.4830943164043076
Vandetanib	Oncobox pat 5.2	inhibitor	-2.7873725191687746
Veliparib	Oncobox pat 5.2	inhibitor	0.4534391266217569
Vemurafenib	Oncobox pat 5.2	inhibitor	2.2781256317556813
Venetoclax	Oncobox pat 5.2	inhibitor	-1.0944890185365077
Vinblastine	Oncobox pat 5.2	inhibitor	5.13525666854369
Vincristine	Oncobox pat 5.2	inhibitor	5.13525666854369
Vindesine	Oncobox pat 5.2	inhibitor	5.13525666854369
Vinorelbine	Oncobox pat 5.2	inhibitor	2.983673921672101
Vismodegib	Oncobox pat 5.2	inhibitor	-1.1008304814281618
Vorinostat	Oncobox pat 5.2	inhibitor	-1.5449028204589923
