# Supplementary material for: Transcriptome-Wide Analysis of Pituitary and Ectopic Adrenocorticotropic Hormone-Secreting Tumors
Source: Cancers (Basel). 2025 Feb 15;17(4):658. doi: 10.3390/cancers17040658 (PMC11852724; doi:10.3390/cancers17040658)
Supplement: Supplementary file 1 [file cancers-17-00658-s001.zip › Table_S2.xlsx]

## Sheet: Pituitary AST upregulated
Gene Symbol	ENSEMBL GENE ID	baseMean	log2FoldChange	p-value	p-value adjusted
NA	ENSG00000259676	71.2478	10.2934	4.64958e-30	1.65856e-27
NA	ENSG00000226486	86.9844	10.1221	1.05989e-13	4.79334e-12
PPP1R17	ENSG00000106341	2045.19	9.82955	1.50566e-28	4.25415e-26
ACAN	ENSG00000157766	1200.48	9.26288	3.05724e-53	6.23174e-50
NA	ENSG00000277223	52.1809	8.52037	4.09956e-16	2.72068e-14
C14orf180	ENSG00000184601	511.212	8.32401	1.47127e-89	1.39952e-85
LGR5	ENSG00000139292	1844.81	8.21612	5.67032e-25	1.11596e-22
CYP3A4	ENSG00000160868	1376.63	7.92693	1.37585e-19	1.48722e-17
PIRT	ENSG00000233670	13.1684	7.88099	5.51454e-09	1.06115e-07
LINC03125	ENSG00000230387	674.303	7.81812	5.23171e-20	5.99587e-18
NA	ENSG00000275772	15.2727	7.66286	7.05892e-10	1.61281e-08
CSPG4P13	ENSG00000260139	26.2873	7.60302	2.28186e-11	6.8329e-10
SLC6A7	ENSG00000011083	62.2663	7.57664	4.86221e-22	7.11553e-20
HS3ST6	ENSG00000162040	14.6803	7.48442	6.01259e-05	0.000404592
NA	ENSG00000263424	10.1206	7.46202	1.21209e-08	2.18505e-07
LRRC7	ENSG00000033122	411.036	7.41098	6.62779e-36	3.50254e-33
NA	ENSG00000243440	169.039	7.31329	3.05764e-10	7.50267e-09
NA	ENSG00000234646	8.65094	7.27883	8.36671e-12	2.71628e-10
SPHKAP	ENSG00000153820	100.684	7.15352	1.34561e-13	5.97967e-12
LINC00919	ENSG00000260268	7.49197	6.99683	6.21327e-09	1.18284e-07
SSTR4	ENSG00000132671	6.72116	6.93052	2.71848e-09	5.58915e-08
NA	ENSG00000224330	4.76573	6.90982	1.30527e-09	2.83906e-08
HSPB3	ENSG00000169271	119.68	6.8749	3.61052e-36	1.98141e-33
ANKRD34B	ENSG00000189127	43.4645	6.79492	1.41769e-07	1.95916e-06
NA	ENSG00000262235	11.4229	6.77991	3.66182e-11	1.05766e-09
NHEG1	ENSG00000225391	8.45025	6.75242	3.08525e-07	3.90264e-06
NA	ENSG00000278180	4.32272	6.74093	4.68295e-09	9.12823e-08
LINC01612	ENSG00000250266	30.6389	6.68915	1.22536e-06	1.32959e-05
HOXD9	ENSG00000128709	5.79221	6.68189	2.71022e-05	0.000203195
HNRNPA1P57	ENSG00000237442	5.69283	6.67964	3.10185e-06	3.0108e-05
SHISA9	ENSG00000237515	3064.31	6.66468	2.54614e-38	1.61465e-35
NA	ENSG00000231280	9.8285	6.56532	9.53453e-10	2.13067e-08
HTR1E	ENSG00000168830	36.2978	6.55745	2.07483e-22	3.11628e-20
ANXA8L1	ENSG00000264230	65.5321	6.55559	4.31592e-20	5.04769e-18
AZGP1	ENSG00000160862	161.916	6.5553	2.35801e-13	9.93951e-12
NA	ENSG00000262801	89.0864	6.55246	6.20667e-31	2.3616e-28
NRG3-AS1	ENSG00000225738	84.1538	6.49876	5.69361e-37	3.38497e-34
HOXD8	ENSG00000175879	4.92765	6.44636	2.03979e-06	2.09011e-05
NA	ENSG00000122043	35.686	6.43871	1.70373e-18	1.56837e-16
HNRNPA1P33	ENSG00000213412	13.4536	6.42868	5.33496e-11	1.49258e-09
PBK	ENSG00000168078	12.5621	6.37423	5.36389e-09	1.03565e-07
NA	ENSG00000262267	20.5379	6.33199	5.31081e-14	2.52171e-12
CRH	ENSG00000147571	8.84491	6.30846	2.00329e-06	2.06085e-05
PLPP4	ENSG00000203805	89.9612	6.27472	2.30373e-15	1.38989e-13
DMBX1	ENSG00000197587	4.48473	6.26925	0.000324088	0.00173063
NA	ENSG00000229458	36.3376	6.1993	8.89352e-29	2.64369e-26
CDHR1	ENSG00000148600	1572.17	6.14915	1.00629e-44	9.90228e-42
NA	ENSG00000254754	3.82803	6.12046	3.323e-05	0.000242714
PCDH20	ENSG00000280165	5.22129	6.04317	3.60738e-05	0.000260579
NA	ENSG00000256481	20.2656	6.0183	7.82852e-20	8.69271e-18
NA	ENSG00000263720	45.6233	6.01689	8.23099e-33	3.45423e-30
NA	ENSG00000254456	40.6039	6.0136	9.42026e-06	8.09716e-05
NA	ENSG00000248949	3.28745	6.01255	4.26538e-10	1.01944e-08
KRT84	ENSG00000161849	6.62279	5.98541	1.18922e-09	2.61052e-08
NA	ENSG00000248749	10.7642	5.98228	2.82389e-12	9.97872e-11
CASQ2	ENSG00000118729	29.0129	5.9814	2.79797e-19	2.88252e-17
FCF1P9	ENSG00000231478	9.27623	5.96363	9.71387e-11	2.61514e-09
NA	ENSG00000237153	16.9557	5.95736	1.94715e-08	3.35542e-07
LINC01561	ENSG00000177234	18.5245	5.957	1.97766e-08	3.39979e-07
NA	ENSG00000248702	10.0546	5.944	1.90211e-07	2.5341e-06
LOC107984367	ENSG00000255454	17.3687	5.91227	5.26714e-06	4.82376e-05
FLRT1	ENSG00000126500	330.111	5.90954	7.28052e-49	9.44383e-46
ASB18	ENSG00000182177	51.2394	5.89943	1.49851e-27	3.78433e-25
HIGD1B	ENSG00000131097	73.6226	5.83356	1.62974e-33	7.3822e-31
NA	ENSG00000261478	26.6992	5.78379	2.58578e-08	4.30516e-07
KRTAP5-5	ENSG00000185940	6.2936	5.77366	3.08416e-06	2.99771e-05
HHATL-AS1	ENSG00000230970	4.15842	5.76987	6.79062e-08	1.01351e-06
NA	ENSG00000272304	3.19631	5.75197	7.23378e-05	0.00047488
CALB1	ENSG00000104327	5394.56	5.74163	3.28406e-27	7.87539e-25
MYH6	ENSG00000197616	4026.76	5.70217	2.8392e-22	4.242e-20
CHIA	ENSG00000134216	193.896	5.69108	1.2631e-29	4.22294e-27
NA	ENSG00000221879	34.1927	5.67758	4.886e-20	5.66796e-18
CDCA7	ENSG00000144354	8.22777	5.6464	5.03951e-11	1.42107e-09
NA	ENSG00000278630	2.01702	5.61104	0.00839063	0.0266748
PLA2G5	ENSG00000127472	14.6467	5.5767	1.24629e-06	1.34973e-05
LINC02011	ENSG00000260902	7.57223	5.54902	8.82613e-08	1.28571e-06
DLGAP5	ENSG00000126787	8.57081	5.46938	2.80426e-11	8.24152e-10
CDH7	ENSG00000081138	1034.93	5.46509	6.46456e-51	9.70943e-48
NA	ENSG00000224367	182.751	5.44427	1.00967e-08	1.85173e-07
NA	ENSG00000279551	35.6049	5.44341	2.64912e-26	5.81523e-24
NA	ENSG00000237283	8.18979	5.43636	3.15787e-05	0.000232334
ZNF385D	ENSG00000151789	288.231	5.42645	4.6406e-13	1.86257e-11
HTR5A	ENSG00000157219	42.6643	5.40777	2.62058e-10	6.51103e-09
RSPO3	ENSG00000146374	1978.19	5.40403	1.02949e-34	4.97942e-32
SIRLNT	ENSG00000253802	9.05034	5.38514	1.38827e-07	1.92223e-06
HECW1-IT1	ENSG00000181211	5.92106	5.36788	0.000957032	0.00434955
NA	ENSG00000207069	4.48723	5.35941	1.56188e-05	0.000125235
CACNG5	ENSG00000075429	79.8556	5.35061	2.58217e-09	5.33195e-08
MUC2	ENSG00000198788	66.2912	5.33825	6.05748e-06	5.47206e-05
LUZP2	ENSG00000187398	90.7161	5.30293	1.30517e-15	8.29522e-14
PSG8	ENSG00000124467	3.15807	5.26403	0.000391286	0.00203223
C1QL2	ENSG00000144119	13.0812	5.24608	3.1463e-08	5.11019e-07
GAPDHP34	ENSG00000235306	4.67739	5.23729	2.55137e-06	2.54277e-05
LOC100129434	ENSG00000233251	202.707	5.2335	2.02327e-55	4.81151e-52
HABP2	ENSG00000148702	52.9221	5.21616	1.70485e-10	4.36727e-09
LMX1A	ENSG00000162761	1388.62	5.20751	6.3309e-31	2.37717e-28
NA	ENSG00000255109	16.2656	5.18646	2.14751e-08	3.64782e-07
NA	ENSG00000256824	9.85472	5.17853	4.04191e-16	2.69495e-14
ASCL1	ENSG00000139352	2441.58	5.13988	6.6574e-29	2.02109e-26
RAB3B	ENSG00000169213	38330.3	5.13139	8.10162e-69	3.3028e-65
CCDC85A	ENSG00000055813	214.526	5.10353	3.33237e-51	5.2831e-48
CHRNA2	ENSG00000120903	78.6543	5.07784	3.0233e-13	1.24676e-11
FSD2	ENSG00000186628	178.016	5.056	1.1127e-14	6.08296e-13
LINC00605	ENSG00000251533	10.5672	5.05025	4.79949e-11	1.36553e-09
NA	ENSG00000204990	47.7811	5.02648	2.3657e-12	8.49182e-11
NA	ENSG00000234761	5.82343	5.02562	6.46169e-09	1.22604e-07
NA	ENSG00000224309	3.54388	5.02339	0.000814998	0.00379221
NA	ENSG00000254364	18.5144	5.02208	2.70889e-14	1.35383e-12
LCN1	ENSG00000160349	16.664	5.02176	4.75701e-07	5.71341e-06
NA	ENSG00000220548	14.3699	5.01791	4.66509e-18	4.05877e-16
CRB1	ENSG00000134376	1752.15	5.01014	1.65618e-29	5.37074e-27
SLN	ENSG00000170290	13.2507	5.00524	2.27773e-09	4.77938e-08
NA	ENSG00000258444	32.8082	5.00174	4.90634e-10	1.16096e-08
C10orf71	ENSG00000177354	68.848	5.00043	1.47199e-10	3.84319e-09
LINC02930	ENSG00000274461	8.72508	4.96095	2.24776e-05	0.000172385
NA	ENSG00000237849	14.6724	4.94588	3.24492e-05	0.000237741
LYPD6B	ENSG00000150556	193.467	4.94436	7.51871e-10	1.71375e-08
TSPAN8	ENSG00000127324	229.395	4.94003	1.97253e-20	2.40556e-18
OR10G3	ENSG00000169208	101.445	4.93955	3.33705e-19	3.36499e-17
ST6GALNAC1	ENSG00000070526	9.33959	4.93365	4.51304e-08	7.05981e-07
MYOM3	ENSG00000142661	33.2965	4.9282	3.01639e-16	2.0593e-14
FRMPD3	ENSG00000147234	158.649	4.92354	3.4167e-22	5.07825e-20
POMC	ENSG00000115138	340052	4.91575	2.33995e-36	1.3355e-33
KCNF1	ENSG00000162975	23.5548	4.9142	1.07457e-07	1.53401e-06
NA	ENSG00000260412	199.524	4.91393	1.03353e-39	7.5625e-37
C11orf87	ENSG00000185742	324.652	4.88154	7.76531e-28	2.01453e-25
NA	ENSG00000279295	132.705	4.87906	1.25204e-26	2.76973e-24
ADCY8	ENSG00000155897	5.09271	4.86991	0.00776044	0.0249673
LOC101927690	ENSG00000258803	31.7471	4.84296	1.4122e-08	2.50355e-07
FAM111B	ENSG00000189057	26.4207	4.84021	8.98227e-12	2.89275e-10
SYNPR	ENSG00000163630	454.388	4.83841	3.66069e-08	5.85567e-07
YAP1P3	ENSG00000275953	11.9086	4.83244	3.57276e-11	1.034e-09
NA	ENSG00000231793	75.2422	4.81097	5.02343e-09	9.73869e-08
NA	ENSG00000257703	6.2005	4.81083	4.57104e-09	8.93451e-08
IGHG4	ENSG00000211892	5.43804	4.80438	1.49625e-06	1.59561e-05
GPR83	ENSG00000123901	229.65	4.80292	1.14759e-09	2.52691e-08
DCC	ENSG00000187323	1677.68	4.77443	1.11236e-38	7.21443e-36
MSMB	ENSG00000263639	6.07495	4.76556	1.74998e-05	0.000138374
LINC01699	ENSG00000179452	44.9362	4.75929	1.08064e-20	1.36452e-18
MC4R	ENSG00000166603	10.1167	4.75281	2.25874e-11	6.77788e-10
NA	ENSG00000255300	2.90178	4.75245	3.8737e-05	0.00027733
LINC03034	ENSG00000259772	46.8201	4.74981	8.10482e-17	5.87023e-15
IL19	ENSG00000142224	7.37616	4.74394	3.06165e-05	0.000225997
SLC30A2	ENSG00000158014	24.1337	4.74145	1.74944e-06	1.82804e-05
RPL7P29	ENSG00000214457	9.53491	4.73247	2.24989e-13	9.56857e-12
GJA5	ENSG00000265107	45.7121	4.72404	2.5371e-19	2.63277e-17
NA	ENSG00000230010	6.17278	4.71887	0.00052602	0.00262431
GDF10	ENSG00000266524	27.438	4.71551	1.13359e-08	2.05261e-07
LINC01807	ENSG00000232023	11.296	4.71399	1.37761e-08	2.45398e-07
APCDD1L	ENSG00000198768	108.664	4.70152	0.000432638	0.00222014
MYCL-AS1	ENSG00000236546	4.44176	4.6808	2.01042e-06	2.0667e-05
CHRNE	ENSG00000108556	2189.05	4.67893	2.07455e-30	7.49386e-28
BMPR1B-DT	ENSG00000249599	4.03711	4.67765	0.00121858	0.00531965
NA	ENSG00000210117	48.6868	4.67761	3.03307e-11	8.8774e-10
HMCN2	ENSG00000148357	740.67	4.67639	8.95378e-20	9.82747e-18
LINC02009	ENSG00000283646	276.794	4.66893	3.05953e-13	1.25988e-11
DHRS7C	ENSG00000184544	11.6562	4.66852	0.00456923	0.0161286
LOC646112	ENSG00000254471	80.9015	4.66812	4.34845e-24	7.90393e-22
LINGO1	ENSG00000169783	125.765	4.66801	1.7967e-27	4.42237e-25
CRHR1	ENSG00000120088	203.489	4.66777	1.55942e-52	2.96675e-49
NA	ENSG00000277717	6.0156	4.65844	2.71845e-08	4.4998e-07
FAM163B	ENSG00000196990	23.6189	4.64756	5.14442e-11	1.44637e-09
ARHGEF4-AS1	ENSG00000233221	76.5234	4.6471	7.11353e-22	1.02009e-19
SEZ6L	ENSG00000100095	11404.8	4.64701	1.46751e-17	1.17635e-15
NA	ENSG00000229313	30.7412	4.64149	1.29535e-08	2.31467e-07
C8orf74	ENSG00000171060	66.8813	4.63249	5.43816e-19	5.33294e-17
NA	ENSG00000253821	45.1369	4.62263	9.5462e-15	5.28971e-13
CYP2A7	ENSG00000198077	14.5241	4.61358	0.00238057	0.00935865
NA	ENSG00000280098	49.7238	4.59914	2.25368e-23	3.89777e-21
LINC00951	ENSG00000226070	13.6321	4.59562	2.45667e-10	6.16046e-09
SPC25	ENSG00000152253	8.20951	4.59225	2.85716e-09	5.84899e-08
RP1	ENSG00000104237	9.62038	4.58993	8.09587e-06	7.08035e-05
RERGL	ENSG00000111404	54.7691	4.58169	6.06327e-22	8.73876e-20
ENAM	ENSG00000132464	523.139	4.57117	3.1843e-43	2.8397e-40
BEST3	ENSG00000127325	539.328	4.57033	4.46807e-32	1.77091e-29
DACH2	ENSG00000126733	560.344	4.56019	1.14459e-22	1.78487e-20
PMAIP1	ENSG00000141682	2449.55	4.55246	6.57295e-14	3.08e-12
NA	ENSG00000223462	3.60351	4.53412	5.12007e-05	0.000351991
NPY4R	ENSG00000204174	6.45615	4.52932	7.1249e-07	8.18531e-06
GDF6	ENSG00000156466	7.91168	4.52806	7.25912e-06	6.40945e-05
LINC02925	ENSG00000234869	70.0011	4.52639	1.18142e-14	6.39735e-13
XKR5	ENSG00000275591	3.57782	4.52209	5.63601e-05	0.000382667
RASGRF1	ENSG00000058335	931.225	4.50626	2.81931e-07	3.59815e-06
MAGEC2	ENSG00000046774	3.49898	4.4989	0.00704977	0.0230657
LINC00648	ENSG00000259129	97.3356	4.46565	7.88675e-05	0.000511859
GEMIN8P3	ENSG00000223772	31.4766	4.45803	3.99045e-20	4.7056e-18
FMO7P	ENSG00000230231	4.7933	4.44787	2.45095e-06	2.45672e-05
TBX10	ENSG00000167800	2.75326	4.4452	3.32691e-05	0.000242875
TMPRSS4	ENSG00000137648	31.3676	4.4451	1.06428e-07	1.52314e-06
SERTM1	ENSG00000180440	4264.42	4.44204	2.06649e-15	1.25205e-13
RNU6-116P	ENSG00000206769	52.2455	4.44109	1.24164e-10	3.27778e-09
CYP3A43	ENSG00000021461	113.888	4.43962	1.50265e-07	2.05961e-06
NA	ENSG00000214244	21.2691	4.43418	1.24024e-08	2.23017e-07
SPPL2C	ENSG00000185294	63.4773	4.42968	2.40835e-20	2.89988e-18
BCAS1	ENSG00000064787	59.8644	4.42635	2.2289e-13	9.50763e-12
RPL31P8	ENSG00000213896	18.2049	4.41913	1.00082e-09	2.2226e-08
NA	ENSG00000229957	7.40547	4.4089	3.92512e-12	1.35279e-10
LINGO2	ENSG00000174482	375.705	4.39815	1.43092e-43	1.31723e-40
NA	ENSG00000210100	25.8328	4.38874	6.4321e-19	6.22213e-17
CRTAC1	ENSG00000095713	343.897	4.38447	1.03276e-14	5.66768e-13
NA	ENSG00000257501	13.7862	4.38421	4.54874e-07	5.49333e-06
FN1	ENSG00000115414	6314.19	4.38361	7.94972e-18	6.65282e-16
NA	ENSG00000227835	27.7569	4.37908	9.49231e-10	2.1229e-08
RN7SKP106	ENSG00000222764	68.4643	4.37685	0.000133488	0.000808094
UMODL1	ENSG00000177398	103.991	4.36472	4.31728e-13	1.74014e-11
LINC00563	ENSG00000261097	6.8029	4.3639	6.4748e-06	5.78808e-05
SLC15A5	ENSG00000188991	2.22267	4.3562	0.00361278	0.0132459
SPON1	ENSG00000262655	3957.67	4.35559	1.8193e-09	3.86866e-08
PTGDR2	ENSG00000183134	118.973	4.34341	1.67678e-18	1.54855e-16
NXPH4	ENSG00000182379	48.1198	4.34167	6.46016e-06	5.77911e-05
LINC01518	ENSG00000233515	57.5618	4.3306	0.000244883	0.00136756
CTSE	ENSG00000196188	273.418	4.32436	1.0335e-18	9.73366e-17
SLC35D3	ENSG00000182747	30.9655	4.31356	4.51541e-07	5.46232e-06
MIR9-3HG	ENSG00000255571	684.794	4.31106	2.69411e-34	1.26036e-31
NA	ENSG00000251148	8.59988	4.30222	8.1227e-11	2.21816e-09
KCTD10P1	ENSG00000224955	33.6356	4.28779	5.9393e-22	8.60355e-20
RNU6-806P	ENSG00000202017	7.8627	4.2857	2.98066e-08	4.88003e-07
GMNC	ENSG00000205835	27.4707	4.2848	1.80631e-09	3.84676e-08
HFM1	ENSG00000162669	4743.56	4.28322	2.515e-18	2.25694e-16
LINC02608	ENSG00000226251	7.87202	4.27971	4.37999e-05	0.000307634
ELFN2	ENSG00000166897	61.8227	4.27847	5.45883e-06	4.98332e-05
NA	ENSG00000258312	6.72821	4.27646	5.66642e-07	6.68745e-06
NA	ENSG00000261976	4.73651	4.27116	0.000299545	0.00162234
EGFR-AS1	ENSG00000224057	5.54594	4.26838	8.32785e-10	1.87646e-08
DSEL-AS1	ENSG00000265533	11.3325	4.26525	0.000230443	0.00129963
ATXN8OS	ENSG00000230223	14.585	4.23738	1.31685e-05	0.000108328
PRMT8	ENSG00000111218	23.7451	4.23566	2.20173e-07	2.88479e-06
FMO8P	ENSG00000238087	4.49672	4.23466	5.22535e-05	0.000358451
TOP2A	ENSG00000131747	72.0639	4.22088	6.57505e-11	1.81462e-09
TMEM72	ENSG00000187783	55.1845	4.21102	7.61489e-11	2.08547e-09
C1QL3	ENSG00000165985	19.7722	4.20009	6.19361e-05	0.000415387
MINAR1	ENSG00000169330	1666.38	4.19992	4.91175e-18	4.23464e-16
NA	ENSG00000269998	196.568	4.19122	4.91465e-35	2.50446e-32
IL22RA1	ENSG00000142677	483.477	4.18961	2.50097e-24	4.7265e-22
NA	ENSG00000166763	70.435	4.1877	5.70541e-24	1.03048e-21
IGKV1-12	ENSG00000243290	3.19473	4.1876	1.32486e-06	1.42724e-05
MIR873	ENSG00000215939	13.1314	4.18544	1.09564e-24	2.0984e-22
NA	ENSG00000259839	6.07299	4.17983	1.83381e-06	1.90366e-05
KCNH7	ENSG00000184611	757.92	4.17649	2.35951e-57	6.73333e-54
MEGF11	ENSG00000157890	921.832	4.17479	1.25621e-22	1.94829e-20
CNTNAP5	ENSG00000155052	73.7171	4.16827	2.25648e-05	0.000173007
KIF20A	ENSG00000112984	9.0107	4.16678	5.9659e-08	9.05579e-07
GCNT1	ENSG00000187210	1612.55	4.16524	1.26385e-35	6.55754e-33
DPP10-AS1	ENSG00000235026	14.1149	4.15976	3.37677e-06	3.25111e-05
EPS15-AS1	ENSG00000227070	80.1556	4.15839	1.36691e-24	2.60051e-22
LINC00645	ENSG00000258548	4.33762	4.15431	0.000354294	0.0018692
TBX19	ENSG00000143178	9752.68	4.15156	1.71252e-108	4.88702e-104
FAM184B	ENSG00000047662	107.283	4.14033	4.47116e-09	8.77e-08
NA	ENSG00000279189	32.2662	4.13919	2.07297e-08	3.53383e-07
NA	ENSG00000234688	26.1328	4.13389	4.64325e-39	3.0815e-36
MIR876	ENSG00000215966	12.9367	4.13348	1.18493e-13	5.33348e-12
ADAMDEC1	ENSG00000134028	18.4859	4.11696	5.99269e-10	1.39035e-08
ST8SIA1	ENSG00000111728	437.327	4.10607	1.59469e-12	5.91776e-11
UNC5B-AS1	ENSG00000237512	6.46745	4.10575	3.53101e-09	7.10609e-08
PKD1L1	ENSG00000158683	1277.02	4.09888	1.12079e-08	2.03202e-07
GRM8	ENSG00000179603	569.053	4.09716	1.50357e-12	5.60147e-11
LINC01563	ENSG00000236819	5.1142	4.09291	2.41869e-08	4.05536e-07
ALDOB	ENSG00000136872	284.209	4.09074	1.72779e-09	3.6961e-08
AVPR1B-DT	ENSG00000226780	134.863	4.08889	1.42887e-27	3.64069e-25
PART1	ENSG00000152931	106.596	4.08838	1.05304e-05	8.91975e-05
NA	ENSG00000249725	5.59502	4.08428	2.02135e-08	3.45621e-07
LINC00355	ENSG00000227674	25.0778	4.08361	0.000278094	0.00152351
NA	ENSG00000258053	4.99511	4.07571	1.29343e-07	1.80052e-06
PLA2G4E	ENSG00000188089	41.3289	4.07133	8.86396e-12	2.86144e-10
CACNA1E	ENSG00000198216	721.893	4.06734	8.49568e-12	2.75189e-10
PAGE4	ENSG00000101951	15.8192	4.0641	1.23571e-18	1.1524e-16
NA	ENSG00000253666	70.6996	4.0585	1.81813e-13	7.87316e-12
STAC	ENSG00000144681	245.613	4.05786	3.65343e-13	1.48728e-11
LGI3	ENSG00000168481	188.507	4.04947	1.37817e-55	3.57536e-52
NA	ENSG00000250387	259.854	4.04869	1.12747e-19	1.22804e-17
MIR582	ENSG00000202601	5.84458	4.04373	1.72419e-05	0.000136562
AMPD1	ENSG00000116748	52.8989	4.03415	1.32701e-14	7.07828e-13
IQGAP3	ENSG00000183856	27.5873	4.00928	6.5288e-09	1.23796e-07
NA	ENSG00000224981	37.3413	4.00172	2.47539e-09	5.14496e-08
SLCO5A1	ENSG00000137571	2409.15	4.00105	1.04753e-24	2.01982e-22
LINC01996	ENSG00000261863	39.0863	3.99492	4.03565e-25	8.16775e-23
TLE1-DT	ENSG00000233926	43.4638	3.99393	1.56288e-25	3.23188e-23
HPN-AS1	ENSG00000227392	9.43738	3.99314	2.35653e-09	4.93384e-08
NA	ENSG00000236075	16.2057	3.98426	3.42739e-14	1.68343e-12
IGKV3-11	ENSG00000241351	14.8578	3.97513	1.13583e-09	2.50877e-08
FOLH1	ENSG00000086205	9.29818	3.96477	0.00107663	0.00478938
NA	ENSG00000255252	8.79338	3.95969	0.000147751	0.000882731
MNX1	ENSG00000130675	176.413	3.95623	1.16852e-07	1.6459e-06
LINC00365	ENSG00000224511	33.947	3.95026	6.06858e-28	1.5888e-25
NA	ENSG00000224825	35.7481	3.9451	2.81549e-18	2.50298e-16
IL20RA	ENSG00000016402	527.4	3.9414	1.41819e-09	3.07529e-08
SPP1	ENSG00000118785	281.295	3.93826	3.2229e-09	6.54139e-08
GPA33	ENSG00000143167	20.3149	3.93733	6.16374e-13	2.44298e-11
AR	ENSG00000169083	6656.41	3.93166	2.2496e-21	3.07162e-19
LOC124906347	ENSG00000238902	18.3061	3.93121	4.36403e-11	1.24786e-09
NA	ENSG00000283511	38.0785	3.9262	6.77313e-16	4.40284e-14
CDH22	ENSG00000149654	362.006	3.91544	2.88439e-49	3.91961e-46
FSTL5	ENSG00000168843	741.03	3.90158	0.000125579	0.000766719
RHCG	ENSG00000140519	9.3875	3.90078	3.31141e-05	0.000242226
CACNG4	ENSG00000075461	96.2445	3.89457	1.4687e-10	3.83812e-09
ABCA12	ENSG00000144452	1109.49	3.8925	1.53437e-05	0.000123307
KCNH5	ENSG00000140015	921.221	3.88456	1.79723e-11	5.49119e-10
C1orf116	ENSG00000182795	151.101	3.88265	1.97025e-12	7.18071e-11
NA	ENSG00000279187	55.076	3.87891	5.4387e-12	1.81951e-10
OVOS2	ENSG00000177359	981.869	3.86015	1.53536e-07	2.0954e-06
ENPP2	ENSG00000136960	4007.26	3.85907	1.52569e-25	3.17801e-23
RNA5SP332	ENSG00000212365	7.01411	3.85028	1.16598e-06	1.27534e-05
CBLN1	ENSG00000102924	491.22	3.85026	1.2617e-11	3.98286e-10
CYSLTR2	ENSG00000152207	208.35	3.84772	4.66551e-23	7.52202e-21
NA	ENSG00000262482	15.5476	3.84043	1.93397e-07	2.57295e-06
NA	ENSG00000251447	25.5733	3.83607	1.00881e-26	2.30307e-24
HHATL	ENSG00000010282	331.15	3.81694	1.75208e-17	1.39273e-15
BIRC5	ENSG00000089685	14.6851	3.81064	3.07995e-07	3.89768e-06
ZNF385B	ENSG00000144331	101.458	3.7953	5.52279e-12	1.84332e-10
CEP55	ENSG00000138180	40.3689	3.79117	1.71003e-14	8.93759e-13
ATP5PDP2	ENSG00000229184	4.95491	3.78913	8.01974e-06	7.01807e-05
E2F7	ENSG00000165891	255.264	3.78787	1.43415e-12	5.37091e-11
MKI67	ENSG00000148773	118.51	3.78228	1.87322e-09	3.97443e-08
NA	ENSG00000259946	410.631	3.7698	2.21237e-33	9.713e-31
PRDM14	ENSG00000147596	7.23458	3.76707	4.02341e-05	0.000286753
AVPR1B	ENSG00000198049	2063.41	3.75652	6.06353e-21	7.90115e-19
LINC02332	ENSG00000259054	10.3427	3.75422	5.81966e-09	1.11162e-07
CSMD2	ENSG00000121904	426.04	3.74954	4.01763e-10	9.6752e-09
KLHL1	ENSG00000150361	103.013	3.74367	0.00148015	0.0062616
NA	ENSG00000259672	11.541	3.73947	1.06208e-06	1.17476e-05
CDH20	ENSG00000101542	665.237	3.73924	9.15588e-14	4.1872e-12
SMCO2	ENSG00000165935	12.8842	3.73862	3.9959e-13	1.61746e-11
ASTL	ENSG00000188886	125.691	3.73654	8.00168e-10	1.81225e-08
MIR4501	ENSG00000283487	28.978	3.73499	6.33389e-29	1.94355e-26
LOC102724560	ENSG00000274276	100.78	3.73406	4.41521e-09	8.67747e-08
NA	ENSG00000238004	9.59797	3.73309	4.16262e-12	1.41718e-10
CXCR5	ENSG00000160683	6.65761	3.73003	3.9539e-06	3.74113e-05
ADGRF1	ENSG00000153292	13.1341	3.72929	6.35702e-05	0.000425247
MIR5688	ENSG00000264084	20.3094	3.72872	7.71314e-10	1.75526e-08
ANGPT2	ENSG00000091879	91.406	3.7281	2.64061e-14	1.32901e-12
MYCN	ENSG00000134323	70.2584	3.72266	5.86255e-14	2.76528e-12
RORB	ENSG00000198963	3915.9	3.71701	5.57328e-65	1.98806e-61
NA	ENSG00000259828	28.8722	3.71588	1.15952e-08	2.09292e-07
INHBA-AS1	ENSG00000224116	11.4003	3.71242	0.000323747	0.00172914
NA	ENSG00000276345	7.60208	3.7102	0.000265944	0.00146741
NA	ENSG00000282964	41.5511	3.70785	5.81911e-41	4.61277e-38
C1orf87	ENSG00000162598	143.45	3.70162	7.70736e-07	8.79076e-06
MDGA2	ENSG00000139915	22.2092	3.69886	2.78378e-05	0.00020796
ADRB1	ENSG00000043591	40.7568	3.69792	5.01621e-07	5.98944e-06
APCDD1L-DT	ENSG00000231290	254.361	3.6977	1.01734e-05	8.65069e-05
RAG2	ENSG00000175097	4.20801	3.6964	0.000306013	0.00164986
NA	ENSG00000259370	21.4609	3.69006	4.8569e-09	9.44795e-08
NA	ENSG00000229911	3.48812	3.6879	3.50508e-07	4.36217e-06
SCIN	ENSG00000006747	1334.79	3.68215	5.4465e-06	4.97366e-05
ACTG2	ENSG00000163017	3.16254	3.68155	0.00306409	0.0115539
COX4I2	ENSG00000131055	51.4398	3.6697	1.96553e-14	1.01797e-12
TMEM100	ENSG00000166292	723.24	3.64897	4.93044e-12	1.66116e-10
CKAP2L	ENSG00000169607	10.8651	3.63034	1.07869e-06	1.1899e-05
NA	ENSG00000204092	5.70498	3.62885	1.9186e-05	0.000150167
NA	ENSG00000270082	12.1848	3.62489	3.97045e-09	7.88922e-08
NA	ENSG00000237281	13.2321	3.62462	0.000517334	0.00258595
UGT8	ENSG00000174607	45.9242	3.62254	8.24507e-06	7.20421e-05
CAV1	ENSG00000105974	710.099	3.62111	3.93352e-23	6.52621e-21
CACNA2D2	ENSG00000007402	2966.55	3.61281	4.10358e-28	1.09443e-25
RNF223	ENSG00000237330	5.99104	3.60718	1.73996e-08	3.02948e-07
COL28A1	ENSG00000215018	2623.64	3.60249	2.91864e-24	5.44374e-22
MEIOB	ENSG00000162039	11.1641	3.60082	0.000353028	0.00186371
LOC124902477	ENSG00000232110	16.6774	3.59643	1.12005e-06	1.2286e-05
CYP2A6	ENSG00000255974	8.44914	3.59436	0.00309938	0.0116654
HTR5A-AS1	ENSG00000220575	5.65353	3.59278	0.00127557	0.00552588
LOC105379699	ENSG00000226454	26.5325	3.59056	1.43883e-11	4.49234e-10
NA	ENSG00000225511	168.126	3.58722	3.09103e-08	5.029e-07
NA	ENSG00000250186	5.13846	3.58317	1.89258e-06	1.95547e-05
LOC124904701	ENSG00000179066	142.907	3.57565	7.17706e-21	9.30963e-19
NA	ENSG00000279619	150.235	3.57347	7.98368e-19	7.56911e-17
NA	ENSG00000253985	221.554	3.57291	1.04297e-14	5.71271e-13
RNU1-8P	ENSG00000207056	11.2696	3.56861	9.67488e-13	3.70097e-11
NA	ENSG00000219926	5.66495	3.56388	0.00364108	0.0133315
LDB3	ENSG00000122367	797.54	3.5515	4.08984e-10	9.83251e-09
CBLN2	ENSG00000141668	19.7559	3.54482	0.000174232	0.00101824
BUB1	ENSG00000169679	31.1335	3.54072	5.78513e-09	1.10576e-07
NA	ENSG00000279388	14.784	3.53727	0.000792035	0.0037053
SCN1B	ENSG00000105711	1330.89	3.53329	3.91135e-21	5.16751e-19
GADL1	ENSG00000144644	54.5169	3.53098	1.45401e-08	2.56764e-07
AHRR	ENSG00000063438	630.953	3.53032	6.33034e-07	7.37643e-06
NA	ENSG00000226954	12.57	3.52884	8.52857e-06	7.41334e-05
MIR137HG	ENSG00000225206	2280.55	3.52578	9.66739e-52	1.72424e-48
SLCO1B1	ENSG00000134538	2.99034	3.52117	0.000803883	0.00375086
PTGER4	ENSG00000171522	510.871	3.5211	2.58528e-15	1.537e-13
RNU7-87P	ENSG00000238500	7.24061	3.51754	3.68481e-05	0.00026526
NA	ENSG00000259466	25.9387	3.51654	3.25765e-12	1.13655e-10
NA	ENSG00000272155	32.2356	3.50271	1.07277e-22	1.69012e-20
NA	ENSG00000260769	32.3184	3.50232	1.2734e-08	2.28118e-07
NA	ENSG00000213549	7.21693	3.50208	4.69665e-07	5.65044e-06
NA	ENSG00000273919	13.4398	3.50174	0.000458678	0.00233696
SPOCK3	ENSG00000196104	8.72481	3.49971	0.00520781	0.0179809
NTM	ENSG00000182667	97.0219	3.49663	4.76351e-06	4.41065e-05
NA	ENSG00000225606	6.91586	3.49613	0.000863944	0.00398874
PCSK1	ENSG00000175426	5767.41	3.48659	3.76508e-46	4.13246e-43
PTTG1	ENSG00000164611	108.623	3.48221	4.34177e-19	4.28724e-17
ATG9B	ENSG00000181652	1345.82	3.47862	7.57443e-11	2.07638e-09
NA	ENSG00000231210	5.21459	3.47282	0.00568417	0.0193313
LRFN2	ENSG00000156564	122.271	3.47201	1.65874e-11	5.10631e-10
NA	ENSG00000260614	81.2614	3.46664	7.84317e-11	2.14593e-09
SV2B	ENSG00000185518	1866.06	3.45743	2.19267e-14	1.12137e-12
NA	ENSG00000254620	14.8539	3.45421	0.000584974	0.00286476
HJURP	ENSG00000123485	9.04988	3.45054	2.23305e-05	0.000171487
LOC105372971	ENSG00000229770	21.442	3.45023	1.08853e-07	1.5531e-06
NA	ENSG00000271180	6.79012	3.44553	0.000132019	0.000799825
COL25A1	ENSG00000188517	877.638	3.44292	2.09561e-06	2.14269e-05
NOTUM	ENSG00000185269	15.7615	3.43969	3.87648e-05	0.000277459
NA	ENSG00000214262	16.8929	3.43956	5.45343e-07	6.47088e-06
MIR592	ENSG00000207692	10.6676	3.43608	5.70204e-08	8.70621e-07
MIR1205	ENSG00000221771	7.34239	3.43114	4.16717e-08	6.58464e-07
TLL1	ENSG00000038295	675.946	3.42997	6.98424e-17	5.13683e-15
RNU7-138P	ENSG00000239053	8.22545	3.42887	1.50679e-07	2.0633e-06
C12orf42	ENSG00000179088	62.9463	3.42802	1.06053e-20	1.34509e-18
NA	ENSG00000250978	11.1673	3.42519	7.86049e-06	6.88504e-05
TRPC4	ENSG00000133107	81.0597	3.42328	4.28626e-07	5.21607e-06
GALNT13	ENSG00000144278	1196.57	3.42201	4.09636e-47	4.87075e-44
CD24	ENSG00000272398	842.265	3.42185	5.89517e-06	5.34227e-05
CACNA2D3	ENSG00000157445	1159.61	3.38809	7.51459e-43	6.4983e-40
TRPC7	ENSG00000069018	60.0911	3.3862	0.000119652	0.000736354
CCL24	ENSG00000106178	6.86432	3.38522	0.000213718	0.00122002
NA	ENSG00000231827	13.0711	3.38364	0.000310689	0.001671
CBS	ENSG00000160200	156.775	3.38326	4.11481e-10	9.8734e-09
NA	ENSG00000205754	3.31019	3.37933	0.000202772	0.00116476
NA	ENSG00000267529	11.0049	3.37888	4.81348e-05	0.000333565
RASEF	ENSG00000165105	2929.23	3.37842	1.2379e-15	7.88526e-14
AK5	ENSG00000154027	163.958	3.37125	4.16656e-12	1.41718e-10
MIR924HG	ENSG00000267374	13.9247	3.36987	0.000229058	0.00129361
DCLK3	ENSG00000163673	1058.37	3.36917	5.07444e-20	5.86272e-18
AJAP1	ENSG00000196581	642.407	3.36296	2.41099e-07	3.13594e-06
EPIC1	ENSG00000224271	8.77638	3.35889	0.00225358	0.00893077
DPRXP2	ENSG00000271304	5.60274	3.35826	5.62639e-08	8.60913e-07
MAFA	ENSG00000182759	14.1036	3.35713	1.88686e-05	0.00014809
POSTN	ENSG00000133110	108.611	3.35378	2.61434e-05	0.0001969
THSD7B	ENSG00000144229	651.176	3.35056	2.4427e-08	4.08601e-07
LINC01264	ENSG00000229630	3.65628	3.34914	0.00024123	0.00135112
CD109	ENSG00000156535	879.01	3.34827	3.72623e-09	7.46213e-08
CPNE4	ENSG00000196353	2263.85	3.34349	1.34958e-30	5.00169e-28
LHX4	ENSG00000121454	84.1977	3.34284	4.17152e-05	0.000295538
RNU6-441P	ENSG00000207275	12.3734	3.33629	3.1915e-14	1.57571e-12
NA	ENSG00000254151	25.6823	3.32547	2.86378e-17	2.23901e-15
TIAM1-AS1	ENSG00000237594	12.4457	3.322	8.16753e-10	1.84501e-08
SLCO5A1-AS1	ENSG00000246528	98.6574	3.32135	9.84318e-29	2.89582e-26
SUCNR1	ENSG00000198829	8.59224	3.32081	2.10271e-05	0.000162571
CD109-AS1	ENSG00000231652	80.5284	3.31189	4.92808e-13	1.97241e-11
PRSS12	ENSG00000164099	186.755	3.31123	4.41399e-06	4.12585e-05
NRG3	ENSG00000185737	920.132	3.3101	1.31535e-69	6.256e-66
NA	ENSG00000253931	12.7609	3.30588	7.45518e-06	6.56226e-05
PTPRR	ENSG00000153233	239.809	3.3043	1.73913e-07	2.3366e-06
KCNJ12	ENSG00000184185	201.907	3.30225	4.26652e-16	2.82491e-14
RPS27AP4	ENSG00000258932	46.0871	3.30162	7.28982e-05	0.00047768
BEST2	ENSG00000039987	6.61942	3.30154	0.000110789	0.000689247
RNVU1-32	ENSG00000207110	12.7295	3.28855	2.43142e-15	1.46075e-13
SPTBN5	ENSG00000137877	556.425	3.28686	2.44533e-11	7.29178e-10
LINC01776	ENSG00000226053	320.2	3.28465	1.45375e-14	7.69677e-13
NCAPG	ENSG00000109805	29.3056	3.28396	2.02421e-06	2.07638e-05
HECW1	ENSG00000002746	16.4603	3.28142	0.000936194	0.00427049
RASSF6	ENSG00000169435	276.127	3.27637	2.49643e-05	0.00018947
STK17B	ENSG00000081320	3261.15	3.27631	4.31878e-19	4.285e-17
NA	ENSG00000280189	98.676	3.26983	2.95547e-08	4.84436e-07
SOHLH2	ENSG00000120669	11.5948	3.26901	1.54957e-06	1.64571e-05
NA	ENSG00000275680	15.8864	3.26892	1.42291e-12	5.3358e-11
RPS18P4	ENSG00000231029	2.00276	3.26492	0.00434735	0.0154708
NA	ENSG00000228941	16.811	3.26144	5.24154e-06	4.80591e-05
TAFA4	ENSG00000163377	159.163	3.2522	1.45966e-07	2.0084e-06
CLDN18	ENSG00000066405	91.1522	3.24903	2.01437e-06	2.07e-05
MS4A1	ENSG00000156738	11.9002	3.24879	0.000920635	0.00420624
PLEKHD1	ENSG00000175985	96.5569	3.24659	1.46155e-10	3.82293e-09
NA	ENSG00000273267	8.8484	3.24345	2.57891e-09	5.32906e-08
NCAM2	ENSG00000154654	463.461	3.23756	2.28054e-09	4.78176e-08
DNASE2B	ENSG00000137976	4.76275	3.2227	0.000683498	0.003271
TCF15	ENSG00000125878	26.0407	3.22257	3.16857e-11	9.24556e-10
LOC101929427	ENSG00000254607	6.08284	3.22238	0.000367194	0.00192409
RNU2-6P	ENSG00000223336	35.6601	3.21503	1.49997e-11	4.6679e-10
MAMLD1	ENSG00000013619	3372.47	3.21395	5.60885e-36	3.02e-33
NA	ENSG00000261675	166.88	3.2094	8.03715e-35	4.02379e-32
GPR26	ENSG00000154478	5.83776	3.20131	0.00222821	0.00884618
RNVU1-34	ENSG00000200997	3.41653	3.20103	0.00186573	0.00761256
BMPR1B	ENSG00000138696	531.221	3.19979	0.00140519	0.00599939
NA	ENSG00000234626	8.51264	3.19871	1.88173e-07	2.50929e-06
EPHA4	ENSG00000116106	541.362	3.19561	2.26918e-18	2.05573e-16
ASPM	ENSG00000066279	52.8473	3.19163	3.90111e-10	9.40254e-09
FLVCR2-AS1	ENSG00000224721	120.546	3.18393	1.00294e-07	1.43969e-06
NA	ENSG00000259957	72.6726	3.18141	2.52502e-07	3.26047e-06
LOC101927531	ENSG00000255595	11.0072	3.18045	0.0024674	0.00963627
NDC80	ENSG00000080986	11.3113	3.18036	8.43713e-06	7.3428e-05
NA	ENSG00000250645	16.8743	3.177	0.000107178	0.000668828
FOSL2-AS1	ENSG00000229951	31.708	3.17672	1.07951e-10	2.87907e-09
ATP6V1C2	ENSG00000143882	2159.26	3.17659	1.21293e-15	7.74346e-14
NA	ENSG00000261707	15.0937	3.17167	1.68883e-05	0.000134022
RNA5SP373	ENSG00000253080	5.6118	3.17142	0.000661642	0.00318618
NRXN2	ENSG00000110076	535.715	3.17134	3.99895e-12	1.37326e-10
NA	ENSG00000256694	26.4752	3.17004	6.93637e-11	1.90697e-09
NA	ENSG00000261471	59.1834	3.1647	8.36923e-07	9.44749e-06
NA	ENSG00000256540	23.5164	3.15949	2.15521e-13	9.22086e-12
FAM3B	ENSG00000183844	129.933	3.15776	1.42078e-08	2.51518e-07
NA	ENSG00000259995	26.1859	3.15744	0.00288433	0.0109835
ESM1	ENSG00000164283	58.8081	3.15696	3.68009e-06	3.50877e-05
TNFAIP8L3	ENSG00000183578	228.904	3.15574	2.65893e-28	7.22646e-26
CYCSP23	ENSG00000253495	12.7572	3.15399	1.62526e-12	6.02338e-11
PKP4-AS1	ENSG00000204380	21.1483	3.15257	0.000604754	0.00294905
STMN2	ENSG00000104435	645.787	3.15093	0.00425093	0.015175
MYCL	ENSG00000116990	528.381	3.15015	1.2978e-07	1.80571e-06
GRIA4	ENSG00000152578	1634.56	3.14878	8.35763e-24	1.50001e-21
CACNG2	ENSG00000166862	343.429	3.1484	1.55004e-94	2.21167e-90
ILDR2	ENSG00000143195	1673.96	3.14583	1.92012e-36	1.11826e-33
HPN	ENSG00000105707	839.349	3.14397	4.66219e-14	2.23605e-12
TRAJ47	ENSG00000211842	6.84981	3.14295	2.95573e-05	0.000219028
NA	ENSG00000280068	152.743	3.13896	2.77818e-13	1.15402e-11
LINC00538	ENSG00000281664	108.399	3.13858	8.6823e-11	2.35744e-09
H2BC17	ENSG00000274641	8.45932	3.13545	0.000303736	0.00164006
NA	ENSG00000240520	9.76249	3.13409	1.8528e-05	0.000145697
RNA5SP497	ENSG00000251890	6.02281	3.13097	9.5614e-05	0.000606342
SGCA	ENSG00000108823	11.5889	3.1301	1.31954e-07	1.83329e-06
NA	ENSG00000258068	21.9366	3.1261	3.12664e-12	1.09613e-10
TLE1	ENSG00000196781	2227.07	3.12288	3.01096e-33	1.30188e-30
NA	ENSG00000251471	9.64114	3.12252	1.26808e-06	1.37125e-05
DEPDC1	ENSG00000024526	14.0531	3.12059	2.58179e-06	2.57071e-05
TRDN	ENSG00000186439	1006.98	3.11795	5.60522e-10	1.30577e-08
NPBWR2	ENSG00000125522	31.9255	3.11386	1.75995e-07	2.36124e-06
NA	ENSG00000261829	23.7125	3.10945	7.83361e-13	3.03733e-11
RPSAP23	ENSG00000230391	4.74974	3.10916	7.43031e-05	0.00048565
FGD5	ENSG00000154783	1743.18	3.10586	1.15962e-09	2.55142e-08
BMAL2	ENSG00000029153	442.628	3.09533	3.83753e-38	2.38068e-35
NA	ENSG00000263938	17.7982	3.09396	1.81409e-13	7.8676e-12
C2orf72	ENSG00000204128	1108.67	3.09347	5.88983e-25	1.15122e-22
NA	ENSG00000159860	8.92228	3.09347	7.16285e-06	6.33818e-05
BBOX1	ENSG00000129151	772.586	3.09274	2.67607e-11	7.9055e-10
NA	ENSG00000279024	158.11	3.09188	2.85562e-06	2.80713e-05
STRC	ENSG00000242866	128.516	3.08554	2.17851e-19	2.30253e-17
NA	ENSG00000275175	12.3306	3.08519	1.90045e-12	6.93718e-11
NA	ENSG00000236426	11.2476	3.08273	0.001108	0.00490827
FRMD3	ENSG00000172159	2255.3	3.07389	1.00995e-45	1.06744e-42
CADM2	ENSG00000175161	4653.69	3.07022	2.5446e-23	4.37441e-21
KCND3-IT1	ENSG00000232558	79.1799	3.06594	1.76616e-28	4.84624e-26
RASAL1	ENSG00000111344	554.353	3.06291	8.07406e-17	5.86284e-15
TAF7L	ENSG00000102387	28.1041	3.06053	0.000135192	0.000817543
DIPK1C	ENSG00000187773	16.0219	3.06009	2.46693e-06	2.471e-05
IRAG2	ENSG00000118308	364.123	3.0562	0.000324862	0.00173347
PAQR9	ENSG00000188582	182.809	3.05491	1.51003e-12	5.6182e-11
HS6ST3	ENSG00000185352	1716.14	3.04962	4.38068e-27	1.03315e-24
B3GAT1	ENSG00000109956	1695.94	3.04849	3.01048e-10	7.39967e-09
FOXM1	ENSG00000111206	25.3592	3.04603	2.04735e-05	0.000158894
NA	ENSG00000219159	6.30951	3.04563	0.0004209	0.00216614
TPX2	ENSG00000088325	46.2846	3.04515	5.69246e-12	1.89552e-10
PVT1	ENSG00000249859	197.988	3.04056	9.08714e-18	7.45172e-16
SKA1	ENSG00000154839	8.3023	3.03844	2.63675e-06	2.61904e-05
ABO	ENSG00000175164	332.1	3.03081	1.23723e-16	8.80468e-15
NA	ENSG00000280309	31.9727	3.02838	8.50556e-05	0.000546551
IL5RA	ENSG00000091181	681.911	3.02301	2.93158e-32	1.17829e-29
NA	ENSG00000228541	6.13185	3.01913	1.57127e-05	0.000125883
MAB21L2	ENSG00000181541	31.59	3.01832	0.00102853	0.00461351
ALPK2	ENSG00000198796	40.7343	3.01344	0.00205608	0.00826284
PROX1-AS1	ENSG00000230461	639.017	3.01247	3.53194e-12	1.22319e-10
PHB1P4	ENSG00000230251	20.1431	3.01216	4.29361e-13	1.73551e-11
NA	ENSG00000225872	59.9632	3.00778	1.42655e-07	1.96663e-06
ATP2B2	ENSG00000157087	2684.5	3.0025	2.86727e-51	4.81314e-48
NA	ENSG00000246250	232.67	2.99793	3.3133e-18	2.93639e-16
TMEM190	ENSG00000160472	78.4115	2.99718	1.05781e-06	1.17093e-05
BBOX1-AS1	ENSG00000254560	26.3101	2.99476	1.11831e-06	1.22743e-05
NA	ENSG00000237321	53.2964	2.99102	1.97623e-08	3.39939e-07
MYBPHL	ENSG00000221986	79.4001	2.98941	2.23293e-06	2.26202e-05
LRRC66	ENSG00000188993	395.828	2.98743	4.12006e-07	5.02864e-06
NA	ENSG00000280228	10.7053	2.98577	6.67885e-09	1.26473e-07
LYPD8	ENSG00000259823	4.14554	2.98355	0.00454547	0.0160577
BMP8A	ENSG00000183682	17.9339	2.98269	3.53255e-07	4.3887e-06
P2RX3	ENSG00000109991	30.9346	2.97762	0.000667807	0.00321099
MYO18B	ENSG00000133454	64.3498	2.97494	5.30004e-06	4.85233e-05
DAPL1	ENSG00000163331	159.311	2.9731	3.97623e-09	7.88922e-08
TRDV3	ENSG00000256590	8.23763	2.97218	0.000961567	0.00436599
NA	ENSG00000260910	153.979	2.96717	2.93134e-07	3.71786e-06
PLXDC1	ENSG00000161381	570.4	2.96327	1.8311e-12	6.72511e-11
NA	ENSG00000236352	26.8587	2.96325	1.39155e-13	6.1567e-12
BACE2	ENSG00000182240	1139.41	2.96055	4.1562e-12	1.41703e-10
PDZD9	ENSG00000155714	7.5658	2.96015	9.17271e-07	1.02934e-05
NA	ENSG00000255403	117.175	2.95855	2.13605e-13	9.1526e-12
NA	ENSG00000243915	230.966	2.95789	8.43895e-24	1.50514e-21
NA	ENSG00000248516	16.4441	2.9566	1.17051e-06	1.27833e-05
TIGAR	ENSG00000078237	1164.87	2.95542	7.64252e-51	1.09047e-47
TSLP	ENSG00000145777	19.7068	2.95294	0.000915449	0.00418589
CRISP2	ENSG00000124490	27.4987	2.94891	0.00301634	0.011401
TRAJ42	ENSG00000211847	16.3114	2.94641	3.5499e-06	3.39831e-05
P3H2-AS1	ENSG00000225764	14.1164	2.94017	4.46918e-06	4.16924e-05
HLA-DOB	ENSG00000241106	107.526	2.93947	6.07837e-12	2.01462e-10
LOC100129776	ENSG00000229305	2.77064	2.93896	0.000315193	0.00169168
LGI2	ENSG00000153012	46.1146	2.93693	2.69104e-09	5.53672e-08
CDCP1	ENSG00000163814	403.577	2.9353	2.2919e-12	8.26851e-11
KCND3	ENSG00000171385	3186.4	2.93505	3.34922e-36	1.87405e-33
DEFB134	ENSG00000205882	21.5581	2.93366	2.78463e-09	5.7128e-08
GJC1	ENSG00000182963	494.713	2.92992	6.71306e-14	3.13024e-12
RGS16	ENSG00000143333	1526.04	2.92883	2.5151e-06	2.51308e-05
NA	ENSG00000259204	10.023	2.92597	6.39527e-11	1.77014e-09
CDH17	ENSG00000079112	3.93124	2.92547	0.00860697	0.0272363
RUBCNL	ENSG00000102445	658.053	2.9236	1.42872e-15	9.01658e-14
CASP12	ENSG00000204403	58.8402	2.92256	2.43573e-12	8.69824e-11
PCDH9	ENSG00000184226	7794.88	2.92178	3.58132e-06	3.42379e-05
MB	ENSG00000198125	273.429	2.91917	4.62525e-19	4.55141e-17
COX6A2	ENSG00000156885	44.339	2.91657	5.6336e-13	2.2422e-11
LOC101928401	ENSG00000233288	9.08264	2.91608	0.0107141	0.0327389
KRT1	ENSG00000167768	6.74161	2.91306	0.000373624	0.00195027
E2F2	ENSG00000007968	11.7017	2.91061	5.80473e-06	5.27043e-05
DPP10	ENSG00000175497	481.933	2.90951	2.51903e-05	0.000190982
NA	ENSG00000243792	11.6878	2.90662	0.000121569	0.000746552
TRAJ49	ENSG00000211840	6.60961	2.90582	1.17443e-06	1.28164e-05
NA	ENSG00000233557	85.9205	2.90428	7.83608e-14	3.61842e-12
MIR1207	ENSG00000221176	5.15122	2.90285	5.24073e-05	0.000359334
NA	ENSG00000277668	10.8277	2.89807	3.45803e-10	8.41276e-09
NA	ENSG00000203635	7.44782	2.89084	5.17881e-05	0.000355345
RN7SL149P	ENSG00000241834	14.5507	2.88776	5.20163e-11	1.45958e-09
PCOLCE2	ENSG00000163710	3207.02	2.88772	1.89063e-12	6.91702e-11
ESRRB	ENSG00000119715	59.5294	2.88756	0.00261032	0.0101128
NT5E	ENSG00000135318	1210.92	2.88742	2.40127e-21	3.2631e-19
GRIN1	ENSG00000176884	24.0867	2.88285	0.00550099	0.0188272
NA	ENSG00000235296	13.9422	2.88121	1.54654e-07	2.10862e-06
AMMECR1LP1	ENSG00000233273	194.291	2.88112	3.20296e-17	2.46369e-15
CIMAP1C	ENSG00000182950	51.8507	2.88078	1.2302e-13	5.49391e-12
NA	ENSG00000251521	123.233	2.87791	9.35232e-11	2.5235e-09
PPIF	ENSG00000108179	968.231	2.87748	2.91224e-17	2.27067e-15
C2CD4A	ENSG00000198535	837.639	2.87651	9.23668e-11	2.49609e-09
UCK2	ENSG00000143179	2620.09	2.87606	3.6799e-26	8.01627e-24
CCK	ENSG00000187094	67.3459	2.87414	0.000798125	0.00372767
ZBTB49	ENSG00000168826	1465.3	2.8711	2.74653e-09	5.64274e-08
OR7E161P	ENSG00000206014	2.87982	2.87035	0.000958832	0.00435496
LINC01516	ENSG00000231422	15.1424	2.86871	6.54659e-08	9.80168e-07
RNU1-43P	ENSG00000201922	17.9509	2.86849	8.06285e-05	0.000521864
RNU6-392P	ENSG00000201796	15.3333	2.86491	2.50642e-06	2.50615e-05
NA	ENSG00000226155	23.1061	2.85968	2.24093e-19	2.35976e-17
NA	ENSG00000224273	20.9604	2.85935	1.85224e-07	2.47228e-06
OPCML-IT1	ENSG00000254896	35.7355	2.85718	0.000584837	0.00286466
SPDYE3	ENSG00000214300	10.8374	2.85461	3.3459e-09	6.76697e-08
FGF12-AS2	ENSG00000230126	24.4229	2.85362	2.51661e-17	1.97841e-15
CENPF	ENSG00000117724	148.037	2.848	6.00466e-08	9.10011e-07
KIF14	ENSG00000118193	21.6584	2.84064	4.82088e-07	5.78283e-06
LOC124901509	ENSG00000221332	17.8643	2.83966	4.02799e-12	1.37826e-10
LEF1	ENSG00000138795	54.4003	2.83138	1.39165e-08	2.47591e-07
ROPN1	ENSG00000065371	10.2018	2.81479	3.10497e-07	3.92065e-06
GNLY	ENSG00000115523	62.9166	2.81416	1.29249e-08	2.31102e-07
GABRD	ENSG00000187730	59.1269	2.81366	0.000768042	0.003612
MIR5704	ENSG00000265859	20.9181	2.81295	2.50034e-14	1.26287e-12
RNU6-518P	ENSG00000251865	34.1611	2.81068	1.73245e-13	7.54795e-12
NA	ENSG00000200741	16.5248	2.80975	8.92464e-12	2.87777e-10
SAMSN1	ENSG00000155307	121.271	2.80952	4.06309e-06	3.83047e-05
RPL26P20	ENSG00000219722	12.6051	2.80896	3.23753e-09	6.5664e-08
NA	ENSG00000230807	17.0605	2.80703	6.60686e-05	0.000439078
NA	ENSG00000259807	2.68267	2.80487	0.000399824	0.00207037
FGF12-AS3	ENSG00000226709	42.5313	2.80268	2.95937e-15	1.74127e-13
NA	ENSG00000280429	6.1998	2.80094	0.000273739	0.00150514
NA	ENSG00000260186	16.8523	2.79818	2.22009e-05	0.000170751
FUT9	ENSG00000172461	1049.2	2.79763	1.48941e-15	9.34141e-14
ADAMTS14	ENSG00000138316	8.91397	2.79499	0.000941148	0.0042876
KRT80	ENSG00000167767	46.5916	2.79472	0.00100886	0.00453885
INSR	ENSG00000171105	17423.5	2.79458	9.11279e-22	1.28738e-19
RPS15P5	ENSG00000229806	4.98324	2.79055	2.48406e-07	3.21632e-06
SNX22	ENSG00000157734	266.19	2.78713	1.06875e-07	1.52877e-06
RPL8P5	ENSG00000232926	5.74751	2.78691	0.00131414	0.00565892
TRMT9B	ENSG00000250305	1971.87	2.78636	1.81235e-05	0.000142949
RNU5E-4P	ENSG00000201801	13.2647	2.78352	3.26854e-08	5.2795e-07
NTN1	ENSG00000065320	290.653	2.77959	0.000513721	0.00257149
TMEM151B	ENSG00000178233	1194.83	2.77861	4.64068e-16	3.0444e-14
NA	ENSG00000261673	19.4589	2.76566	0.000872487	0.00402362
CALHM1	ENSG00000185933	7.38732	2.76477	3.09495e-06	3.00614e-05
GP2	ENSG00000169347	10.7474	2.76433	1.56311e-05	0.000125299
RN7SKP283	ENSG00000253006	54.295	2.76386	1.16944e-14	6.35661e-13
NA	ENSG00000227038	39.6592	2.7621	4.25723e-06	3.99502e-05
CDC45	ENSG00000093009	10.5338	2.76153	6.66794e-10	1.53702e-08
NA	ENSG00000250820	86.4552	2.7611	3.1243e-11	9.1257e-10
KLK12	ENSG00000186474	41.0558	2.75563	0.00814583	0.0259991
MIR3144	ENSG00000265725	5.8159	2.74856	0.00763825	0.024652
NA	ENSG00000253627	7.67131	2.74836	0.000174472	0.00101943
FAM83B	ENSG00000168143	20.5001	2.74517	0.0153642	0.0439989
UNC5A	ENSG00000113763	1049.37	2.74148	4.99653e-18	4.29476e-16
LIN28B	ENSG00000187772	211.971	2.74128	0.00330447	0.0122914
PPM1E	ENSG00000175175	874.345	2.73994	7.56292e-17	5.53393e-15
CA8	ENSG00000178538	5268.2	2.73869	7.41832e-12	2.42216e-10
NA	ENSG00000261434	4.07042	2.73717	0.00105443	0.00470676
LGI4	ENSG00000153902	163.784	2.7364	2.08129e-12	7.53726e-11
FAM30A	ENSG00000226777	10.3642	2.73243	3.45715e-05	0.000251227
LINC01310	ENSG00000205632	5.45899	2.7324	0.000991258	0.00447446
MIR34AHG	ENSG00000228526	408.826	2.72979	9.25327e-07	1.03634e-05
NA	ENSG00000241462	58.4592	2.72829	7.72743e-14	3.57983e-12
ETV1	ENSG00000006468	2392.87	2.72751	8.90733e-06	7.70502e-05
NA	ENSG00000261655	32.9187	2.7242	5.93002e-07	6.9593e-06
CYP2J2	ENSG00000134716	85.2462	2.72231	1.68903e-12	6.2516e-11
SLC39A8	ENSG00000138821	1921.64	2.72196	2.1678e-13	9.26085e-12
FST	ENSG00000134363	304.297	2.7205	3.83366e-07	4.72779e-06
RAB7B	ENSG00000276600	94.2854	2.71973	1.47535e-08	2.6005e-07
NA	ENSG00000236493	27.2205	2.71901	6.1853e-06	5.56719e-05
NA	ENSG00000265678	9.43519	2.71689	0.00015798	0.000937468
TREML2	ENSG00000112195	7.21895	2.71607	0.000111121	0.000690864
NA	ENSG00000267634	7.67397	2.71571	2.22469e-06	2.25528e-05
ACKR3	ENSG00000144476	361.904	2.7132	0.00121034	0.00529326
WEE1	ENSG00000166483	1644.69	2.71159	3.69699e-23	6.19055e-21
LINC00639	ENSG00000259070	23.2566	2.71047	1.60851e-08	2.81434e-07
SLC5A4	ENSG00000100191	18.2685	2.70909	2.12001e-07	2.79311e-06
MST1R	ENSG00000164078	291.197	2.70818	0.000668181	0.00321224
TPBGL	ENSG00000261594	31.7417	2.70691	9.06703e-08	1.31543e-06
TRAJ48	ENSG00000211841	16.2028	2.70577	1.58919e-05	0.000127176
TMEM108	ENSG00000144868	1035.37	2.70544	3.40645e-07	4.25985e-06
ERRFI1	ENSG00000116285	13080.2	2.70448	2.29951e-06	2.32123e-05
RET	ENSG00000165731	449.895	2.70411	1.10545e-06	1.21472e-05
IL6R	ENSG00000160712	2082.78	2.70302	1.52893e-13	6.70116e-12
NA	ENSG00000282890	6.85229	2.69613	0.00688753	0.0226309
PDE7A	ENSG00000205268	2650.91	2.68989	6.30837e-58	2.00024e-54
SCN2B	ENSG00000149575	162.061	2.68955	1.51546e-05	0.000122028
CUX2	ENSG00000111249	602.241	2.68921	8.84123e-05	0.000565193
RN7SKP141	ENSG00000251976	8.79857	2.6886	2.10172e-05	0.000162571
NEK2	ENSG00000117650	10.2678	2.68733	9.0302e-06	7.79004e-05
PPFIA2	ENSG00000139220	2608.52	2.68338	7.17755e-09	1.35198e-07
ANKRD26P3	ENSG00000237636	14.6512	2.68183	0.00269574	0.0103788
LINC00487	ENSG00000205837	13.0604	2.68175	0.000573538	0.00281753
GPR22	ENSG00000172209	46.3862	2.67803	0.000370372	0.00193754
FILIP1	ENSG00000118407	1480.42	2.67552	1.09989e-17	8.89168e-16
HCN1	ENSG00000164588	775.579	2.67485	0.00305329	0.0115208
NA	ENSG00000255371	16.0038	2.6681	0.00046681	0.00237204
PLXNB3	ENSG00000198753	242.515	2.66626	1.1775e-07	1.65692e-06
POLQ	ENSG00000051341	39.8703	2.66108	3.57006e-06	3.41442e-05
SDR16C5	ENSG00000170786	24.8964	2.65826	8.12608e-08	1.19595e-06
NA	ENSG00000210127	29.7336	2.65738	5.1383e-12	1.72305e-10
PHACTR3	ENSG00000087495	2877.24	2.65593	2.01496e-08	3.44937e-07
SMTNL2	ENSG00000188176	63.1707	2.65546	4.84211e-11	1.37629e-09
GPS2P1	ENSG00000236496	4.07307	2.65304	0.00127161	0.00551236
ASB16	ENSG00000161664	147.5	2.65202	2.60117e-21	3.518e-19
MELK	ENSG00000165304	13.6022	2.64601	0.000285612	0.00155782
NA	ENSG00000252660	3.90536	2.64349	3.70818e-05	0.000266504
LINC00511	ENSG00000227036	304.96	2.6428	8.8265e-12	2.85257e-10
TMC1	ENSG00000165091	18.0618	2.63701	2.8628e-07	3.64713e-06
NKAIN2	ENSG00000188580	118.846	2.63623	5.46865e-07	6.48085e-06
TRD-AS1	ENSG00000251002	37.3547	2.63403	0.000263833	0.00145759
GAL	ENSG00000069482	6903.83	2.62682	1.61768e-07	2.19201e-06
MIR4304	ENSG00000265526	20.5862	2.62209	7.84471e-07	8.91526e-06
KLHL30	ENSG00000168427	9.37935	2.62205	0.000154728	0.000920275
LIN28B-AS1	ENSG00000203809	43.9031	2.61925	0.00120624	0.00527789
PID1	ENSG00000153823	1137.48	2.61766	4.90786e-11	1.39082e-09
NA	ENSG00000260838	395.152	2.60621	1.30746e-14	7.00017e-13
COL1A1	ENSG00000108821	4782.74	2.60394	2.05093e-15	1.24792e-13
RPL8P3	ENSG00000240950	78.2442	2.60032	4.32863e-11	1.23898e-09
NA	ENSG00000236708	36.7365	2.60025	1.75333e-08	3.04904e-07
CFC1	ENSG00000136698	107.697	2.59551	5.36232e-22	7.80737e-20
LRRC2	ENSG00000163827	1068.51	2.59414	3.94802e-14	1.92261e-12
LINC01750	ENSG00000231437	76.5959	2.59255	3.70951e-23	6.19055e-21
MS4A8	ENSG00000166959	691.761	2.59234	1.44951e-10	3.79492e-09
NA	ENSG00000278727	30.683	2.5913	1.73535e-08	3.02515e-07
DLX6	ENSG00000006377	6.97745	2.58232	8.5855e-05	0.000551067
NA	ENSG00000258375	84.6099	2.58185	9.68939e-10	2.16189e-08
LOC105371083	ENSG00000263080	7.12142	2.58168	6.84827e-06	6.08244e-05
NA	ENSG00000272167	53.7309	2.57879	1.29425e-05	0.000106808
LRRC1	ENSG00000137269	1531.09	2.57123	1.78107e-11	5.44764e-10
ATP2B2-IT1	ENSG00000236999	10.3148	2.56836	4.70626e-07	5.65961e-06
DNER	ENSG00000187957	4661.5	2.56547	3.39185e-39	2.3046e-36
TM6SF1	ENSG00000136404	86.4469	2.56228	9.3783e-15	5.21693e-13
TESMIN	ENSG00000132749	512.994	2.56022	1.49342e-30	5.46382e-28
FGF12	ENSG00000114279	1633.57	2.55652	1.78463e-16	1.24518e-14
FHL5	ENSG00000112214	139.306	2.55428	3.05153e-10	7.49411e-09
DOK6	ENSG00000206052	687.082	2.55077	3.30056e-06	3.18203e-05
NEFL	ENSG00000277586	917.441	2.54931	0.000658223	0.00317132
CRACD	ENSG00000109265	636.911	2.54927	5.51376e-21	7.21771e-19
RN7SL164P	ENSG00000242614	123.187	2.54892	2.24776e-16	1.5569e-14
NA	ENSG00000239402	44.4315	2.54771	2.6844e-11	7.9219e-10
LINC01616	ENSG00000261340	105.163	2.54552	2.86054e-25	5.83081e-23
GRIN2B	ENSG00000273079	997.959	2.54151	0.00226777	0.00897577
RYR2	ENSG00000198626	6908.06	2.54097	0.000130362	0.000791185
IL17REL	ENSG00000188263	8.3276	2.53996	0.000820655	0.0038148
NA	ENSG00000231868	6.96508	2.53778	8.06956e-09	1.50708e-07
SATB2	ENSG00000119042	179.642	2.53675	1.16911e-05	9.77578e-05
NA	ENSG00000278177	25.1577	2.53552	1.05448e-06	1.1677e-05
NA	ENSG00000283518	96.602	2.53236	7.57593e-07	8.65123e-06
RN7SL749P	ENSG00000242853	89.0015	2.53058	5.26315e-07	6.26332e-06
NA	ENSG00000230882	39.9084	2.52874	4.14511e-05	0.000293885
SLC16A12	ENSG00000152779	1356.21	2.52069	5.30624e-06	4.85645e-05
SLC26A8	ENSG00000112053	51.0718	2.52026	3.00369e-09	6.13135e-08
MYH7	ENSG00000092054	228.162	2.51578	5.73321e-11	1.59462e-09
OPCML	ENSG00000183715	355.942	2.51293	4.36885e-05	0.000307003
VEGFC	ENSG00000150630	60.1886	2.50179	3.52167e-09	7.09229e-08
FTCDNL1	ENSG00000226124	269.838	2.50088	1.31612e-16	9.31966e-15
ZNF488	ENSG00000265763	70.5846	2.50007	1.1129e-08	2.02415e-07
NA	ENSG00000266549	14.1386	2.49903	0.000230636	0.00130021
LINC01381	ENSG00000230452	3.68411	2.49806	0.00099473	0.00448729
ENTPD8	ENSG00000188833	256.766	2.49804	3.74226e-05	0.000268797
DAAM2-AS1	ENSG00000235033	94.9948	2.49689	8.00664e-12	2.60397e-10
TMEM178B	ENSG00000261115	6978.74	2.49481	7.41653e-23	1.18238e-20
MYLK2	ENSG00000101306	23.8507	2.49274	0.00305482	0.0115251
SMC4P1	ENSG00000229568	5.3577	2.48711	0.00624205	0.020868
RPRM	ENSG00000177519	199.909	2.4854	9.77989e-16	6.28578e-14
ANGPT4	ENSG00000101280	7.95888	2.48455	2.04815e-07	2.71473e-06
DNAJC5B	ENSG00000147570	11.3895	2.48353	5.60905e-07	6.62797e-06
GPR20	ENSG00000204882	17.6048	2.48352	2.5439e-05	0.000192356
UBE2C	ENSG00000175063	8.87335	2.47772	4.63349e-05	0.000322817
CASC17	ENSG00000260785	29.8918	2.4737	0.000290185	0.00157854
LOC102724859	ENSG00000279249	17.5695	2.47237	0.000107394	0.000669883
NA	ENSG00000237402	50.5637	2.46525	5.78127e-08	8.79894e-07
DSC2	ENSG00000134755	244.597	2.46316	9.67489e-09	1.78009e-07
CCDC169	ENSG00000242715	53.1295	2.46148	3.5994e-05	0.000260173
TMEM40	ENSG00000088726	5.64457	2.46113	0.00183035	0.00750147
BCAM	ENSG00000187244	1888.28	2.46108	8.02082e-16	5.19026e-14
VCAN	ENSG00000038427	291.238	2.46015	3.88328e-05	0.000277876
CACNG6	ENSG00000130433	154.484	2.45953	8.48636e-09	1.57564e-07
ADRA2B	ENSG00000274286	42.2087	2.45812	1.14132e-06	1.24981e-05
ADGRG5	ENSG00000159618	41.7889	2.45532	9.23601e-09	1.70594e-07
LBH	ENSG00000213626	689.658	2.45419	6.02337e-08	9.11878e-07
NA	ENSG00000259834	180.307	2.45119	1.42243e-15	9.00044e-14
OR10D1P	ENSG00000196403	16.6616	2.44928	3.16059e-05	0.000232334
NA	ENSG00000224388	83.088	2.44546	8.5448e-12	2.76466e-10
ITGA4	ENSG00000115232	209.765	2.44402	4.36598e-08	6.87214e-07
NA	ENSG00000177350	10.7282	2.4406	2.4662e-11	7.33869e-10
DYSF	ENSG00000135636	1737.61	2.43933	1.28606e-07	1.79201e-06
NA	ENSG00000248802	8.01924	2.43718	9.26354e-05	0.000589155
NRTN	ENSG00000171119	29.0412	2.43562	0.00011374	0.000704984
IGHD	ENSG00000211898	12.196	2.43535	0.00371582	0.0135603
NA	ENSG00000279712	11.2583	2.4321	0.00710132	0.0231945
ABCB1	ENSG00000085563	124.173	2.43099	2.87633e-07	3.65783e-06
ARID3C	ENSG00000205143	16.2297	2.4223	4.00081e-05	0.000285357
FBXO31	ENSG00000103264	4169.93	2.42106	4.49747e-08	7.04414e-07
ZNF367	ENSG00000165244	55.3504	2.42077	2.69371e-11	7.94116e-10
SDK1	ENSG00000146555	2300.33	2.41614	1.63323e-15	1.01101e-13
NA	ENSG00000255608	99.8451	2.40668	4.01418e-22	5.93537e-20
SMG1P4	ENSG00000185710	98.3778	2.40636	0.00723782	0.0235621
NA	ENSG00000224614	92.0167	2.40184	5.41451e-15	3.08411e-13
HMGB1P39	ENSG00000203489	18.4967	2.39769	2.23699e-10	5.65429e-09
WEE2	ENSG00000214102	33.8198	2.39749	3.21399e-06	3.11118e-05
LINC02556	ENSG00000236611	12.8399	2.39636	0.000218921	0.00124598
IGSF11	ENSG00000144847	309.616	2.39436	0.00119796	0.00524652
NA	ENSG00000225066	4.65597	2.38716	2.52249e-05	0.000191193
EGLN1	ENSG00000135766	4843.99	2.38694	5.63471e-25	1.11596e-22
NDUFB10P2	ENSG00000261624	214.588	2.38448	7.53576e-18	6.3436e-16
CAMK2D	ENSG00000145349	2218.6	2.38306	4.32262e-31	1.66695e-28
NA	ENSG00000231907	4.43884	2.38176	0.00207026	0.00830761
RNU4-55P	ENSG00000222663	13.859	2.3786	6.49329e-06	5.79966e-05
TRAJ34	ENSG00000211855	8.74994	2.37818	0.000421529	0.0021679
BRIP1	ENSG00000136492	27.6761	2.37809	2.41018e-08	4.04347e-07
LIPK	ENSG00000204021	4.78832	2.37807	0.00337378	0.0125133
NA	ENSG00000232542	41.6482	2.3766	3.67898e-29	1.17963e-26
CHST9	ENSG00000154080	554.056	2.3744	4.05574e-05	0.000288691
TTLL1-AS1	ENSG00000230319	10.9065	2.37219	0.000531351	0.00264704
NA	ENSG00000243797	5.2329	2.37174	0.00256953	0.00997507
NA	ENSG00000267506	62.1977	2.3706	2.43015e-07	3.15654e-06
NA	ENSG00000227722	53.8389	2.36807	1.15052e-07	1.62456e-06
P2RX2	ENSG00000187848	29.4521	2.3635	0.00958148	0.0298371
NA	ENSG00000220378	5.34577	2.35954	0.00140657	0.00600348
NA	ENSG00000254507	37.184	2.35532	1.02942e-07	1.47621e-06
SYN3	ENSG00000185666	634.329	2.35105	5.38003e-06	4.91768e-05
MGAT4C	ENSG00000182050	2365.98	2.35069	8.5828e-06	7.45139e-05
ANK1	ENSG00000029534	578.853	2.35069	7.52879e-18	6.3436e-16
TIAM1	ENSG00000156299	2630.04	2.35061	2.10582e-08	3.58128e-07
RRM2	ENSG00000171848	23.9965	2.3503	2.58866e-05	0.000195327
HMOX1	ENSG00000100292	104.756	2.34755	0.000231083	0.00130222
MUC4	ENSG00000145113	27.5575	2.34732	0.00299448	0.0113394
NCAN	ENSG00000130287	100.317	2.34661	0.0118553	0.0355783
SYT15B	ENSG00000277758	5.98406	2.34564	0.0013299	0.00571988
RPL21P72	ENSG00000224593	262.049	2.33655	1.04175e-08	1.90323e-07
ASB2	ENSG00000100628	7.52924	2.3345	5.14609e-06	4.72503e-05
SNORD115-40	ENSG00000272460	3.60668	2.33162	1.1606e-05	9.71831e-05
KCNA3	ENSG00000177272	169.986	2.33138	3.69408e-18	3.24363e-16
MYBL2	ENSG00000101057	13.7904	2.32916	2.23667e-07	2.9252e-06
NAT16	ENSG00000167011	111.412	2.32912	0.00725245	0.0236017
SCD	ENSG00000099194	892.063	2.3265	3.04602e-05	0.000225018
PAH	ENSG00000171759	420.398	2.32194	6.27022e-19	6.10694e-17
B3GLCT	ENSG00000187676	1046.76	2.32013	1.24451e-12	4.71642e-11
CSPG4	ENSG00000173546	361.837	2.31266	1.81202e-09	3.85605e-08
CD4	ENSG00000010610	550.626	2.3119	6.7141e-10	1.54267e-08
RASD1	ENSG00000108551	6390.99	2.30715	1.02789e-08	1.88032e-07
NA	ENSG00000214776	186.628	2.30669	0.00716152	0.0233537
NA	ENSG00000278926	66.807	2.30667	6.55536e-08	9.80521e-07
POTEJ	ENSG00000222038	60.8691	2.30631	1.47776e-12	5.51254e-11
VAT1L	ENSG00000171724	1051.48	2.30606	3.7472e-09	7.49887e-08
ESCO2	ENSG00000171320	9.12913	2.30371	0.000165158	0.00097377
HIF1A-AS3	ENSG00000258667	11.4789	2.30322	1.49127e-05	0.000120352
NA	ENSG00000233673	425.317	2.30251	0.00331271	0.0123156
SNORD115-35	ENSG00000201992	4.95628	2.30204	0.00131541	0.00566354
TTC39C-AS1	ENSG00000264745	26.4853	2.30146	5.75717e-08	8.768e-07
RIMS3	ENSG00000117016	205.597	2.30138	2.2796e-10	5.75677e-09
SRPK3	ENSG00000184343	209.246	2.30036	3.73269e-06	3.54948e-05
PACSIN1	ENSG00000124507	617.23	2.29927	1.07791e-22	1.69012e-20
NA	ENSG00000264845	22.447	2.29676	1.11896e-05	9.42771e-05
TCAF2	ENSG00000170379	347.657	2.29621	4.68616e-07	5.64019e-06
FXYD1	ENSG00000266964	23.6776	2.29479	1.78741e-09	3.81028e-08
NT5DC4	ENSG00000144130	3.91082	2.29404	0.00138657	0.00593499
THBD	ENSG00000178726	2030.26	2.29257	1.83818e-05	0.000144747
NA	ENSG00000242880	27.0704	2.29135	5.51022e-14	2.60772e-12
LINC00242	ENSG00000229214	31.2449	2.29125	0.00206036	0.00827652
MIR4428	ENSG00000266262	11.3468	2.29095	0.00101483	0.00455853
LOC101926908	ENSG00000253726	456.445	2.2859	5.85392e-17	4.35035e-15
VWF	ENSG00000110799	1978.4	2.28331	4.31615e-08	6.79747e-07
ACTN2	ENSG00000077522	67.4397	2.28109	7.72622e-06	6.78201e-05
MOBP	ENSG00000168314	13.4614	2.28037	5.16307e-05	0.000354605
TRAJ25	ENSG00000211864	7.15064	2.27985	1.4779e-05	0.000119475
CREG1	ENSG00000143162	2486.69	2.27764	2.24151e-12	8.09696e-11
C2orf66	ENSG00000187944	342.659	2.27535	4.31284e-05	0.000303663
NA	ENSG00000235522	5.56067	2.27434	0.00641417	0.0213484
SLC8A1-AS1	ENSG00000227028	17.4181	2.27214	2.91362e-05	0.000216244
AURKB	ENSG00000178999	5.26068	2.27089	0.00159978	0.00668811
RPS15AP30	ENSG00000227560	86.7951	2.26694	1.59183e-11	4.92157e-10
PPFIA4	ENSG00000143847	500.733	2.26544	4.50761e-05	0.000315279
PANK1	ENSG00000152782	337.404	2.2643	4.30277e-23	6.9766e-21
PEX5L	ENSG00000114757	4547.16	2.26384	5.07843e-12	1.70498e-10
MTAPP2	ENSG00000230077	17.3126	2.26291	3.17627e-08	5.153e-07
NA	ENSG00000279942	8.75114	2.26126	3.19536e-07	4.02296e-06
C1QTNF2	ENSG00000145861	15.2272	2.25899	2.38135e-09	4.97486e-08
LOC105374642	ENSG00000250060	8.69823	2.25675	8.90225e-06	7.70296e-05
TMPRSS6	ENSG00000187045	1041.21	2.25657	1.02875e-05	8.73477e-05
CLIC6	ENSG00000159212	171.76	2.25529	0.000717833	0.00340957
SNORD115-32	ENSG00000200949	18.4872	2.24897	9.79664e-05	0.000618921
LINC01602	ENSG00000205293	17.4429	2.248	9.04665e-05	0.00057729
LEMD1-DT	ENSG00000224717	15.2971	2.2443	0.000178772	0.00104264
GALNT8	ENSG00000130035	454.592	2.24135	3.68263e-21	4.88797e-19
KCNJ6	ENSG00000157542	5944.02	2.23968	4.1395e-23	6.78902e-21
RGS5	ENSG00000143248	11052.2	2.23939	2.46204e-07	3.19215e-06
MIR1206	ENSG00000283200	5.97606	2.23682	5.76514e-06	5.24282e-05
NA	ENSG00000277196	47.1637	2.23623	0.000719512	0.00341529
SLC9A9	ENSG00000181804	704.54	2.2321	6.22413e-12	2.05815e-10
BLM	ENSG00000197299	433.99	2.23098	1.02757e-06	1.141e-05
MIR193BHG	ENSG00000262454	22.3873	2.23084	2.70473e-10	6.70242e-09
ANKRD26P4	ENSG00000229427	166.754	2.23022	3.21009e-07	4.03552e-06
NA	ENSG00000228485	164.813	2.22482	5.95246e-06	5.38742e-05
NA	ENSG00000272446	14.954	2.22334	5.09052e-07	6.07562e-06
FLVCR2	ENSG00000119686	751.28	2.22168	8.94272e-11	2.42124e-09
FMO5	ENSG00000131781	1141.46	2.22037	0.000159633	0.000946598
NA	ENSG00000271127	4.19106	2.21786	0.00884102	0.0278411
LOC100420800	ENSG00000254629	43.8608	2.21784	2.24103e-05	0.000171961
STPG3	ENSG00000197768	14.6807	2.21722	4.82671e-06	4.46049e-05
BUB1B	ENSG00000156970	26.0473	2.21721	6.38185e-07	7.42736e-06
POTEI	ENSG00000196834	98.611	2.21482	6.7658e-15	3.8082e-13
LAMA3	ENSG00000053747	1413.7	2.21291	1.43409e-05	0.000116429
GJA4	ENSG00000187513	106.563	2.20859	4.29325e-06	4.02485e-05
MIR5093	ENSG00000266307	5.23728	2.20812	0.00179035	0.00736269
SNAI3	ENSG00000185669	15.8394	2.20787	8.92469e-08	1.29728e-06
EXO1	ENSG00000174371	10.2502	2.20455	2.59881e-05	0.000195938
NA	ENSG00000272944	4.03726	2.20229	0.000362911	0.0019048
DEFB136	ENSG00000205884	7.2067	2.19957	0.000871863	0.00402204
KCNB2	ENSG00000182674	966.354	2.19808	4.71121e-20	5.4875e-18
NA	ENSG00000215004	14.9905	2.19639	8.64242e-05	0.000554149
PITPNM2	ENSG00000090975	4470.67	2.19557	2.37581e-06	2.38979e-05
RGPD1	ENSG00000187627	120.007	2.19309	0.00118068	0.00518354
DUSP2	ENSG00000158050	328.984	2.19294	9.38963e-06	8.07327e-05
NA	ENSG00000219682	5.28458	2.19251	5.12143e-06	4.70542e-05
PARD6G	ENSG00000178184	171.041	2.19115	6.67676e-10	1.53781e-08
LOC122526782	ENSG00000233461	32.7269	2.18679	1.02119e-11	3.25969e-10
PRICKLE1	ENSG00000139174	669.992	2.18472	6.953e-18	5.90529e-16
PIANP	ENSG00000139200	727.544	2.18122	4.26272e-07	5.18965e-06
SLC24A2	ENSG00000155886	1447.07	2.17891	0.000299817	0.00162319
CENPU	ENSG00000151725	30.8257	2.17884	3.67322e-05	0.000264504
SEMA3G	ENSG00000010319	90.0238	2.17855	2.64428e-11	7.81966e-10
NA	ENSG00000224771	12.0084	2.17846	1.03836e-08	1.89824e-07
CNGA4	ENSG00000132259	68.3818	2.17624	4.47599e-05	0.000313385
NA	ENSG00000253257	7.45245	2.1759	0.000204	0.0011704
DLX5	ENSG00000105880	13.0625	2.17392	6.51024e-05	0.000434173
NA	ENSG00000272163	196.824	2.17112	2.57684e-24	4.83784e-22
CTXN3	ENSG00000205279	115.224	2.17048	1.17688e-05	9.8258e-05
AOC2	ENSG00000131480	227.935	2.16999	2.71476e-12	9.65976e-11
NEFM	ENSG00000104722	1371.91	2.16865	0.000129998	0.000789643
C7orf57	ENSG00000164746	13.4338	2.16731	0.0063166	0.0210718
FABP12	ENSG00000197416	9.50775	2.16663	0.000591699	0.00289182
KCNE4	ENSG00000152049	298.291	2.16324	0.00342621	0.0126699
MMP16	ENSG00000156103	458.575	2.15933	6.86239e-07	7.9124e-06
NA	ENSG00000228614	56.8308	2.15536	1.24205e-08	2.23201e-07
MT1G	ENSG00000125144	12.9069	2.15454	0.00409248	0.014731
SLC5A12	ENSG00000148942	9.59069	2.15339	0.00128733	0.00556615
RPS6KA1	ENSG00000117676	1004.23	2.15257	1.86534e-15	1.14722e-13
KIF23	ENSG00000137807	14.5889	2.15246	0.000682211	0.00326585
NELL1	ENSG00000165973	378.896	2.15113	0.00442421	0.0156973
FRMD4A	ENSG00000151474	2744.07	2.15103	8.20153e-21	1.05904e-18
TRAJ41	ENSG00000211848	8.01582	2.15089	0.00293751	0.0111562
ADGRF4	ENSG00000153294	59.9986	2.15047	0.00287455	0.0109535
TTK	ENSG00000112742	12.1901	2.14853	1.31395e-05	0.000108183
GLRB	ENSG00000109738	926.213	2.14715	1.82531e-18	1.66951e-16
NDNF	ENSG00000173376	1936.83	2.14249	2.32893e-12	8.37035e-11
DTX1	ENSG00000135144	608.596	2.14027	2.33033e-07	3.03933e-06
NA	ENSG00000250257	60.2542	2.13993	1.15755e-05	9.70001e-05
NA	ENSG00000215559	249.737	2.13248	0.00050076	0.00251809
NUSAP1	ENSG00000137804	44.1864	2.13124	4.46625e-08	7.00417e-07
CELSR1	ENSG00000075275	1646.63	2.12891	3.5493e-08	5.69229e-07
ASPN	ENSG00000106819	94.1338	2.12736	0.00261395	0.0101255
SMIM18	ENSG00000253457	126.135	2.12657	1.58392e-29	5.19544e-27
INSM1	ENSG00000173404	2310.12	2.12305	1.4147e-11	4.43153e-10
TCF7L2	ENSG00000148737	2794.76	2.12181	6.60115e-13	2.59472e-11
LINC02955	ENSG00000256995	3422.59	2.12018	1.67932e-07	2.26585e-06
LOC284798	ENSG00000230725	6.68226	2.11721	0.000448465	0.00229065
NA	ENSG00000247011	52.2292	2.11639	3.58144e-10	8.68338e-09
TRAJ40	ENSG00000211849	10.9017	2.11601	0.000370674	0.00193877
RNA5SP387	ENSG00000201096	11.7906	2.11578	3.54389e-07	4.40087e-06
DGKB	ENSG00000136267	858.132	2.11135	0.00013584	0.00082111
OPRK1	ENSG00000082556	55.7378	2.11106	0.00252357	0.00982337
CTSV	ENSG00000136943	27.6649	2.11051	8.59403e-06	7.45661e-05
MIR3914-2	ENSG00000283278	10.3629	2.11001	4.5195e-05	0.000316033
KCNH6	ENSG00000173826	343.395	2.10997	0.000244423	0.00136632
C1QTNF1	ENSG00000173918	316.979	2.10528	9.21906e-06	7.93857e-05
NA	ENSG00000281883	8.2692	2.10493	0.000145622	0.000871197
RN7SKP195	ENSG00000252396	96.7699	2.10318	0.000642712	0.00310725
CPA6	ENSG00000165078	11.6031	2.10131	0.00219907	0.0087451
LOC101928682	ENSG00000261697	164.567	2.10018	2.19924e-07	2.88349e-06
FAM131C	ENSG00000185519	149.598	2.09887	2.3955e-06	2.40452e-05
NA	ENSG00000252050	107.745	2.09827	6.0963e-06	5.49842e-05
NA	ENSG00000230006	150.309	2.09815	3.76692e-05	0.000270363
ESPL1	ENSG00000135476	15.2172	2.09731	0.000288701	0.00157226
CXCR4	ENSG00000121966	825.897	2.09558	5.92058e-05	0.000399328
HSPB7	ENSG00000173641	130.608	2.09363	4.34771e-05	0.000305743
GHSR	ENSG00000121853	525.067	2.08846	7.17373e-12	2.35037e-10
TYMS	ENSG00000176890	30.402	2.08316	1.47685e-05	0.000119458
NA	ENSG00000240888	40.5845	2.08099	2.8214e-12	9.97872e-11
FLNC	ENSG00000128591	195.47	2.07835	1.92555e-05	0.000150629
PPARGC1A	ENSG00000109819	1572.8	2.07809	3.65455e-19	3.67218e-17
ABLIM2	ENSG00000163995	2212.47	2.07805	5.00243e-06	4.60201e-05
GPRIN2	ENSG00000204175	333.276	2.07768	5.40065e-05	0.000368793
CABP1	ENSG00000157782	176.566	2.07718	3.60607e-09	7.24183e-08
TXLNB	ENSG00000164440	237.845	2.07677	2.67561e-06	2.6521e-05
NA	ENSG00000255410	11.4282	2.07662	5.23017e-08	8.06776e-07
NA	ENSG00000270040	14.3174	2.07597	3.48788e-06	3.34792e-05
PAQR9-AS1	ENSG00000241570	54.0934	2.07331	5.60762e-09	1.07616e-07
CD8B	ENSG00000172116	144.248	2.07234	0.00967569	0.0300681
FAM171A1	ENSG00000148468	486.613	2.06993	2.35063e-10	5.91533e-09
PPIAP50	ENSG00000261330	31.925	2.06946	5.95722e-06	5.39002e-05
C2CD4C	ENSG00000183186	85.7709	2.06318	5.74392e-06	5.22831e-05
RN7SL217P	ENSG00000264706	9.13148	2.06196	9.44817e-05	0.000599827
DPYD	ENSG00000188641	2298.29	2.06135	5.80627e-79	4.14234e-75
TRAJ33	ENSG00000211856	9.28267	2.06131	0.000570198	0.00280499
RPS27P22	ENSG00000241451	196.116	2.06054	1.66911e-07	2.25315e-06
RNU1-34P	ENSG00000201291	16.0882	2.05857	4.62964e-06	4.30626e-05
RGS1	ENSG00000090104	162.227	2.05803	0.000706717	0.00336575
F13A1	ENSG00000124491	1210.06	2.05591	0.00027388	0.00150563
NA	ENSG00000228430	11.0193	2.0548	1.00035e-05	8.53e-05
ZBTB20-AS4	ENSG00000242767	15.2613	2.0547	1.0233e-11	3.26278e-10
LINC01152	ENSG00000256124	26.0864	2.05386	0.000119863	0.000737249
NA	ENSG00000275248	13.1568	2.05123	6.31098e-08	9.48083e-07
VDAC1P13	ENSG00000232526	24.2328	2.04997	3.33392e-11	9.69827e-10
FXYD5	ENSG00000089327	302.649	2.04971	2.43845e-12	8.69824e-11
TRAJ45	ENSG00000211844	8.68758	2.04785	0.00103073	0.00462194
LOC100422204	ENSG00000251468	76.2062	2.04705	0.000535259	0.00266295
FIRRE	ENSG00000213468	17.1213	2.04437	0.00263002	0.0101725
NA	ENSG00000272428	7.72143	2.04261	1.61231e-05	0.000128845
TK1	ENSG00000167900	6.32662	2.04166	0.0128773	0.0380572
OSBPL10-AS1	ENSG00000232490	8.65359	2.04114	0.000168045	0.000988149
NA	ENSG00000260588	31.3893	2.03831	5.2619e-14	2.50553e-12
ADCY2	ENSG00000078295	3581	2.03768	4.975e-17	3.7361e-15
NA	ENSG00000256923	292.824	2.03765	7.43253e-07	8.50108e-06
NA	ENSG00000279221	32.4273	2.03646	0.000326692	0.00174181
ARG2	ENSG00000081181	1443.97	2.03485	1.10878e-07	1.57593e-06
PGAP1	ENSG00000197121	13464.3	2.02827	4.10648e-09	8.12668e-08
GRIN3A	ENSG00000198785	10.5315	2.02437	0.0129642	0.0382704
RNU6-316P	ENSG00000212329	6.08084	2.02216	0.000682308	0.00326585
HMMR	ENSG00000072571	20.2618	2.022	5.35564e-09	1.03476e-07
ACE	ENSG00000159640	615.148	2.02199	7.19354e-26	1.53195e-23
RN7SL665P	ENSG00000264169	4.44044	2.0146	0.00252327	0.00982337
NEB	ENSG00000183091	947.19	2.01189	0.00723482	0.0235554
TRAJ30	ENSG00000211859	7.24501	2.01003	0.000162022	0.000959057
TUBB4A	ENSG00000104833	104.669	2.00958	0.000215383	0.00122805
ABCC3	ENSG00000108846	48.9746	2.0088	1.11267e-05	9.3831e-05
NA	ENSG00000280176	110.985	2.00722	4.25958e-05	0.000300657
RN7SL297P	ENSG00000240183	53.1348	2.00658	6.32703e-07	7.37559e-06
USP43	ENSG00000154914	373.465	2.00332	1.17649e-09	2.58655e-08
NA	ENSG00000225774	7.16266	2.00186	1.25239e-05	0.000103743
NA	ENSG00000236924	27.0809	2.00173	3.10017e-05	0.000228662

## Sheet: Pituitary AST downregulated
Gene Symbol	ENSEMBL GENE ID	baseMean	log2FoldChange	p-value	p-value adjusted
GNRHR	ENSG00000109163	276.408	-8.27154	2.01432e-39	1.43706e-36
FSHB	ENSG00000131808	831.533	-8.11191	6.81691e-10	1.56504e-08
LHB	ENSG00000104826	227.624	-8.03685	3.23213e-14	1.59026e-12
LOC100420775	ENSG00000271074	23.3279	-7.68969	2.09326e-42	1.75692e-39
ISL1-DT	ENSG00000259663	32.8181	-7.50367	1.8558e-32	7.56556e-30
NA	ENSG00000275314	20.1637	-7.45963	2.67783e-34	1.26036e-31
NKX2-2	ENSG00000125820	123.208	-7.45157	1.91121e-20	2.34078e-18
LINC01102	ENSG00000235597	20.4914	-7.301	2.27233e-39	1.58159e-36
NA	ENSG00000279924	15.6531	-7.2961	8.89717e-22	1.26318e-19
GPR149	ENSG00000174948	111.898	-7.19806	3.81751e-11	1.0993e-09
A2ML1	ENSG00000166535	24.6926	-7.12753	7.0873e-41	5.46622e-38
NA	ENSG00000279305	48.234	-7.10606	2.36653e-08	3.97491e-07
SEPTIN14	ENSG00000154997	94.9225	-7.00437	5.50402e-10	1.28534e-08
NA	ENSG00000240048	59.103	-6.90416	1.25266e-53	2.74977e-50
NRK	ENSG00000123572	100.209	-6.80478	7.13557e-23	1.14398e-20
ACADL	ENSG00000115361	86.376	-6.7534	2.79686e-14	1.39535e-12
OLFM3	ENSG00000118733	31.8061	-6.74724	9.64659e-21	1.22895e-18
NA	ENSG00000278041	115.165	-6.72328	8.89765e-21	1.13862e-18
ISL1	ENSG00000016082	23.6899	-6.67569	4.22661e-23	6.89227e-21
MC2R	ENSG00000185231	7.83841	-6.66496	1.00406e-16	7.23559e-15
NA	ENSG00000223749	430.636	-6.64453	1.79765e-27	4.42237e-25
KLRG2	ENSG00000188883	11.1286	-6.60037	4.15801e-29	1.31841e-26
NA	ENSG00000231069	10.8141	-6.57265	4.05109e-27	9.63383e-25
GH1	ENSG00000259384	47671.5	-6.55182	2.07962e-07	2.74624e-06
NA	ENSG00000250511	8.86265	-6.46453	1.26278e-29	4.22294e-27
LOC401442	ENSG00000282375	9.80316	-6.42659	1.27895e-28	3.68662e-26
NA	ENSG00000274395	14.8631	-6.3774	5.26796e-14	2.50553e-12
PANCR	ENSG00000250103	22.6102	-6.3758	7.61645e-14	3.53416e-12
MIR450A2	ENSG00000207755	6.41112	-6.3744	9.3531e-13	3.58268e-11
RAD17P1	ENSG00000232400	11.1634	-6.3618	8.83423e-18	7.2652e-16
NA	ENSG00000276715	12.1424	-6.35916	1.3885e-25	2.91351e-23
NA	ENSG00000257141	10.3916	-6.30415	6.06885e-18	5.16976e-16
NA	ENSG00000279725	13.3774	-6.28703	8.00314e-18	6.67794e-16
RD3	ENSG00000198570	10.0208	-6.27431	6.87228e-17	5.06755e-15
VSTM1	ENSG00000189068	11.8882	-6.2655	6.15459e-16	4.0099e-14
MIR503	ENSG00000208005	5.87048	-6.25671	2.0359e-16	1.41703e-14
LIPF	ENSG00000182333	18.7171	-6.20896	1.29693e-09	2.82739e-08
DLK1	ENSG00000185559	4209.75	-6.19117	2.76529e-09	5.6772e-08
NA	ENSG00000263443	6.273	-6.14179	5.77987e-20	6.59761e-18
NBPF4	ENSG00000196427	5.39097	-6.12994	2.10984e-21	2.89464e-19
BPIFB4	ENSG00000186191	34.5204	-6.08148	1.60309e-05	0.000128215
GH2	ENSG00000136487	5.19123	-6.07624	2.87402e-08	4.72714e-07
SORCS3	ENSG00000156395	265.164	-6.06135	5.63342e-13	2.2422e-11
LINC01391	ENSG00000244578	116.055	-5.9961	1.66858e-06	1.75253e-05
PI16	ENSG00000164530	39.5251	-5.99184	1.04258e-46	1.19009e-43
HS3ST4	ENSG00000182601	8.65599	-5.97787	4.48159e-16	2.95361e-14
GPHA2	ENSG00000149735	11.6028	-5.94062	2.24802e-17	1.77215e-15
SHH	ENSG00000164690	7.99248	-5.93047	2.89661e-12	1.01799e-10
ZNF804B	ENSG00000182348	51.1509	-5.92597	2.62095e-06	2.60425e-05
TGFBR3L	ENSG00000260001	284.602	-5.91725	7.06222e-20	7.96579e-18
NA	ENSG00000273853	8.90083	-5.91652	5.49784e-29	1.72409e-26
NA	ENSG00000227987	8.86781	-5.91042	2.756e-28	7.41962e-26
LINC02082	ENSG00000242268	20.2103	-5.90035	1.09053e-13	4.92414e-12
NA	ENSG00000229259	21.1456	-5.90027	1.08564e-26	2.45881e-24
PGR	ENSG00000082175	404.949	-5.89756	1.50116e-19	1.61655e-17
PNMA5	ENSG00000198883	7.90944	-5.88676	3.71703e-24	6.84341e-22
SYT10	ENSG00000110975	109.533	-5.8805	1.36277e-05	0.000111527
OCA2	ENSG00000104044	21.3021	-5.86037	1.1116e-21	1.56265e-19
RXFP3	ENSG00000182631	4.42475	-5.84902	1.48302e-16	1.04755e-14
LINC00629	ENSG00000227060	4.43091	-5.8459	2.53493e-19	2.63277e-17
NA	ENSG00000233492	5.7953	-5.80852	4.17678e-19	4.16758e-17
TMC2	ENSG00000149488	246.907	-5.78573	8.36049e-18	6.93556e-16
LINC01201	ENSG00000228659	9.11656	-5.77848	1.48767e-22	2.28245e-20
NA	ENSG00000236744	16.1936	-5.77669	8.45491e-13	3.25611e-11
UCMA	ENSG00000165623	4.22352	-5.77567	5.68383e-07	6.70523e-06
KCTD4	ENSG00000180332	11.1167	-5.77365	2.4693e-25	5.06953e-23
NA	ENSG00000272797	6.36093	-5.73045	3.10708e-19	3.17802e-17
SCRG1	ENSG00000164106	7.68164	-5.71638	7.4523e-16	4.83333e-14
FOLR1	ENSG00000110195	11.0284	-5.67559	3.2029e-19	3.26433e-17
BPIFB2	ENSG00000078898	4.47965	-5.67394	1.65111e-10	4.24485e-09
ANGPTL3	ENSG00000132855	3.9105	-5.66759	1.2274e-14	6.60872e-13
RBP3	ENSG00000265203	4.48854	-5.6517	1.00043e-09	2.2226e-08
GATA3-AS1	ENSG00000197308	5.83288	-5.64962	2.78506e-12	9.87296e-11
LINC02815	ENSG00000236975	5.2071	-5.6462	2.04278e-16	1.41837e-14
POU1F1	ENSG00000064835	949.623	-5.63467	8.63208e-08	1.26002e-06
SLC24A4	ENSG00000140090	393.062	-5.62536	2.54389e-13	1.06757e-11
BPIFB3	ENSG00000186190	3.73623	-5.60428	3.70655e-14	1.81119e-12
CA10	ENSG00000154975	35.1704	-5.60278	6.70673e-44	6.37967e-41
HNRNPA1P64	ENSG00000213559	3.72881	-5.59496	1.47572e-10	3.84942e-09
SLC26A9	ENSG00000174502	32.094	-5.5803	1.43451e-13	6.30765e-12
C6orf118	ENSG00000112539	86.1103	-5.57118	6.76127e-13	2.64345e-11
HS3ST3A1	ENSG00000153976	5.73606	-5.56533	3.90218e-15	2.24963e-13
TTC24	ENSG00000187862	15.1631	-5.56307	1.54951e-20	1.92253e-18
NDST3	ENSG00000164100	74.4666	-5.5611	2.61e-11	7.72629e-10
KRT40	ENSG00000204889	4.75734	-5.55839	2.65276e-13	1.11e-11
GLRA3	ENSG00000145451	99.7662	-5.53133	6.85084e-05	0.000453076
SLC4A4	ENSG00000080493	266.928	-5.52773	3.98643e-21	5.24243e-19
NR5A1	ENSG00000136931	211.519	-5.52457	2.4882e-15	1.49172e-13
NA	ENSG00000255007	53.0585	-5.51995	1.29872e-09	2.82748e-08
NA	ENSG00000278981	6.17443	-5.50861	2.70511e-19	2.79695e-17
FAM217A	ENSG00000145975	5.50185	-5.50371	6.60582e-19	6.3686e-17
NBPF6	ENSG00000186086	5.483	-5.4929	9.27272e-12	2.9799e-10
LINC01484	ENSG00000253686	8.59305	-5.48425	4.09805e-23	6.75988e-21
PNMA6F	ENSG00000225110	6.47795	-5.47025	2.25011e-18	2.04495e-16
MIR4446	ENSG00000265253	3.96687	-5.46884	3.0193e-17	2.34135e-15
NA	ENSG00000206120	266.597	-5.44004	2.41886e-11	7.22039e-10
CWH43	ENSG00000109182	4.50445	-5.43067	2.32577e-14	1.18097e-12
ENPP6	ENSG00000164303	47.9397	-5.43052	9.9601e-35	4.90054e-32
SLC17A6-DT	ENSG00000254768	4.39456	-5.41766	2.08612e-21	2.87593e-19
RPH3AL-AS1	ENSG00000262061	33.3548	-5.39043	1.49978e-16	1.05417e-14
NA	ENSG00000246316	4.99227	-5.38969	3.64922e-17	2.76962e-15
LOC100422188	ENSG00000249531	3.70993	-5.38886	7.3103e-12	2.38962e-10
RPSAP33	ENSG00000226765	5.02885	-5.3745	2.39544e-19	2.50398e-17
RXRG	ENSG00000143171	298.57	-5.35857	1.43035e-13	6.29908e-12
GLRA2	ENSG00000101958	10.5653	-5.3554	2.27332e-19	2.38507e-17
NA	ENSG00000253819	3.66842	-5.34689	2.07432e-15	1.25413e-13
LINC02126	ENSG00000259847	3.10747	-5.33734	3.49185e-05	0.000253425
CHRNB3	ENSG00000147432	5.6445	-5.33714	6.37164e-19	6.18461e-17
NA	ENSG00000244738	5.28705	-5.33447	1.22685e-14	6.60872e-13
LOC105374042	ENSG00000239482	4.25776	-5.33395	2.33853e-10	5.89008e-09
NA	ENSG00000270036	4.12291	-5.33209	4.38511e-18	3.83859e-16
MKX	ENSG00000150051	179.326	-5.32897	9.44985e-16	6.08737e-14
LOC124907763	ENSG00000226087	3.98155	-5.31767	2.09481e-17	1.66055e-15
PDE6A	ENSG00000132915	106.279	-5.30671	7.98014e-33	3.39894e-30
NA	ENSG00000222000	4.70269	-5.30442	8.34079e-18	6.93556e-16
NLRP2	ENSG00000022556	57.2158	-5.30414	3.32187e-24	6.15559e-22
NA	ENSG00000258033	6.6869	-5.30312	1.79598e-20	2.20913e-18
COL22A1	ENSG00000169436	1410.95	-5.29698	1.29725e-12	4.90975e-11
RPL21P130	ENSG00000243771	4.17467	-5.29569	7.05073e-19	6.77464e-17
PPP2R2B-IT1	ENSG00000249553	7.45455	-5.29296	1.33078e-20	1.65836e-18
GFRA3	ENSG00000146013	6.7897	-5.27414	1.43959e-10	3.7748e-09
PITX2	ENSG00000164093	207.827	-5.26244	2.50561e-06	2.50615e-05
NA	ENSG00000248639	5.88729	-5.26212	7.43832e-13	2.89192e-11
TBXT	ENSG00000164458	8.79256	-5.25521	2.23287e-17	1.76508e-15
NA	ENSG00000228855	4.26527	-5.21436	2.46181e-07	3.19215e-06
LINC02624	ENSG00000229775	3.29542	-5.21087	2.82539e-12	9.97872e-11
NA	ENSG00000259152	3.35047	-5.20436	2.68208e-18	2.39933e-16
FCN2	ENSG00000160339	12.6918	-5.20085	3.27911e-16	2.228e-14
GPR50-AS1	ENSG00000234696	4.2784	-5.19626	3.52083e-17	2.68647e-15
ADAM29	ENSG00000168594	6.7381	-5.19054	3.25786e-12	1.13655e-10
NA	ENSG00000267404	5.72909	-5.18741	4.87782e-18	4.21813e-16
NA	ENSG00000227678	6.64734	-5.18595	1.15449e-26	2.59415e-24
ARSI	ENSG00000183876	14.8766	-5.18142	4.65136e-12	1.5727e-10
NA	ENSG00000261426	28.8062	-5.17579	1.81751e-06	1.89086e-05
SLC17A3	ENSG00000124564	3.18934	-5.16933	2.2065e-10	5.58713e-09
SLC17A6	ENSG00000091664	140.235	-5.15535	1.11531e-10	2.96899e-09
CGA	ENSG00000135346	2075.83	-5.14107	3.97318e-09	7.88922e-08
TMEM196	ENSG00000173452	100.415	-5.13473	3.04943e-08	4.97266e-07
NA	ENSG00000254171	3.63465	-5.13402	3.5629e-15	2.07499e-13
NA	ENSG00000281961	21.9059	-5.12695	1.52491e-22	2.32708e-20
RDH12	ENSG00000139988	3.64125	-5.12548	2.80079e-18	2.49769e-16
TSHB	ENSG00000134200	37.6708	-5.1177	0.00013855	0.000834678
NA	ENSG00000254436	2.65737	-5.10528	2.00607e-12	7.29262e-11
ESR1	ENSG00000091831	420.435	-5.09537	2.18014e-14	1.11696e-12
MIR7158	ENSG00000276733	10.3835	-5.0781	1.6223e-19	1.73391e-17
NA	ENSG00000196593	12.7717	-5.07763	5.34669e-06	4.8919e-05
ANO4	ENSG00000151572	82.8787	-5.06877	1.56355e-14	8.23229e-13
PDGFRA	ENSG00000134853	190.669	-5.06094	5.27429e-10	1.23879e-08
MIR542	ENSG00000207784	7.28901	-5.05935	3.61289e-07	4.48265e-06
CNGA3	ENSG00000144191	294.933	-5.05514	6.21027e-17	4.59126e-15
LINC02360	ENSG00000248300	7.91788	-5.05341	2.63385e-27	6.36968e-25
NA	ENSG00000279302	10.4822	-5.04123	1.90018e-22	2.86907e-20
FOXI2	ENSG00000186766	11.6254	-5.03069	3.56058e-23	6.04811e-21
NA	ENSG00000270071	3.28881	-5.02358	9.12106e-16	5.88886e-14
PRRX2	ENSG00000167157	2.92802	-5.00788	5.44547e-13	2.17643e-11
VIT	ENSG00000205221	30.424	-5.00693	0.000103452	0.000648982
DELEC1	ENSG00000173077	8.36491	-5.00688	8.17864e-20	9.03538e-18
LMX1B	ENSG00000136944	7.96373	-5.00298	8.22237e-23	1.30357e-20
NA	ENSG00000280241	10.3865	-5.00058	2.1174e-11	6.37386e-10
NA	ENSG00000259604	2.46494	-4.99816	1.3994e-14	7.43662e-13
NA	ENSG00000227062	3.23792	-4.99794	7.58523e-09	1.42314e-07
NA	ENSG00000272321	10.9562	-4.9934	1.42659e-09	3.09116e-08
SLC6A15	ENSG00000072041	270.555	-4.97044	0.000194691	0.00112422
TBX20	ENSG00000164532	82.6353	-4.95938	2.11925e-07	2.79311e-06
FOXL2	ENSG00000183770	150.497	-4.95828	4.0523e-08	6.42693e-07
HSD17B2	ENSG00000086696	4.79131	-4.95762	1.64505e-18	1.52418e-16
SLC15A1	ENSG00000088386	11.6069	-4.95704	2.68777e-09	5.53397e-08
MPPED1	ENSG00000186732	56.9161	-4.94653	5.63664e-10	1.31094e-08
KCNS2	ENSG00000156486	40.1915	-4.94629	2.76096e-15	1.63125e-13
SYTL5	ENSG00000147041	24.891	-4.94535	4.30996e-06	4.03919e-05
NA	ENSG00000232044	467.156	-4.93719	1.06472e-05	9.00799e-05
CLRN1	ENSG00000163646	2.35362	-4.92801	1.16183e-08	2.09578e-07
NA	ENSG00000176584	4.80553	-4.92663	6.03566e-13	2.39555e-11
SIDT1	ENSG00000072858	338.168	-4.92558	3.00187e-16	2.0543e-14
NA	ENSG00000261578	34.2745	-4.92001	1.60335e-32	6.63111e-30
BHLHE22	ENSG00000180828	20.396	-4.9177	8.95198e-17	6.46741e-15
NA	ENSG00000224326	2.32398	-4.91242	1.62046e-08	2.83352e-07
NA	ENSG00000251435	2.30453	-4.90933	4.89726e-07	5.86459e-06
SALL3	ENSG00000256463	3.4611	-4.90824	1.50747e-06	1.60581e-05
NA	ENSG00000267594	77.6792	-4.90712	2.46908e-09	5.13557e-08
NA	ENSG00000276923	5.20493	-4.89636	5.12144e-15	2.92887e-13
FREM3	ENSG00000183090	13.121	-4.89458	2.28102e-06	2.30501e-05
GPC4	ENSG00000076716	504.092	-4.88237	5.02634e-27	1.17571e-24
C11orf16	ENSG00000176029	17.4811	-4.87776	4.39e-26	9.49072e-24
RPL7P10	ENSG00000229752	4.30672	-4.87423	3.65541e-10	8.84021e-09
GABRG3	ENSG00000182256	77.6141	-4.87342	1.04901e-05	8.89355e-05
SOAT2	ENSG00000167780	4.44577	-4.86837	1.0146e-15	6.50646e-14
COL6A6	ENSG00000206384	1349.29	-4.85453	4.98484e-11	1.40984e-09
IQCJ	ENSG00000214216	112.156	-4.85399	4.59233e-08	7.16127e-07
LOC124900239	ENSG00000200753	3.09998	-4.85329	2.25608e-16	1.55888e-14
GPR39	ENSG00000183840	12.5966	-4.85012	5.08624e-25	1.02216e-22
GPC3	ENSG00000147257	238.55	-4.84662	8.55332e-08	1.25237e-06
OTOG	ENSG00000188162	115.523	-4.83613	0.000144668	0.000866764
NA	ENSG00000241449	2.52705	-4.8355	4.50127e-08	7.04623e-07
KCNJ5	ENSG00000120457	334.816	-4.82871	9.72976e-15	5.36019e-13
CNTN2	ENSG00000184144	246.849	-4.82195	3.88821e-15	2.24611e-13
RNU2-20P	ENSG00000222357	2.60328	-4.82157	1.59868e-15	9.93931e-14
NA	ENSG00000259937	2.1808	-4.81294	5.30788e-08	8.1832e-07
NA	ENSG00000271464	2.50306	-4.81205	4.00952e-12	1.37523e-10
NA	ENSG00000241882	4.96856	-4.79976	1.15212e-14	6.27444e-13
GPR50	ENSG00000102195	174.294	-4.78671	0.000380784	0.00198292
RFX4	ENSG00000111783	373.493	-4.78279	1.97885e-08	3.39979e-07
NA	ENSG00000254586	2.11428	-4.77768	1.20736e-12	4.5817e-11
NA	ENSG00000205579	4.85591	-4.76697	6.00325e-17	4.44974e-15
LHX3	ENSG00000107187	334.715	-4.76415	1.41694e-08	2.50994e-07
NA	ENSG00000275064	32.227	-4.76017	7.6621e-12	2.49604e-10
PCK1	ENSG00000124253	626.595	-4.75213	1.83142e-06	1.90256e-05
PRRT1B	ENSG00000283526	2.88985	-4.75204	9.35088e-12	2.99491e-10
PCARE	ENSG00000179270	12.5156	-4.74613	8.5139e-29	2.55749e-26
SCUBE1	ENSG00000159307	104.63	-4.73899	2.91435e-23	4.98004e-21
LOC100420540	ENSG00000229762	2.07113	-4.73651	3.59331e-12	1.24294e-10
TDO2	ENSG00000151790	32.332	-4.7298	4.63221e-07	5.57997e-06
BPESC1	ENSG00000232416	3.47249	-4.72759	3.81299e-11	1.0991e-09
MIR31HG	ENSG00000171889	8.23636	-4.72724	9.47561e-15	5.26081e-13
SLC17A4	ENSG00000146039	3.56413	-4.71921	2.13468e-12	7.72083e-11
LAMA1	ENSG00000101680	144.091	-4.71386	4.42015e-09	8.6812e-08
NA	ENSG00000258624	3.30618	-4.7094	1.0151e-13	4.61229e-12
NA	ENSG00000273177	2.32548	-4.70497	4.12507e-12	1.4081e-10
DIO2	ENSG00000211448	844.3	-4.69666	1.61574e-10	4.18027e-09
LINC01227	ENSG00000260737	3.55627	-4.69623	6.66726e-09	1.26337e-07
GATA5	ENSG00000130700	1.97013	-4.68553	5.01509e-06	4.61068e-05
NA	ENSG00000241361	2.99548	-4.68482	4.49785e-10	1.07141e-08
NA	ENSG00000279743	1.98381	-4.68365	5.19832e-09	1.00573e-07
NA	ENSG00000250242	1.97543	-4.67748	7.74427e-14	3.58182e-12
RPL21P59	ENSG00000253946	4.42786	-4.67742	5.15211e-10	1.21208e-08
DRGX	ENSG00000165606	4.11093	-4.6734	2.77555e-16	1.90857e-14
S100A1	ENSG00000160678	53.4888	-4.66324	1.59078e-10	4.12692e-09
FOXL2NB	ENSG00000206262	234.976	-4.63897	1.6235e-05	0.000129687
NA	ENSG00000254321	1.92323	-4.63735	2.59147e-08	4.31211e-07
USP6	ENSG00000129204	27.6204	-4.63272	1.83913e-12	6.74593e-11
NA	ENSG00000233891	4.11281	-4.6321	1.21292e-13	5.44206e-12
NA	ENSG00000230500	3.61517	-4.62787	3.22142e-14	1.58773e-12
LINC01060	ENSG00000249378	12.554	-4.62513	0.00398741	0.0143909
LINC00689	ENSG00000231419	26.0598	-4.62035	8.53811e-24	1.51337e-21
KIF12	ENSG00000136883	4.48679	-4.61876	8.37926e-08	1.22926e-06
NA	ENSG00000242593	5.77807	-4.6186	1.2914e-17	1.0381e-15
NA	ENSG00000263812	11.4065	-4.61677	1.53613e-28	4.29769e-26
PISRT1	ENSG00000281473	2.60397	-4.61528	3.53517e-11	1.02419e-09
NA	ENSG00000229407	3.29864	-4.61361	1.54019e-14	8.12427e-13
NA	ENSG00000225598	1.87627	-4.59928	1.65311e-06	1.73765e-05
NA	ENSG00000240058	3.04035	-4.59819	1.92637e-08	3.32364e-07
NA	ENSG00000225530	5.30381	-4.59153	2.95729e-08	4.84456e-07
NA	ENSG00000282160	23.7791	-4.58636	2.65109e-14	1.33194e-12
NA	ENSG00000264714	3.20711	-4.57146	1.73783e-13	7.55985e-12
NA	ENSG00000278530	76.7352	-4.56807	2.59046e-07	3.33473e-06
NA	ENSG00000259977	1.82108	-4.56464	7.12583e-09	1.34407e-07
LOC105375387	ENSG00000227863	1.81436	-4.56316	3.13686e-08	5.09775e-07
LOC124906789	ENSG00000248690	2.16411	-4.55608	1.12367e-10	2.98739e-09
NA	ENSG00000254277	4.12674	-4.55212	2.83081e-07	3.61121e-06
BTF3P14	ENSG00000262609	4.42979	-4.55099	2.45615e-08	4.1061e-07
NA	ENSG00000231720	2.15264	-4.5495	3.68316e-06	3.5094e-05
RPSAP57	ENSG00000267524	2.81944	-4.54878	7.64067e-13	2.96655e-11
NA	ENSG00000239572	2.15595	-4.54872	2.15415e-08	3.65693e-07
COL9A3	ENSG00000092758	110.928	-4.54866	1.96322e-13	8.47569e-12
NPY2R	ENSG00000185149	2.91294	-4.54739	4.69554e-09	9.14653e-08
VASH2	ENSG00000143494	275.411	-4.54528	1.88755e-12	6.91463e-11
TMC3	ENSG00000188869	3.73691	-4.54037	5.40984e-14	2.56446e-12
HNF4G	ENSG00000164749	4.24762	-4.53759	1.5356e-15	9.56799e-14
COL11A1	ENSG00000060718	144.411	-4.53753	8.68232e-13	3.33918e-11
PIWIL1	ENSG00000125207	17.8699	-4.53653	1.7899e-15	1.10559e-13
MAK	ENSG00000111837	60.5722	-4.52859	6.31345e-12	2.08285e-10
LEFTY2	ENSG00000143768	7.62299	-4.52746	4.30452e-13	1.73746e-11
MIR450A1	ENSG00000199132	2.15544	-4.52223	4.00668e-05	0.000285704
NA	ENSG00000236939	5.27006	-4.51134	1.82391e-18	1.66951e-16
NA	ENSG00000259459	8.77638	-4.51038	8.01166e-12	2.60397e-10
SLC1A6	ENSG00000105143	1.74125	-4.50818	1.06073e-06	1.17371e-05
NA	ENSG00000232413	1.7395	-4.50287	2.16839e-10	5.5004e-09
ABCA8	ENSG00000141338	398.819	-4.49926	2.06093e-08	3.51541e-07
ROR2	ENSG00000169071	39.5051	-4.49845	1.59618e-07	2.16494e-06
BAALC	ENSG00000164929	233.744	-4.49793	4.63474e-18	4.0447e-16
NA	ENSG00000269993	55.9159	-4.48431	4.31789e-06	4.04445e-05
FYB2	ENSG00000187889	49.3002	-4.48424	5.12399e-11	1.44347e-09
WNT2	ENSG00000105989	4.34419	-4.48409	6.5513e-07	7.60595e-06
NA	ENSG00000236958	3.29204	-4.48006	1.52626e-07	2.08596e-06
NA	ENSG00000280032	6.75619	-4.47559	1.38192e-13	6.1236e-12
NA	ENSG00000200895	32.6425	-4.46868	1.40361e-77	8.01094e-74
LOC100507562	ENSG00000231204	13.2296	-4.46857	1.27553e-07	1.7782e-06
SLITRK3	ENSG00000121871	2.27268	-4.46419	8.59655e-08	1.25612e-06
NA	ENSG00000243276	11.7357	-4.46387	2.59406e-06	2.58023e-05
RNU6-1303P	ENSG00000201711	2.6648	-4.45692	4.95484e-12	1.66741e-10
LINC02616	ENSG00000261761	1.95356	-4.45345	2.60101e-08	4.32547e-07
HOXB8	ENSG00000120068	2.38613	-4.45292	1.45689e-05	0.000118078
NTNG1	ENSG00000162631	190.354	-4.4479	9.65102e-09	1.77685e-07
OPRM1	ENSG00000112038	2.77687	-4.44588	3.73009e-06	3.54937e-05
LINC02899	ENSG00000248874	2.65925	-4.44525	4.12167e-07	5.02864e-06
MIR3919	ENSG00000263634	1.69483	-4.44407	1.97609e-09	4.18025e-08
NA	ENSG00000230781	2.22336	-4.44246	2.99136e-08	4.89475e-07
SFRP2	ENSG00000145423	51.6845	-4.43761	3.41132e-07	4.26408e-06
GNAL	ENSG00000141404	1005.99	-4.42474	1.75935e-16	1.23205e-14
NA	ENSG00000226622	2.92304	-4.42358	3.29131e-12	1.14681e-10
MOCOS	ENSG00000075643	94.3077	-4.41498	1.01779e-16	7.31602e-15
LINC00885	ENSG00000224652	1.63439	-4.41328	7.71884e-07	8.79932e-06
NA	ENSG00000226329	2.80584	-4.41158	8.34496e-11	2.2745e-09
MDFI	ENSG00000112559	13.4539	-4.40987	4.55672e-13	1.83148e-11
NA	ENSG00000259285	2.33771	-4.40858	1.11686e-08	2.02781e-07
NA	ENSG00000261786	15.016	-4.40378	2.79734e-09	5.73475e-08
NA	ENSG00000257398	12.6294	-4.39641	1.4815e-15	9.31222e-14
ISL2	ENSG00000159556	19.9798	-4.39459	3.00919e-08	4.91828e-07
CHRDL1	ENSG00000101938	75.4101	-4.39426	7.78413e-07	8.85355e-06
COL4A6	ENSG00000197565	294.502	-4.39381	3.51309e-10	8.53218e-09
GCAWKR	ENSG00000272808	17.5256	-4.3855	3.51762e-15	2.05281e-13
MPO	ENSG00000005381	15.7652	-4.38499	1.01256e-14	5.56754e-13
MYO3B	ENSG00000071909	101.103	-4.38045	2.38001e-20	2.8779e-18
PROP1	ENSG00000175325	54.3552	-4.3779	2.4285e-09	5.05854e-08
NA	ENSG00000282728	6.67123	-4.3773	1.75432e-12	6.48483e-11
LOC124900282	ENSG00000264379	2.8534	-4.37542	1.02799e-10	2.75454e-09
TRPC5OS	ENSG00000204025	1.85047	-4.37316	2.871e-11	8.42899e-10
THBS4	ENSG00000113296	352.596	-4.3723	1.62267e-28	4.49574e-26
EPHA5-AS1	ENSG00000250846	17.4501	-4.36861	1.51399e-06	1.61212e-05
IGFBP6	ENSG00000167779	285.23	-4.36612	1.24324e-09	2.72074e-08
SLC26A5-AS1	ENSG00000234715	1.591	-4.36518	9.47896e-10	2.12158e-08
SAMD3	ENSG00000164483	93.1674	-4.36423	1.18122e-10	3.13567e-09
NA	ENSG00000267259	4.48552	-4.35948	1.44608e-11	4.51002e-10
MMP13	ENSG00000137745	1.83806	-4.35648	1.43659e-05	0.000116584
HP	ENSG00000257017	43.68	-4.35645	4.80198e-06	4.44195e-05
ITGB8-AS1	ENSG00000271133	8.04874	-4.35013	1.63336e-19	1.73922e-17
CCT7P2	ENSG00000249958	1.87496	-4.34518	1.93594e-09	4.1014e-08
WIF1	ENSG00000156076	1.81686	-4.3448	3.45058e-07	4.31126e-06
GREM1	ENSG00000166923	15.4741	-4.34179	1.04958e-05	8.8957e-05
HSD11B1	ENSG00000117594	24.8863	-4.34074	6.58919e-06	5.87611e-05
RAX2	ENSG00000173976	6.93277	-4.33875	0.00034523	0.00182882
ZFP57	ENSG00000204644	2.36921	-4.33512	3.61936e-06	3.45553e-05
TRHR	ENSG00000174417	30.9867	-4.33004	6.6739e-05	0.00044312
EPHA5	ENSG00000145242	103.961	-4.32884	1.76394e-06	1.84004e-05
SHANK2-AS1	ENSG00000226627	3.09034	-4.32812	5.31815e-09	1.02821e-07
GABRA2	ENSG00000151834	45.5179	-4.32547	0.0165342	0.0467305
OPN3	ENSG00000054277	99.7668	-4.32359	3.98246e-24	7.28509e-22
CTB-1I21.1	ENSG00000250284	2.25581	-4.32341	9.17816e-09	1.69733e-07
IRS4	ENSG00000133124	583.33	-4.30484	4.56597e-05	0.000318824
NA	ENSG00000283075	2.63977	-4.30261	4.45634e-06	4.15998e-05
CMKLR2	ENSG00000183671	1.51026	-4.30069	9.55557e-07	1.06731e-05
NA	ENSG00000279317	34.5411	-4.29926	0.000460639	0.00234402
GPR68	ENSG00000119714	114.875	-4.29813	1.3507e-12	5.09181e-11
NA	ENSG00000279905	14.9676	-4.29766	5.84074e-20	6.64053e-18
GJB7	ENSG00000164411	48.7822	-4.29474	1.16114e-18	1.08998e-16
NA	ENSG00000274719	6.54093	-4.29247	7.35614e-08	1.09164e-06
FAM163A	ENSG00000143340	301.123	-4.29017	6.22224e-07	7.26828e-06
NA	ENSG00000251536	4.5855	-4.28553	2.21875e-06	2.25085e-05
WDR86	ENSG00000187260	55.6072	-4.28253	7.88018e-10	1.79042e-08
NA	ENSG00000259424	4.24389	-4.27743	2.55844e-15	1.52479e-13
NA	ENSG00000249098	1.49251	-4.2762	1.38989e-08	2.47432e-07
APOB	ENSG00000084674	6.28014	-4.27538	1.11103e-10	2.96036e-09
SLC25A24P2	ENSG00000238118	1.49422	-4.27537	1.09797e-06	1.20836e-05
DCAF12L1	ENSG00000198889	1.82901	-4.2726	2.95727e-06	2.89409e-05
MIR3151	ENSG00000265657	3.90196	-4.27179	5.13406e-11	1.44488e-09
SLC39A12	ENSG00000148482	32.8714	-4.27106	6.5405e-06	5.83844e-05
CLDN11	ENSG00000013297	191.349	-4.27033	4.14006e-11	1.18738e-09
NA	ENSG00000260484	1.96917	-4.26911	1.29467e-06	1.39735e-05
NA	ENSG00000280322	123.912	-4.26722	6.09086e-05	0.000409265
HCAR1	ENSG00000196917	27.4819	-4.26478	5.00183e-11	1.41324e-09
AGR3	ENSG00000173467	39.1178	-4.26399	1.64579e-06	1.73242e-05
COL13A1	ENSG00000197467	39.2951	-4.2556	2.69413e-13	1.12566e-11
DPPA4	ENSG00000121570	17.7088	-4.24983	4.10077e-05	0.000291176
MYT1L	ENSG00000186487	963.189	-4.2422	3.24754e-09	6.57737e-08
RLBP1	ENSG00000140522	12.9542	-4.24027	1.49786e-05	0.000120747
SH2D3A	ENSG00000125731	18.8572	-4.23814	6.21444e-19	6.07334e-17
KCNG4	ENSG00000168418	1.76194	-4.23708	1.53404e-09	3.3089e-08
NA	ENSG00000261409	614.752	-4.23646	0.000308813	0.00166213
NA	ENSG00000255119	2.70271	-4.23592	1.66347e-11	5.11535e-10
CA4	ENSG00000167434	41.1468	-4.22819	1.76869e-08	3.07388e-07
NA	ENSG00000271314	1.43698	-4.22791	5.16963e-08	7.97867e-07
GALR1	ENSG00000166573	344.717	-4.22548	8.81044e-10	1.97815e-08
ETV4	ENSG00000175832	82.6228	-4.2244	1.48025e-06	1.58091e-05
NA	ENSG00000272774	2.10925	-4.22058	4.07e-09	8.06007e-08
OLAH	ENSG00000152463	6.06548	-4.22057	2.0223e-10	5.13527e-09
RNU4ATAC2P	ENSG00000221601	2.48693	-4.21828	4.46159e-10	1.06366e-08
MEGF10	ENSG00000145794	149.483	-4.21646	6.4423e-08	9.66074e-07
FAM181A	ENSG00000140067	3.09544	-4.21432	1.96937e-08	3.38962e-07
LRAT	ENSG00000121207	31.8767	-4.21303	5.04522e-08	7.80779e-07
NA	ENSG00000251132	3.3009	-4.21242	1.85178e-10	4.71403e-09
LOC102546299	ENSG00000241956	146.09	-4.20756	0.000139905	0.000842118
NA	ENSG00000183929	2.50855	-4.2023	6.5776e-10	1.51865e-08
FERMT1	ENSG00000101311	12.8532	-4.19986	6.31083e-06	5.66328e-05
MIR450B	ENSG00000216001	1.42322	-4.19958	0.0112346	0.0340378
KLK6	ENSG00000167755	1.69368	-4.19132	4.71782e-06	4.37675e-05
NA	ENSG00000250592	1.40781	-4.18961	1.5137e-07	2.07178e-06
CCDC68	ENSG00000166510	169.972	-4.18849	7.5936e-20	8.46479e-18
NA	ENSG00000223723	42.2468	-4.18596	8.94545e-10	2.00689e-08
NA	ENSG00000259477	14.5227	-4.18258	3.14084e-06	3.04657e-05
MIR548AH	ENSG00000283682	1.70278	-4.17865	5.49084e-08	8.43338e-07
NA	ENSG00000260455	1.72794	-4.17686	6.06177e-07	7.09802e-06
LOC101928782	ENSG00000224865	2.24766	-4.17224	1.49635e-08	2.62939e-07
OR7A5	ENSG00000188269	85.597	-4.16994	1.61926e-20	2.00038e-18
NHLH2	ENSG00000177551	1.4019	-4.16916	7.35073e-06	6.48232e-05
PRSS8	ENSG00000052344	27.6354	-4.16511	1.3047e-12	4.9249e-11
SIM2	ENSG00000159263	24.5991	-4.16291	0.000100843	0.000634847
IRX1	ENSG00000170549	6.15786	-4.16198	6.70024e-12	2.20282e-10
NA	ENSG00000253369	2.3855	-4.16021	8.02193e-08	1.18306e-06
NA	ENSG00000259385	3.06297	-4.15745	1.9245e-08	3.3224e-07
NA	ENSG00000231236	3.68353	-4.15213	2.03001e-13	8.73763e-12
DLGAP2	ENSG00000198010	504.63	-4.15205	5.85431e-10	1.36046e-08
NA	ENSG00000235934	3.89486	-4.14781	9.27701e-09	1.71241e-07
LINC01229	ENSG00000260876	3.04688	-4.14772	1.77846e-12	6.56557e-11
LINC02125	ENSG00000250514	3.33407	-4.1461	2.05166e-07	2.71812e-06
NA	ENSG00000250686	5.48355	-4.14201	1.01911e-10	2.73578e-09
PRKAR1B-AS2	ENSG00000229380	1.34709	-4.13701	3.9915e-05	0.000284906
LOC100420298	ENSG00000251579	2.35981	-4.13558	5.2636e-11	1.47552e-09
GRM5-AS1	ENSG00000255082	4.58629	-4.13415	8.77816e-10	1.97246e-08
APOD	ENSG00000189058	182.023	-4.13329	6.57836e-13	2.58933e-11
CRB2	ENSG00000148204	60.7016	-4.13185	3.74235e-10	9.03514e-09
MARCO	ENSG00000019169	42.8825	-4.12575	5.33617e-05	0.000365263
IFNE	ENSG00000184995	5.84809	-4.12026	4.78392e-13	1.9174e-11
CSHL1	ENSG00000204414	2.03419	-4.11908	9.35578e-11	2.5235e-09
GPR139	ENSG00000180269	3.30123	-4.11805	5.79284e-05	0.00039173
LYVE1	ENSG00000133800	157.711	-4.1139	7.88521e-13	3.04905e-11
ARHGAP19-SLIT1	ENSG00000269891	106.193	-4.10784	2.08074e-08	3.54496e-07
NA	ENSG00000278969	8.09107	-4.10259	4.43619e-12	1.50351e-10
LOC285626	ENSG00000249738	59.0374	-4.1021	9.16144e-20	1.00169e-17
NA	ENSG00000280005	1.61212	-4.09494	1.12875e-08	2.04516e-07
NA	ENSG00000236386	2.01144	-4.09239	6.52042e-10	1.50666e-08
NA	ENSG00000267265	19.3884	-4.09235	8.13084e-09	1.51753e-07
COL9A2	ENSG00000049089	532.422	-4.08428	3.57627e-11	1.034e-09
NA	ENSG00000258661	1.81786	-4.08345	9.64028e-09	1.77602e-07
RARRES2	ENSG00000106538	60.0959	-4.07687	1.39573e-15	8.85113e-14
PRR29-AS1	ENSG00000264954	10.5374	-4.07601	9.61846e-30	3.34734e-27
MMD2	ENSG00000136297	137.273	-4.07508	1.15732e-16	8.25663e-15
OTOS	ENSG00000178602	57.5398	-4.06888	2.82549e-08	4.66076e-07
NA	ENSG00000271477	3.29917	-4.06809	1.53105e-13	6.70116e-12
LRRC37A7P	ENSG00000265158	18.2311	-4.06216	6.59175e-12	2.16965e-10
MGC32805	ENSG00000250328	1.739	-4.06207	4.53971e-08	7.08309e-07
LINC02891	ENSG00000249923	3.56417	-4.05759	1.26716e-07	1.76826e-06
NA	ENSG00000278967	1.49035	-4.05665	1.97407e-06	2.03298e-05
GLI1	ENSG00000111087	8.67144	-4.05131	1.2383e-09	2.71201e-08
NA	ENSG00000267662	12.4297	-4.05052	1.29066e-07	1.79753e-06
EPIST	ENSG00000249082	56.9306	-4.04517	5.34782e-07	6.35878e-06
MYL10	ENSG00000106436	1.26749	-4.04226	2.04682e-06	2.09581e-05
SLC18A3	ENSG00000187714	3.73028	-4.04151	6.26983e-06	5.63179e-05
KCNH8	ENSG00000183960	479.415	-4.04111	4.43901e-06	4.14651e-05
NELL2	ENSG00000184613	917.749	-4.03976	2.41361e-10	6.06314e-09
UNCX	ENSG00000164853	4.66664	-4.03772	0.00018643	0.00108133
PPP1R27	ENSG00000182676	5.96479	-4.0321	1.32024e-11	4.15847e-10
ST13P9	ENSG00000256070	1.53725	-4.03099	4.72375e-09	9.1952e-08
LINC00880	ENSG00000243629	41.9941	-4.02744	2.4916e-14	1.26069e-12
HMX3	ENSG00000188620	3.2759	-4.026	7.71172e-06	6.77345e-05
CFAP107	ENSG00000157330	4.7107	-4.01798	7.19719e-05	0.000473022
NA	ENSG00000224842	2.56792	-4.0157	1.72707e-06	1.80798e-05
EPHA6	ENSG00000080224	9.04353	-4.01451	1.83701e-05	0.000144694
RPL17P22	ENSG00000243592	2.53367	-4.0135	1.04671e-10	2.79943e-09
NA	ENSG00000200334	1.24777	-4.01281	2.22278e-07	2.90836e-06
DOK5	ENSG00000101134	3.75479	-4.00727	2.9756e-11	8.71814e-10
ITIH2	ENSG00000151655	8.41621	-4.00209	1.14213e-05	9.59466e-05
SMIM35	ENSG00000255274	7.41512	-3.99767	1.57596e-05	0.000126223
SCNN1A	ENSG00000111319	238.777	-3.9939	6.27403e-08	9.44703e-07
NA	ENSG00000279030	4.45417	-3.99031	2.88392e-13	1.19446e-11
NA	ENSG00000279036	2.46923	-3.98997	1.11808e-08	2.0284e-07
ALDH1A3	ENSG00000184254	197.756	-3.98974	1.33423e-06	1.43516e-05
FREM2	ENSG00000150893	196.56	-3.98783	1.17703e-06	1.28398e-05
TMEM139	ENSG00000178826	15.4278	-3.98615	2.06445e-15	1.25205e-13
NA	ENSG00000230258	9.11638	-3.98394	1.41384e-05	0.000115047
RXYLT1-AS1	ENSG00000255850	4.40203	-3.97537	3.1246e-13	1.28113e-11
MIR4298	ENSG00000264493	1.20213	-3.96864	0.00156916	0.00657743
LOC124904553	ENSG00000233332	3.5388	-3.96643	3.7161e-07	4.60071e-06
MFAP4	ENSG00000166482	242.741	-3.96256	1.58191e-06	1.67382e-05
NA	ENSG00000284513	4.70311	-3.96203	4.89171e-10	1.15846e-08
GABRG1	ENSG00000163285	53.007	-3.96144	8.78743e-06	7.61284e-05
COL2A1	ENSG00000139219	162.661	-3.96059	2.59746e-10	6.46805e-09
SMPD4P1	ENSG00000223553	3.11656	-3.95731	1.74647e-06	1.8256e-05
NA	ENSG00000253357	1.38911	-3.95637	1.3231e-06	1.42622e-05
NA	ENSG00000232638	1.67613	-3.95606	2.33095e-05	0.000178047
LINC00632	ENSG00000203930	3024.34	-3.95521	0.000136765	0.000825478
LINC02050	ENSG00000242781	1.82811	-3.95409	0.00644798	0.0214459
UCA1	ENSG00000214049	1.37549	-3.95383	1.03061e-07	1.47718e-06
NA	ENSG00000234147	2.72736	-3.95268	6.40836e-05	0.000428179
GIRGL	ENSG00000233834	10.0017	-3.94908	1.05778e-16	7.5844e-15
NA	ENSG00000227432	11.4159	-3.94255	3.48002e-07	4.34045e-06
NA	ENSG00000250538	3.78141	-3.94247	0.000674981	0.00323797
MIR4450	ENSG00000263445	2.0531	-3.94183	1.11392e-08	2.02471e-07
PNMA6E	ENSG00000214897	1.65704	-3.93537	2.63276e-07	3.38276e-06
TRBV7-2	ENSG00000282939	2.55945	-3.93388	7.6536e-08	1.13342e-06
TMEM119	ENSG00000183160	49.9088	-3.9327	6.11206e-08	9.22857e-07
NA	ENSG00000266718	4.90902	-3.93207	6.61038e-14	3.09247e-12
NA	ENSG00000260695	1.1666	-3.93044	1.87869e-06	1.94459e-05
NDST4	ENSG00000138653	1.69645	-3.92874	1.18444e-09	2.60203e-08
NA	ENSG00000282859	1.17493	-3.92694	0.000231335	0.00130338
TMEM200A	ENSG00000164484	201.683	-3.92311	3.26865e-08	5.2795e-07
TENT5B	ENSG00000158246	20.663	-3.92211	2.87065e-12	1.01011e-10
ITGA8	ENSG00000077943	302.739	-3.91921	2.52342e-11	7.48552e-10
NA	ENSG00000226816	13.783	-3.91824	1.77227e-08	3.07635e-07
FNDC9	ENSG00000172568	131.855	-3.91395	7.78757e-10	1.77079e-08
NA	ENSG00000256654	17.9706	-3.91185	1.99185e-06	2.04981e-05
NA	ENSG00000248262	1.6322	-3.90597	1.26018e-08	2.26033e-07
RSPO2	ENSG00000147655	64.6637	-3.90496	1.37576e-05	0.000112525
MIR6730	ENSG00000276830	1.33092	-3.90473	0.000212221	0.0012122
GHRHR	ENSG00000106128	1976.65	-3.90194	1.76148e-16	1.23205e-14
SSC4D	ENSG00000146700	17.1305	-3.9006	3.22521e-21	4.32103e-19
RN7SKP60	ENSG00000252794	1.4351	-3.89867	8.56781e-08	1.25384e-06
NA	ENSG00000280850	1.32763	-3.89698	4.74017e-06	4.39332e-05
SLC27A6	ENSG00000113396	7.74082	-3.89296	7.95983e-19	7.56911e-17
NA	ENSG00000259683	8.07979	-3.89199	2.56496e-08	4.27548e-07
NA	ENSG00000242034	2.45363	-3.88756	1.00766e-11	3.22011e-10
NA	ENSG00000253693	13.2859	-3.88662	3.60868e-05	0.000260579
RN7SKP103	ENSG00000200718	1.50978	-3.8838	5.58756e-09	1.07447e-07
LOC124901882	ENSG00000254340	9.03476	-3.88271	3.51459e-14	1.7233e-12
OR7C1	ENSG00000127530	46.2144	-3.87869	1.64175e-14	8.59643e-13
LOC105370993	ENSG00000258489	1.14292	-3.87423	2.41782e-05	0.000184239
NA	ENSG00000236536	1.30655	-3.87315	2.29264e-05	0.000175497
SPAG17	ENSG00000155761	241.569	-3.86826	2.04592e-18	1.86531e-16
NA	ENSG00000255372	1.31733	-3.8669	3.53201e-06	3.38483e-05
HKDC1	ENSG00000156510	5.66062	-3.86294	9.63857e-15	5.33054e-13
CNGB1	ENSG00000070729	8.39336	-3.8613	6.18289e-09	1.17785e-07
IGSF9	ENSG00000085552	12.8154	-3.85928	6.38196e-13	2.52246e-11
TSKU-AS1	ENSG00000255100	3.85078	-3.85319	1.41245e-08	2.50355e-07
OSR2	ENSG00000164920	29.5263	-3.85244	7.90779e-11	2.16154e-09
NSG2	ENSG00000170091	58.7511	-3.85008	1.77179e-08	3.07635e-07
SPECC1-DT	ENSG00000261033	2.06082	-3.84731	1.8398e-09	3.90933e-08
LRFN5	ENSG00000165379	28.2962	-3.84582	2.94261e-08	4.82605e-07
AIPL1	ENSG00000129221	1.36198	-3.84199	3.45452e-08	5.55703e-07
NA	ENSG00000241416	3.8075	-3.84169	2.82418e-10	6.96575e-09
CHAD	ENSG00000136457	8.60143	-3.83529	2.44805e-05	0.000186294
MUC12-AS1	ENSG00000227053	2.38312	-3.83388	1.25884e-07	1.75924e-06
NA	ENSG00000267333	8.43226	-3.83194	9.56774e-18	7.80099e-16
LMF1-AS1	ENSG00000260439	2.99901	-3.83059	3.40057e-11	9.88209e-10
KCNK17	ENSG00000124780	2.81021	-3.82898	2.55097e-09	5.28664e-08
MUC15	ENSG00000169550	43.9219	-3.82788	2.48236e-06	2.48384e-05
MIR424	ENSG00000284231	1.09227	-3.82784	0.000800496	0.00373702
TTC4P1	ENSG00000221971	1.79261	-3.82671	4.41215e-05	0.000309512
LIX1	ENSG00000145721	46.2798	-3.82629	0.000111639	0.00069378
C22orf15	ENSG00000169314	8.34655	-3.82525	1.03567e-13	4.69126e-12
ITGB8	ENSG00000105855	353.397	-3.82512	7.05715e-07	8.11402e-06
NA	ENSG00000280208	1.34267	-3.82173	1.53578e-05	0.000123385
NA	ENSG00000273321	1.27566	-3.81877	5.64118e-08	8.62252e-07
NA	ENSG00000260878	1.09707	-3.81804	5.13387e-06	4.71532e-05
LOC390846	ENSG00000263772	1.88441	-3.81764	1.22825e-05	0.00010204
NA	ENSG00000269904	10.2512	-3.80546	1.10034e-20	1.38327e-18
SCARA3	ENSG00000168077	65.5968	-3.80417	7.19898e-13	2.80652e-11
COL19A1	ENSG00000082293	73.286	-3.79964	6.24819e-09	1.1887e-07
CSMD3	ENSG00000164796	45.0497	-3.79846	0.00187159	0.00762995
KNCN	ENSG00000162456	5.61927	-3.79789	1.0812e-11	3.43205e-10
LOXHD1	ENSG00000167210	81.2271	-3.79758	3.72448e-06	3.54522e-05
ARHGEF26	ENSG00000114790	124.681	-3.79708	1.29091e-08	2.30964e-07
GDPD2	ENSG00000130055	48.9623	-3.79134	7.76182e-08	1.14707e-06
NAT8	ENSG00000144035	1.86063	-3.78815	0.000647231	0.00312522
SALRNA2	ENSG00000280515	1.35959	-3.78811	0.000558664	0.00275871
GPR88	ENSG00000181656	3.25969	-3.78493	1.96561e-06	2.02574e-05
ENPP1	ENSG00000197594	1260.35	-3.78423	1.23591e-45	1.25961e-42
MGC15885	ENSG00000259458	1.52631	-3.77994	1.89979e-07	2.5322e-06
NA	ENSG00000277965	1.05054	-3.77507	1.06448e-06	1.17694e-05
GABRA1	ENSG00000022355	2.65035	-3.77187	0.00173248	0.00716413
PODNL1	ENSG00000132000	5.23324	-3.77055	1.13257e-09	2.50543e-08
RNASEH1P2	ENSG00000231458	4.18587	-3.76656	3.89786e-12	1.34502e-10
MYO15A	ENSG00000091536	3203.29	-3.75331	3.72359e-15	2.15538e-13
ASIC2	ENSG00000108684	25.1317	-3.75114	4.27452e-05	0.000301488
NECAB1	ENSG00000123119	45.1555	-3.75101	9.80689e-11	2.63769e-09
COL11A2	ENSG00000204248	634.538	-3.75062	7.80678e-17	5.68321e-15
NA	ENSG00000280344	24.0931	-3.74502	3.72028e-07	4.60388e-06
LINC02893	ENSG00000269994	1.56678	-3.74497	1.62211e-06	1.71192e-05
TMPRSS3	ENSG00000160183	39.1674	-3.74202	1.03771e-10	2.77796e-09
MIR7-3HG	ENSG00000176840	3652.45	-3.74118	1.70779e-33	7.61487e-31
CDH3-AS1	ENSG00000260577	1.19064	-3.73681	2.60173e-05	0.000196045
NA	ENSG00000249519	2.29242	-3.73672	0.000953712	0.00433723
FAM230B	ENSG00000215498	1.78031	-3.73532	0.0015664	0.00656875
NA	ENSG00000270343	12.9088	-3.73374	3.63447e-23	6.13709e-21
LINC02055	ENSG00000254101	3.94948	-3.73112	3.52833e-07	4.38728e-06
RPS12P10	ENSG00000225147	2.36	-3.72602	1.68576e-07	2.27239e-06
NA	ENSG00000259514	1.44391	-3.7247	1.0716e-06	1.18345e-05
NPAS4	ENSG00000174576	224.722	-3.72337	3.59501e-05	0.000259921
MTCO1P15	ENSG00000255350	3.24614	-3.71834	9.61228e-11	2.59023e-09
CNTNAP2	ENSG00000174469	280.968	-3.71608	2.99967e-06	2.93056e-05
NEK5	ENSG00000197168	56.4069	-3.71403	3.29468e-19	3.34591e-17
LINC02783	ENSG00000204362	1.45178	-3.71368	4.15617e-05	0.000294524
DRP2	ENSG00000102385	87.4389	-3.71366	2.20954e-08	3.73762e-07
CYP4B1	ENSG00000142973	142.351	-3.71086	1.62603e-10	4.19169e-09
NA	ENSG00000225681	6.41745	-3.70945	8.51496e-15	4.75521e-13
CCNO-DT	ENSG00000251307	4.68408	-3.70748	1.30601e-10	3.44451e-09
SHISA3	ENSG00000178343	7.88449	-3.70742	1.07388e-05	9.07205e-05
MUC12	ENSG00000205277	1.54349	-3.70662	5.65193e-07	6.67311e-06
FAM181B	ENSG00000182103	26.7613	-3.70616	1.98078e-21	2.74396e-19
CAPNS1P1	ENSG00000215874	1.16975	-3.70429	1.04511e-05	8.86572e-05
SCGN	ENSG00000079689	360.036	-3.70337	1.19091e-10	3.15845e-09
NA	ENSG00000117507	1.80953	-3.70307	4.67513e-06	4.3415e-05
TMEM229A	ENSG00000234224	12.9179	-3.69957	0.000184307	0.00107076
SLC24A5	ENSG00000188467	1.55738	-3.69926	4.85986e-05	0.000335964
CCDC195	ENSG00000283428	1.6342	-3.69446	0.000117954	0.000727953
EDIL3-DT	ENSG00000250320	7.03408	-3.69394	4.81119e-07	5.77606e-06
SLITRK5	ENSG00000165300	90.7429	-3.69332	1.4405e-10	3.7748e-09
SHB	ENSG00000107338	94.8801	-3.69085	1.80204e-12	6.64404e-11
APOL4	ENSG00000100336	290.736	-3.69084	4.01728e-07	4.92233e-06
NA	ENSG00000250771	7.34973	-3.68978	1.72046e-13	7.50716e-12
TTC7B-AS1	ENSG00000259163	2.3835	-3.6895	4.10602e-08	6.50241e-07
WDR86-AS1	ENSG00000243836	11.2263	-3.6887	1.23706e-06	1.34024e-05
ADAMTS3	ENSG00000156140	11.8164	-3.68082	5.49396e-12	1.83584e-10
NA	ENSG00000242244	5.52439	-3.68031	6.88839e-06	6.11428e-05
ACTG1P15	ENSG00000259904	1.33677	-3.67752	0.00112209	0.00496453
NA	ENSG00000282692	20.1965	-3.66913	3.87932e-09	7.72533e-08
ADH1B	ENSG00000196616	390.898	-3.6689	2.6296e-05	0.000197893
MIR7-3	ENSG00000207630	61.4008	-3.66816	5.69616e-29	1.76686e-26
NA	ENSG00000227726	10.2849	-3.66581	1.76582e-07	2.36801e-06
NA	ENSG00000250929	1.1361	-3.66378	5.97794e-07	7.00873e-06
CCNJL	ENSG00000135083	50.321	-3.66116	5.21693e-25	1.04109e-22
IGHV3-76	ENSG00000253247	2.5696	-3.6582	3.71492e-06	3.53764e-05
NA	ENSG00000257958	8.68323	-3.65636	0.00750977	0.024295
TSKU	ENSG00000182704	140.341	-3.64749	8.95056e-14	4.09988e-12
LYPD1	ENSG00000150551	194.242	-3.64707	3.53719e-08	5.67722e-07
CDC20P1	ENSG00000231007	6.05288	-3.63963	1.73653e-10	4.44443e-09
GNA14	ENSG00000156049	64.629	-3.63621	2.94199e-19	3.01999e-17
MFAP5	ENSG00000197614	9.4437	-3.63477	4.30732e-05	0.000303426
SCUBE3	ENSG00000146197	99.2711	-3.63046	1.19756e-10	3.17314e-09
MTND2P8	ENSG00000237257	7.48094	-3.62976	4.09861e-07	5.00678e-06
TMT1B	ENSG00000170439	4.02827	-3.62567	0.000265688	0.00146652
CREB3L1	ENSG00000157613	87.1649	-3.62475	1.1727e-14	6.36221e-13
FBN2	ENSG00000138829	206.507	-3.61927	1.31902e-07	1.83329e-06
PIWIL2	ENSG00000197181	60.4006	-3.61883	7.69511e-18	6.45868e-16
VWA5B1	ENSG00000158816	371.047	-3.61777	4.27302e-05	0.000301456
PGM5-AS1	ENSG00000224958	2.33498	-3.6168	1.74321e-07	2.33989e-06
SOX10	ENSG00000100146	17.0613	-3.6165	0.00135415	0.00581278
NA	ENSG00000232386	21.4947	-3.61438	6.78047e-08	1.01306e-06
C22orf31	ENSG00000100249	1.19761	-3.61408	8.40499e-06	7.31706e-05
LINC02691	ENSG00000258913	2.74743	-3.61278	1.84385e-08	3.19283e-07
VWA3A	ENSG00000175267	413.521	-3.61146	2.38631e-13	1.0044e-11
OXT	ENSG00000101405	1.11305	-3.61081	0.000138156	0.000832876
C2CD6	ENSG00000155754	96.7982	-3.60943	2.27701e-08	3.8381e-07
FGF10-AS1	ENSG00000248464	5.56214	-3.60188	9.76754e-05	0.000617356
NA	ENSG00000274849	9.04605	-3.60076	8.7445e-21	1.12406e-18
GRHL2	ENSG00000083307	46.119	-3.59898	2.15846e-06	2.19829e-05
NA	ENSG00000262098	1.83974	-3.59557	4.54683e-07	5.49333e-06
SV2C	ENSG00000122012	82.5399	-3.59453	5.22231e-07	6.21991e-06
NA	ENSG00000259867	8.64986	-3.59241	4.17637e-06	3.92739e-05
NA	ENSG00000262920	4.94281	-3.59188	2.31862e-07	3.02821e-06
KCNQ1-AS1	ENSG00000229414	0.927377	-3.5915	0.000221818	0.0012587
NXPH1	ENSG00000122584	10.3325	-3.58673	7.70082e-08	1.13968e-06
GATA4	ENSG00000136574	1.08245	-3.58545	0.000784483	0.00367651
SEMA3D	ENSG00000153993	28.8908	-3.58435	9.59517e-09	1.76885e-07
OXER1	ENSG00000162881	15.3183	-3.58237	5.59544e-18	4.78075e-16
OR2D2	ENSG00000166368	1.25147	-3.58112	3.19009e-06	3.09224e-05
ARHGAP42-AS1	ENSG00000248027	1.73274	-3.58107	1.40735e-08	2.49761e-07
VWA2	ENSG00000165816	18.8895	-3.57945	1.47152e-06	1.57218e-05
ALDH1A2	ENSG00000128918	464.016	-3.57873	2.8962e-13	1.19781e-11
CNMD	ENSG00000136110	8.78619	-3.57644	1.75339e-06	1.83083e-05
LINC01088	ENSG00000249307	58.2654	-3.5759	5.40264e-11	1.51004e-09
NA	ENSG00000259437	1.94789	-3.57374	7.82634e-07	8.89802e-06
SLC16A2	ENSG00000147100	509.722	-3.57301	1.48762e-14	7.86153e-13
CPAMD8	ENSG00000160111	113.186	-3.56938	3.81159e-13	1.54725e-11
CNTNAP4	ENSG00000152910	37.6788	-3.56602	2.05411e-05	0.000159331
OMD	ENSG00000127083	23.2929	-3.56542	0.000317969	0.00170274
NA	ENSG00000215165	2.02782	-3.56001	7.4593e-07	8.52829e-06
NA	ENSG00000266527	1.22698	-3.55755	0.00577333	0.0195948
NA	ENSG00000261395	1.2266	-3.55459	3.61947e-05	0.000261094
NECTIN1-AS1	ENSG00000255247	1.05617	-3.55328	4.20865e-06	3.95203e-05
LINC01014	ENSG00000223941	8.24788	-3.55321	0.001889	0.00769101
NA	ENSG00000205212	16.0697	-3.55075	2.14891e-06	2.19169e-05
DSG2-AS1	ENSG00000264859	1.88198	-3.54977	0.000102827	0.000645625
ISLR	ENSG00000129009	135.79	-3.54717	5.73076e-09	1.09757e-07
SLIT1	ENSG00000187122	779.929	-3.54688	7.94425e-09	1.48523e-07
SALL1	ENSG00000103449	251.433	-3.54641	4.91058e-07	5.87807e-06
NA	ENSG00000260818	3.75303	-3.54607	4.17691e-06	3.92739e-05
SLC30A8	ENSG00000164756	3.09781	-3.54475	0.000960044	0.00435977
LETM1P1	ENSG00000270490	1.77687	-3.54417	2.48687e-07	3.2185e-06
LINC01679	ENSG00000237989	46.3134	-3.54331	2.37278e-15	1.42852e-13
GREB1	ENSG00000196208	981.964	-3.53981	3.8424e-06	3.64651e-05
NA	ENSG00000206144	1.03939	-3.53908	0.000163209	0.000965283
ANGPT1	ENSG00000154188	234.367	-3.53666	2.59071e-07	3.33473e-06
MAP3K15	ENSG00000180815	95.99	-3.53601	3.29647e-06	3.18024e-05
TAS1R1	ENSG00000173662	1.28694	-3.53249	7.31383e-06	6.45177e-05
VGLL1	ENSG00000102243	1.96016	-3.53031	1.10869e-07	1.57593e-06
DRC7	ENSG00000159625	14.0562	-3.52988	1.52154e-05	0.000122414
NA	ENSG00000269680	1.93544	-3.52698	4.14551e-08	6.55768e-07
CYS1	ENSG00000205795	68.755	-3.5266	1.55878e-06	1.65241e-05
SOX11	ENSG00000176887	34.1535	-3.52391	1.0853e-05	9.16311e-05
ART3	ENSG00000156219	9.07544	-3.52367	0.000396861	0.00205726
CHL1-AS2	ENSG00000224318	1.29099	-3.51912	9.98231e-06	8.52124e-05
GNG3	ENSG00000162188	48.0849	-3.51734	2.468e-08	4.12349e-07
NA	ENSG00000231496	2.06572	-3.51655	5.82791e-08	8.86048e-07
LINC01852	ENSG00000236914	9.47783	-3.5152	2.40581e-12	8.6075e-11
PKD1L3	ENSG00000277481	29.9542	-3.51508	1.56938e-17	1.25449e-15
NA	ENSG00000249577	1.38733	-3.51348	1.63737e-05	0.000130446
IGHV3-75	ENSG00000254176	3.97943	-3.51087	5.46755e-07	6.48085e-06
ALDH1A1	ENSG00000165092	1401.54	-3.50991	4.27536e-08	6.74065e-07
BCAT1	ENSG00000060982	793.186	-3.50556	3.00926e-09	6.13538e-08
NA	ENSG00000267097	36.9048	-3.50344	1.48794e-16	1.04843e-14
UNC13C	ENSG00000137766	223.371	-3.50255	1.45835e-05	0.000118162
RNF224	ENSG00000233198	3.9631	-3.50237	4.81567e-07	5.77901e-06
CCL11	ENSG00000172156	1.17827	-3.50026	1.94365e-05	0.000151818
CLEC2L	ENSG00000236279	1.73107	-3.4999	0.00093182	0.0042519
NA	ENSG00000242540	1.26667	-3.49868	2.32081e-07	3.02969e-06
NA	ENSG00000260721	3.41834	-3.49856	0.000502953	0.0025269
ARHGEF26-AS1	ENSG00000243069	47.3342	-3.49814	1.30443e-05	0.000107492
RNU6ATAC18P	ENSG00000221340	7.77707	-3.49693	3.30008e-10	8.06287e-09
LINC01474	ENSG00000236849	6.36427	-3.49645	3.95938e-16	2.64611e-14
TAC4	ENSG00000176358	8.19816	-3.49201	1.76384e-09	3.76475e-08
PHYHD1	ENSG00000175287	33.1995	-3.49181	5.60604e-15	3.18685e-13
CSPG4BP	ENSG00000232517	4.45949	-3.49176	1.63645e-05	0.000130409
SMO	ENSG00000128602	148.938	-3.49112	3.53597e-09	7.11107e-08
NA	ENSG00000278957	3.29968	-3.48966	2.40225e-09	5.00771e-08
C12orf56	ENSG00000185306	2.80045	-3.48941	2.45568e-11	7.31501e-10
RNU2-13P	ENSG00000251718	11.6521	-3.48772	1.14886e-05	9.637e-05
COL9A1	ENSG00000112280	87.8913	-3.48001	2.35151e-05	0.000179473
NA	ENSG00000273172	12.6829	-3.47243	1.05855e-09	2.34352e-08
BEND4	ENSG00000188848	117.474	-3.46856	3.29303e-06	3.178e-05
NA	ENSG00000248493	1.25944	-3.46816	2.52446e-06	2.51979e-05
MTND1P36	ENSG00000253245	1.72285	-3.46712	9.83855e-06	8.41363e-05
NA	ENSG00000278875	38.5084	-3.46517	1.54504e-10	4.01921e-09
NA	ENSG00000229533	1.08359	-3.46468	3.02207e-05	0.000223364
NA	ENSG00000235008	64.5244	-3.46442	6.6925e-10	1.53921e-08
MIR212	ENSG00000267195	10.8982	-3.46417	1.07863e-08	1.96558e-07
PRSS33	ENSG00000103355	1.42807	-3.46225	4.55285e-05	0.000318053
DUX4L26	ENSG00000236138	2.24743	-3.45859	6.38907e-05	0.00042709
NA	ENSG00000249776	5.77514	-3.45831	1.98468e-14	1.02233e-12
LINC00327	ENSG00000232977	8.75491	-3.45601	4.3245e-19	4.285e-17
NA	ENSG00000197882	2.18118	-3.45532	5.50042e-08	8.44354e-07
NA	ENSG00000254290	3.29127	-3.45487	5.69496e-08	8.70006e-07
LINC01879	ENSG00000276397	0.987982	-3.45351	1.95309e-05	0.000152491
GFAP	ENSG00000131095	41.9308	-3.45216	0.00425984	0.0152011
NA	ENSG00000231483	2.97418	-3.44838	6.99582e-10	1.60225e-08
SAXO3	ENSG00000268655	2.62266	-3.44475	1.36975e-07	1.89842e-06
TRPV4	ENSG00000111199	33.8777	-3.44411	2.66427e-10	6.61134e-09
MIR4301	ENSG00000265140	11.6633	-3.44055	5.63052e-11	1.56912e-09
NA	ENSG00000248479	2.18737	-3.44043	1.16918e-05	9.77578e-05
MTCO2P15	ENSG00000255417	0.985645	-3.43774	0.00012766	0.000778233
C8orf34	ENSG00000165084	15.2634	-3.43681	2.90665e-08	4.77805e-07
VEGFD	ENSG00000165197	70.8199	-3.43624	3.04806e-15	1.78609e-13
KHDRBS2	ENSG00000112232	36.9978	-3.43597	1.56984e-05	0.000125803
PRSS36	ENSG00000178226	22.3261	-3.43408	1.97901e-14	1.02125e-12
CARTPT	ENSG00000164326	27.7307	-3.43263	0.000334667	0.00177814
NA	ENSG00000272984	2.12805	-3.43225	4.28255e-06	4.01614e-05
TMEM132D	ENSG00000151952	19.9283	-3.43214	0.000199765	0.00115026
NA	ENSG00000248127	1.14099	-3.43213	0.00503837	0.017483
AGR2	ENSG00000106541	184.502	-3.4318	0.00225087	0.00892251
LINC00578	ENSG00000228221	2.32266	-3.43002	9.62979e-07	1.07472e-05
SELENOV	ENSG00000186838	2.77897	-3.42823	7.1864e-08	1.06923e-06
MIR551B	ENSG00000207717	1.29755	-3.42628	4.09036e-05	0.000290509
NA	ENSG00000260057	5.02023	-3.4226	0.000337857	0.00179275
TRPC3	ENSG00000138741	202.234	-3.42186	9.80533e-09	1.80177e-07
CORIN	ENSG00000145244	120.257	-3.42096	7.18508e-19	6.88056e-17
DNAI2	ENSG00000171595	17.9735	-3.41963	0.000167195	0.000983966
TMEM221	ENSG00000188051	5.54743	-3.41822	3.70459e-05	0.000266359
NA	ENSG00000270111	1.29503	-3.4127	0.00123968	0.00539938
LOC101926964	ENSG00000231252	11.9617	-3.4124	6.71324e-11	1.84919e-09
LHFPL1	ENSG00000182508	67.4602	-3.41197	3.10212e-11	9.0702e-10
TPH2	ENSG00000139287	21.5494	-3.411	4.48203e-09	8.77856e-08
NA	ENSG00000256085	2.34425	-3.4091	0.00037985	0.00197878
NA	ENSG00000197334	1.93613	-3.40522	3.18827e-06	3.09153e-05
STAR	ENSG00000147465	9.40631	-3.40417	0.000112315	0.000697224
LOC101929657	ENSG00000273523	0.953879	-3.40262	0.000214238	0.00122226
NA	ENSG00000145075	69.3099	-3.40213	2.77843e-15	1.63818e-13
HRG-AS1	ENSG00000197099	2.11665	-3.40053	2.68655e-07	3.44411e-06
NA	ENSG00000280118	31.3247	-3.40046	0.000338556	0.00179579
CHML	ENSG00000203668	335.907	-3.39922	5.47518e-40	4.11172e-37
GAD2	ENSG00000136750	24.5101	-3.39737	0.000182697	0.00106238
NA	ENSG00000274767	3.53005	-3.39608	6.03595e-08	9.13297e-07
NA	ENSG00000250979	1.43979	-3.39024	0.00170742	0.00708
NA	ENSG00000253875	1.27156	-3.38528	2.76195e-05	0.000206383
MIR181B2	ENSG00000207737	1.05161	-3.38333	4.28506e-05	0.000302156
NA	ENSG00000273167	2.39901	-3.38235	4.49598e-08	7.04414e-07
ARC	ENSG00000198576	274.697	-3.3788	2.93144e-06	2.87275e-05
FGF10	ENSG00000070193	20.1707	-3.37608	0.00141884	0.00605026
NA	ENSG00000268869	5.77142	-3.37479	2.01996e-05	0.000157153
SULT1C2	ENSG00000198203	66.3224	-3.37406	8.67407e-11	2.35744e-09
NA	ENSG00000250343	5.04229	-3.37012	4.40395e-13	1.77257e-11
LOC101928994	ENSG00000229261	0.935095	-3.36971	9.68303e-05	0.000612829
LINC00488	ENSG00000214381	1.61684	-3.36538	4.69362e-05	0.000326608
NA	ENSG00000283098	3.80136	-3.36164	4.31212e-09	8.49828e-08
NA	ENSG00000271522	2.67463	-3.36108	1.94394e-05	0.000151818
NA	ENSG00000230490	106.371	-3.36093	9.10516e-28	2.34085e-25
HTR1B	ENSG00000135312	7.35823	-3.35958	3.15969e-05	0.000232334
RAD23BP1	ENSG00000236570	1.49451	-3.35844	2.34937e-07	3.05997e-06
NA	ENSG00000233005	13.1783	-3.35788	0.000295707	0.00160491
TUBAP9	ENSG00000225154	2.39936	-3.35751	6.38615e-06	5.72007e-05
NA	ENSG00000251363	3.63512	-3.35686	0.00197636	0.00798566
NA	ENSG00000279558	2.43259	-3.35504	6.95801e-06	6.17031e-05
NEK4P2	ENSG00000264359	0.781661	-3.35216	0.000324673	0.00173311
NKX3-2	ENSG00000109705	6.29507	-3.3475	0.0085421	0.0270772
NA	ENSG00000215399	3.04593	-3.34716	9.47487e-07	1.05992e-05
CD164L2	ENSG00000174950	10.7797	-3.3471	2.03796e-13	8.75863e-12
NA	ENSG00000265717	1.44742	-3.34619	0.000586378	0.00287023
SLC17A8	ENSG00000179520	7.68527	-3.34618	2.14565e-08	3.64684e-07
NA	ENSG00000237223	1.58437	-3.34494	2.1386e-06	2.18274e-05
CA12	ENSG00000074410	67.9732	-3.34422	1.04855e-05	8.8923e-05
NA	ENSG00000258408	1.57414	-3.34253	0.00269561	0.0103788
NA	ENSG00000274248	5.95238	-3.34083	4.86177e-11	1.3805e-09
CYP4F8	ENSG00000186526	1.00986	-3.34008	0.000588688	0.00287956
NA	ENSG00000275088	6.95387	-3.3395	0.000130755	0.000793232
MTND2P26	ENSG00000254565	2.18149	-3.33942	1.52323e-07	2.08282e-06
FOXP2	ENSG00000128573	36.6904	-3.33755	1.293e-06	1.39608e-05
HGFAC	ENSG00000109758	10.4273	-3.33609	3.44764e-10	8.39731e-09
AMOT	ENSG00000126016	837.882	-3.33584	1.19909e-15	7.67232e-14
HPGD	ENSG00000164120	23.3106	-3.3355	1.36362e-05	0.000111564
NA	ENSG00000280196	1.24689	-3.33384	0.00235534	0.00927224
NA	ENSG00000241532	6.69829	-3.33371	1.90911e-07	2.54224e-06
NA	ENSG00000228835	2.42521	-3.33332	6.28066e-07	7.32752e-06
NA	ENSG00000267311	1.67487	-3.33282	3.85078e-06	3.65203e-05
NA	ENSG00000271787	5.21811	-3.33206	6.16002e-05	0.000413328
OR52P1	ENSG00000181109	1.77906	-3.33188	3.15485e-05	0.000232257
EFEMP1	ENSG00000115380	121.293	-3.33133	7.74497e-05	0.000503917
TSHR	ENSG00000165409	3.55792	-3.32735	6.4041e-07	7.45022e-06
NA	ENSG00000273442	7.39472	-3.3244	9.33213e-12	2.99226e-10
PLA2G1B	ENSG00000170890	3.04175	-3.32435	4.06108e-05	0.000288861
IGFBP5	ENSG00000115461	11875.6	-3.32039	2.58896e-13	1.08489e-11
TSPAN12	ENSG00000106025	137.106	-3.31967	6.53069e-11	1.80413e-09
F3	ENSG00000117525	773.37	-3.31597	1.92627e-09	4.08394e-08
PLBD1-AS1	ENSG00000256751	7.35049	-3.31453	1.15603e-13	5.21164e-12
NUPR2	ENSG00000185290	9.6901	-3.31416	1.69898e-05	0.000134752
NA	ENSG00000236993	1.66136	-3.31328	0.000112222	0.000696951
NA	ENSG00000224333	5.6963	-3.31223	1.90155e-05	0.000149078
ACSM2B	ENSG00000066813	0.890693	-3.30856	3.61917e-05	0.000261094
LINC01695	ENSG00000236532	39.6078	-3.30797	5.42301e-09	1.04494e-07
CELF2-AS1	ENSG00000181800	5.71139	-3.30743	1.28179e-06	1.3845e-05
VSIG10L2	ENSG00000283703	1.13762	-3.30544	0.000252222	0.00140234
NA	ENSG00000250149	0.757354	-3.30447	0.000989035	0.00446654
SVOPL	ENSG00000157703	23.9684	-3.30374	0.000470092	0.00238744
LINC00857	ENSG00000237523	2.66194	-3.30335	4.10023e-07	5.00678e-06
CPXM1	ENSG00000088882	11.2467	-3.30332	0.000533741	0.00265725
NA	ENSG00000259280	5.50857	-3.3024	2.48256e-10	6.21991e-09
TNFRSF19	ENSG00000127863	213.766	-3.30214	5.01607e-10	1.18398e-08
KIAA1210	ENSG00000250423	27.0966	-3.30154	3.99031e-12	1.37195e-10
HOXB6	ENSG00000108511	1.45559	-3.3009	0.000151824	0.000904318
CACNA2D4	ENSG00000151062	59.5089	-3.29716	1.70357e-11	5.22739e-10
CYP26B1	ENSG00000003137	273.972	-3.29583	5.24732e-05	0.000359699
SVEP1	ENSG00000165124	124.198	-3.29272	1.11315e-07	1.58118e-06
GFRA1	ENSG00000151892	259.928	-3.29167	6.14157e-05	0.000412478
FRMPD2	ENSG00000170324	48.9005	-3.29053	4.7905e-11	1.36434e-09
OR6A2	ENSG00000184933	1.03793	-3.28858	6.15316e-05	0.000413016
NA	ENSG00000267159	1.02704	-3.28782	3.3637e-05	0.00024531
NA	ENSG00000258437	0.752054	-3.28781	0.00216794	0.00863696
ALLC	ENSG00000151360	4.20918	-3.28771	3.65349e-06	3.48461e-05
TDRD15	ENSG00000218819	7.12935	-3.2871	7.23962e-11	1.98842e-09
PDLIM4	ENSG00000131435	46.8517	-3.28678	3.98361e-08	6.33316e-07
PRSS35	ENSG00000146250	12.9923	-3.28477	0.000180632	0.00105241
NA	ENSG00000232359	2.55571	-3.28193	7.20642e-08	1.07165e-06
RNU7-124P	ENSG00000251745	12.5339	-3.28135	6.17326e-10	1.42876e-08
NA	ENSG00000249417	1.18251	-3.27924	2.96536e-05	0.000219627
MSX1	ENSG00000163132	90.4568	-3.27867	9.32817e-12	2.99226e-10
NAXD-AS1	ENSG00000275880	16.4385	-3.27742	3.71951e-13	1.51202e-11
CYP4A22	ENSG00000162365	1.96173	-3.27436	3.51201e-05	0.000254759
NA	ENSG00000225708	0.743944	-3.27066	0.00182926	0.00749808
TOX	ENSG00000198846	60.4495	-3.26947	7.21807e-08	1.07282e-06
BCL11A	ENSG00000119866	93.5877	-3.2687	9.54724e-05	0.000605578
SPSB4	ENSG00000175093	93.0941	-3.26868	0.00206822	0.00830462
NA	ENSG00000272482	11.7917	-3.26814	8.58761e-08	1.2561e-06
NA	ENSG00000235738	0.736819	-3.26732	0.00320067	0.0119724
NA	ENSG00000231435	1.72086	-3.26635	6.49217e-07	7.54038e-06
PGM5P4-AS1	ENSG00000231943	1.47301	-3.26606	0.000224012	0.00126863
HAS2	ENSG00000170961	7.82195	-3.26591	5.52003e-08	8.4691e-07
NEUROD4	ENSG00000123307	472.709	-3.26416	6.01281e-05	0.000404592
PLAAT5	ENSG00000168004	1.61442	-3.26109	0.000476492	0.00241264
LINC02511	ENSG00000248869	0.950169	-3.26064	0.000374681	0.00195529
SNRPF-DT	ENSG00000258343	2.83159	-3.25845	1.85139e-07	2.47228e-06
SPATA13	ENSG00000228741	51.4587	-3.25498	1.69074e-11	5.19362e-10
NA	ENSG00000260701	1.49197	-3.25381	3.37878e-05	0.000246221
NA	ENSG00000230666	1.49393	-3.25184	8.34717e-07	9.42632e-06
RSPH10B	ENSG00000155026	12.6904	-3.24849	3.40645e-17	2.61317e-15
NA	ENSG00000261047	1.16178	-3.2467	3.94503e-05	0.000281801
KRT18P14	ENSG00000186082	2.11324	-3.2463	4.79378e-06	4.4358e-05
SPATA31C1	ENSG00000230246	0.93917	-3.24586	9.43868e-05	0.000599358
IGHVIII-76-1	ENSG00000253310	2.75065	-3.24525	0.000324404	0.001732
TMEM266	ENSG00000169758	77.2963	-3.24338	2.92512e-05	0.000216972
RPL23AP49	ENSG00000243422	8.95333	-3.23816	4.43145e-07	5.37671e-06
PURG	ENSG00000172733	55.6675	-3.23799	7.79575e-09	1.45976e-07
PLA1A	ENSG00000144837	12.114	-3.23632	8.05567e-13	3.10655e-11
OR3A1	ENSG00000180090	1.24809	-3.23568	0.000590023	0.00288511
NA	ENSG00000276107	43.1631	-3.23491	0.00014958	0.000891883
RPL21P84	ENSG00000228781	1.32447	-3.23287	2.19456e-06	2.23028e-05
CDK15	ENSG00000138395	15.2747	-3.23155	7.37031e-09	1.38646e-07
RNF112	ENSG00000128482	43.1512	-3.23144	5.08359e-08	7.8629e-07
FMOD	ENSG00000122176	209.056	-3.23032	3.69138e-05	0.00026561
NA	ENSG00000282057	40.791	-3.23001	2.7423e-12	9.74558e-11
FHAD1-AS1	ENSG00000233485	10.0785	-3.22813	3.44873e-10	8.39731e-09
NA	ENSG00000251583	1.25709	-3.22768	3.86641e-05	0.000276877
NA	ENSG00000236940	10.8583	-3.22756	4.08702e-14	1.9768e-12
MEOX2	ENSG00000106511	11.3962	-3.22751	8.40551e-09	1.56266e-07
ADH1A	ENSG00000187758	0.859034	-3.22709	0.000132026	0.000799825
SHANK2	ENSG00000162105	523.183	-3.22315	4.65319e-06	4.32675e-05
NA	ENSG00000228956	82.3053	-3.22038	6.46419e-06	5.78091e-05
SLC9C1	ENSG00000172139	5.97402	-3.219	8.21757e-09	1.53171e-07
NA	ENSG00000227176	1.60105	-3.21622	0.000161095	0.000954165
LINC01209	ENSG00000228308	3.88371	-3.215	4.57637e-10	1.0883e-08
NA	ENSG00000258915	0.838504	-3.21442	0.00239141	0.00939089
NA	ENSG00000237863	50.4096	-3.21179	0.00104847	0.00468235
NA	ENSG00000283000	1.06913	-3.2101	3.48324e-05	0.000252929
NA	ENSG00000237603	0.835822	-3.20997	0.00403249	0.0145426
CALCB	ENSG00000175868	3.53318	-3.20992	1.13836e-07	1.60899e-06
C1QTNF9B	ENSG00000205863	5.17663	-3.20851	0.000108328	0.000675118
KCNMB2	ENSG00000197584	38.2571	-3.20639	0.00901576	0.0282977
KLF14	ENSG00000266265	1.66888	-3.20468	2.42365e-05	0.000184633
LINC00960	ENSG00000242516	14.0565	-3.20433	0.000331778	0.0017641
GRM5	ENSG00000168959	55.9354	-3.20393	0.000359539	0.00189058
SPMIP8	ENSG00000159648	5.11753	-3.20369	2.0018e-08	3.43507e-07
SCARA5	ENSG00000168079	15.5325	-3.20155	0.000247437	0.00137953
NA	ENSG00000233872	2.74938	-3.20121	1.81234e-06	1.88617e-05
NA	ENSG00000260386	1.24132	-3.19903	0.00219043	0.0087156
MIR575	ENSG00000207746	5.49091	-3.19858	1.39915e-14	7.43662e-13
NA	ENSG00000271930	0.835559	-3.19726	0.00100282	0.00451683
GCNT7	ENSG00000124091	0.837353	-3.19684	0.00325428	0.0121284
LINC02931	ENSG00000224765	1.71387	-3.19591	6.91991e-07	7.9755e-06
NA	ENSG00000259560	2.78357	-3.19581	3.87301e-07	4.76776e-06
ERN2	ENSG00000134398	3.03332	-3.19407	0.000141635	0.000850911
UBL4B	ENSG00000186150	9.05351	-3.19406	6.16985e-06	5.55598e-05
NA	ENSG00000272249	17.3756	-3.19315	2.0363e-11	6.1557e-10
GCNT2	ENSG00000111846	136.155	-3.18977	6.21389e-15	3.51837e-13
NA	ENSG00000267417	1.18887	-3.18973	9.81434e-06	8.39543e-05
DLX3	ENSG00000064195	3.18552	-3.18953	0.000164877	0.000972731
NA	ENSG00000227945	1.29909	-3.18772	3.83872e-06	3.64423e-05
SSTR1	ENSG00000139874	15.2862	-3.18771	2.19731e-10	5.56879e-09
DOK7	ENSG00000175920	139.906	-3.18461	3.37235e-08	5.44018e-07
UGT3A2	ENSG00000168671	1.63863	-3.18313	0.000135885	0.00082121
NA	ENSG00000229771	1.29695	-3.18194	1.6271e-05	0.000129845
LINC00870	ENSG00000243083	14.5681	-3.18149	0.00118632	0.00520408
DRD2	ENSG00000149295	524.797	-3.18077	1.81572e-12	6.67721e-11
DHRS3	ENSG00000162496	361.405	-3.18052	3.43675e-10	8.38244e-09
LINC01894	ENSG00000264345	0.692476	-3.17365	0.0031866	0.0119276
COL26A1	ENSG00000160963	7.43174	-3.17204	3.34335e-20	4.00879e-18
NA	ENSG00000262533	107.679	-3.16727	2.39546e-12	8.58786e-11
CHN2	ENSG00000106069	90.828	-3.16627	4.1889e-09	8.27257e-08
PPM1AP1	ENSG00000250483	0.693176	-3.16516	0.00351953	0.0129579
MRGPRF-AS1	ENSG00000256508	2.84578	-3.16513	7.21656e-07	8.28062e-06
NR1H4	ENSG00000012504	41.875	-3.16379	0.0080889	0.0258521
FAM9B	ENSG00000177138	6.09561	-3.16266	8.23868e-09	1.53364e-07
FAM230I	ENSG00000178248	32.033	-3.16247	2.67877e-14	1.34348e-12
MIR106AHG	ENSG00000283638	1.31711	-3.16236	6.1976e-06	5.57569e-05
H1-1	ENSG00000124610	3.13123	-3.1622	1.05553e-07	1.51137e-06
LINC01920	ENSG00000236049	10.134	-3.15754	9.72404e-07	1.08439e-05
CA6	ENSG00000131686	1.10657	-3.15501	1.32339e-05	0.000108803
HDGFL1	ENSG00000112273	1.89273	-3.15402	1.15773e-05	9.70001e-05
NA	ENSG00000258524	4.44321	-3.15333	3.71528e-06	3.53764e-05
ITLN1	ENSG00000179914	0.80355	-3.15271	9.90053e-05	0.000624756
PDPN	ENSG00000162493	13.9253	-3.1496	3.21017e-05	0.000235438
STEAP4	ENSG00000127954	1121.16	-3.14864	1.7139e-06	1.79682e-05
B3GALT5	ENSG00000183778	453.843	-3.14818	4.8794e-06	4.50043e-05
NA	ENSG00000280362	4.19568	-3.14713	4.66201e-06	4.33213e-05
NCMAP	ENSG00000184454	121.288	-3.14523	7.70578e-10	1.75499e-08
NA	ENSG00000277561	5.18205	-3.14367	9.24053e-14	4.21241e-12
NA	ENSG00000218027	3.18022	-3.14256	3.32169e-08	5.36149e-07
ATP13A5	ENSG00000187527	3.6954	-3.14127	1.20624e-06	1.31115e-05
MTATP6P15	ENSG00000254931	1.53544	-3.14095	7.72571e-06	6.78201e-05
FAM47C	ENSG00000198173	1.22798	-3.1366	0.00306516	0.011556
NA	ENSG00000267287	2.54915	-3.13594	3.1581e-05	0.000232334
MIR3193	ENSG00000264395	1.39906	-3.13535	1.13077e-05	9.51322e-05
OR3A2	ENSG00000221882	1.44169	-3.13456	0.000621829	0.00301847
NA	ENSG00000282111	3.15312	-3.13435	3.53098e-07	4.38865e-06
MIR132	ENSG00000267200	4.8501	-3.13182	5.00398e-07	5.97984e-06
NA	ENSG00000260401	20.8177	-3.12897	1.00221e-08	1.83923e-07
NA	ENSG00000269621	32.8049	-3.12894	4.99258e-15	2.86091e-13
CAP1P1	ENSG00000240809	33.947	-3.12869	0.000125045	0.000763947
PLEKHA4	ENSG00000105559	156.363	-3.12619	2.73178e-10	6.76121e-09
NA	ENSG00000258416	1.42599	-3.12559	7.16205e-06	6.33818e-05
M1AP	ENSG00000159374	26.6224	-3.12462	3.24555e-12	1.13632e-10
RBPMS-AS1	ENSG00000254109	6.19652	-3.12398	3.40088e-12	1.18211e-10
KCNG2	ENSG00000178342	1.11076	-3.12228	0.00143899	0.00612353
NA	ENSG00000257496	1.02603	-3.12168	0.00156028	0.00654599
ADCYAP1R1	ENSG00000078549	530.987	-3.1205	1.52883e-05	0.000122931
MED28P6	ENSG00000259183	6.21525	-3.11946	0.000202675	0.0011647
LINC00887	ENSG00000214145	1.96045	-3.11876	4.31617e-05	0.00030375
CEMIP	ENSG00000103888	219.21	-3.1187	3.49168e-08	5.61364e-07
NA	ENSG00000248231	5.62477	-3.11779	3.99041e-09	7.90794e-08
SPATS1	ENSG00000249481	1.42533	-3.11497	4.2906e-05	0.000302356
MIR378G	ENSG00000263526	11.502	-3.11455	7.05107e-15	3.96095e-13
NA	ENSG00000254038	1.05535	-3.11191	0.000684498	0.00327524
HIRAP1	ENSG00000271563	2.08045	-3.11094	0.000182076	0.00105931
LOC105370954	ENSG00000259636	0.780081	-3.11006	0.000629835	0.00305461
NA	ENSG00000275286	1.02914	-3.10965	0.000171436	0.00100416
IHH	ENSG00000163501	2.47553	-3.10938	6.88237e-05	0.000455056
LOC112268162	ENSG00000259509	1.13691	-3.10932	2.67953e-05	0.000201172
COSMOC	ENSG00000260552	1.17349	-3.10741	2.86642e-05	0.000213074
NA	ENSG00000278484	1.2134	-3.10612	0.0038723	0.0140412
DIO3OS	ENSG00000258498	5.51999	-3.10559	0.00680114	0.0223857
ALOX15	ENSG00000161905	82.9483	-3.10275	0.00100542	0.00452549
DHRS2	ENSG00000100867	20.3972	-3.10185	3.86807e-08	6.15634e-07
STON2	ENSG00000140022	685.185	-3.09848	7.46372e-20	8.35263e-18
LINC01819	ENSG00000231826	5.26991	-3.09813	6.57561e-06	5.86584e-05
DCN	ENSG00000011465	799.233	-3.098	0.000298396	0.00161734
ENPP7P1	ENSG00000249188	4.10573	-3.09554	2.50943e-07	3.24328e-06
LRRC37A6P	ENSG00000230445	27.722	-3.0941	1.39381e-13	6.15714e-12
SEMA7A	ENSG00000138623	58.7091	-3.09328	2.83542e-07	3.61547e-06
LINC01748	ENSG00000226476	10.0943	-3.08995	0.000346363	0.00183346
NA	ENSG00000267636	1.23975	-3.08964	8.47403e-05	0.00054477
NA	ENSG00000227214	1.80512	-3.08962	4.17458e-05	0.000295681
NA	ENSG00000277829	5.9093	-3.08732	0.00044132	0.002259
C8orf34-AS1	ENSG00000248801	2.84645	-3.08514	1.74566e-06	1.82543e-05
ABRAXAS1P1	ENSG00000213431	3.28579	-3.08504	0.00427686	0.0152542
SH3RF2	ENSG00000156463	79.0783	-3.0766	0.00128117	0.00554286
LINC00707	ENSG00000238266	6.14983	-3.0761	5.53093e-05	0.000376608
EVC2	ENSG00000173040	55.1503	-3.07557	9.85121e-13	3.76337e-11
EPHB6	ENSG00000106123	50.1681	-3.0721	1.29235e-09	2.81956e-08
GGT6	ENSG00000167741	3.13697	-3.07153	0.0037057	0.013532
NA	ENSG00000259345	58.8743	-3.07046	3.31708e-19	3.35672e-17
VMO1	ENSG00000182853	23.8585	-3.0701	1.32481e-08	2.36289e-07
NA	ENSG00000283162	22.8201	-3.06992	7.2023e-05	0.00047314
ANGPTL1	ENSG00000116194	6.29345	-3.06935	7.76697e-07	8.83756e-06
NA	ENSG00000230435	4.57723	-3.06627	5.45931e-05	0.000372263
NA	ENSG00000233517	12.1506	-3.06579	2.24458e-13	9.56025e-12
BCO1	ENSG00000135697	5.29878	-3.06542	2.76576e-06	2.73103e-05
NA	ENSG00000248528	1.65652	-3.06429	7.76759e-06	6.81623e-05
CRABP1	ENSG00000166426	4.66691	-3.06392	0.000434385	0.00222725
NA	ENSG00000185607	7.49272	-3.06182	0.000116918	0.000722342
PRSS51	ENSG00000253649	6.86742	-3.061	0.0146338	0.0422891
NA	ENSG00000268906	2.46615	-3.06079	0.00177336	0.00730884
CBARP	ENSG00000099625	242.608	-3.06071	7.96725e-10	1.80589e-08
OR51B8P	ENSG00000236359	2.20125	-3.06044	0.000211111	0.00120683
NA	ENSG00000283692	2.69009	-3.05998	3.59265e-06	3.43232e-05
NA	ENSG00000251637	6.91196	-3.05974	5.04286e-14	2.40649e-12
BMP5	ENSG00000112175	83.1328	-3.05829	1.41235e-05	0.000114991
SKAP1-AS2	ENSG00000235300	2.81244	-3.05765	0.000252416	0.00140304
OR52N4	ENSG00000181074	3.51792	-3.05657	1.91273e-07	2.54587e-06
GUCY2F	ENSG00000101890	1.40115	-3.05639	3.43844e-06	3.30602e-05
SLC10A4	ENSG00000145248	17.9273	-3.05488	7.01046e-18	5.93643e-16
SLC26A5	ENSG00000170615	27.3188	-3.05431	0.000453983	0.00231593
LOC105369306	ENSG00000233393	2.15266	-3.0514	0.000826806	0.00383839
LINC01121	ENSG00000205054	2.89433	-3.05123	1.79952e-06	1.87556e-05
NA	ENSG00000249141	7.69054	-3.05114	0.000127863	0.000778997
SCUBE2	ENSG00000175356	259.202	-3.04884	1.63394e-10	4.20827e-09
GCOM1	ENSG00000137878	3.26049	-3.04861	7.7517e-07	8.8237e-06
TSHZ3	ENSG00000121297	181.549	-3.04859	7.88047e-19	7.52124e-17
EDDM13	ENSG00000267710	7.21532	-3.04756	2.42167e-08	4.05797e-07
HTR4	ENSG00000164270	40.2637	-3.04714	6.31518e-06	5.66539e-05
NA	ENSG00000259390	26.765	-3.04512	2.68155e-17	2.10229e-15
NA	ENSG00000234535	0.877711	-3.0436	0.00054702	0.00271106
NA	ENSG00000237741	1.24993	-3.04325	2.80728e-05	0.000209387
SH2D4A	ENSG00000104611	29.6219	-3.04315	3.18321e-10	7.79737e-09
NAB1P1	ENSG00000228717	1.15708	-3.03992	4.93752e-05	0.000340672
DNAJB13	ENSG00000187726	11.4121	-3.03985	6.744e-13	2.64345e-11
TRHDE	ENSG00000072657	49.4855	-3.03943	0.00064137	0.00310269
FAM83F	ENSG00000133477	105.704	-3.03922	1.63602e-06	1.72341e-05
CYBRD1	ENSG00000071967	786.258	-3.03869	2.40177e-11	7.17688e-10
LRRC8E	ENSG00000171017	9.33946	-3.03845	1.42974e-11	4.47373e-10
NA	ENSG00000204110	2.19944	-3.03567	4.83679e-06	4.46691e-05
NA	ENSG00000227616	2.09223	-3.03414	1.40567e-05	0.00011461
NFIX	ENSG00000008441	758.679	-3.03362	4.31438e-12	1.46571e-10
NA	ENSG00000267308	2.7849	-3.03269	0.000159652	0.000946598
HES5	ENSG00000197921	10.5149	-3.02664	0.00135309	0.00580909
EPN3	ENSG00000049283	11.9765	-3.02489	2.41985e-06	2.4264e-05
SMAD3	ENSG00000166949	616.63	-3.02363	4.54747e-14	2.1847e-12
GBA3	ENSG00000249948	2.40484	-3.02352	0.00100752	0.00453352
LINC01482	ENSG00000267659	7.40387	-3.01871	0.000336873	0.00178819
NA	ENSG00000230794	0.739817	-3.017	0.00366485	0.0134099
NA	ENSG00000249237	2.19294	-3.01576	5.8574e-05	0.000395721
TWIST2	ENSG00000233608	12.8148	-3.01385	9.44719e-08	1.36573e-06
NA	ENSG00000246477	3.79297	-3.0117	2.05725e-09	4.33588e-08
FAM181A-AS1	ENSG00000258584	4.04641	-3.01155	1.69331e-09	3.62778e-08
EIF4A1P1	ENSG00000233300	1.16187	-3.01073	0.00014521	0.00086946
NA	ENSG00000263050	228.557	-3.00963	3.09879e-14	1.53525e-12
ODAD2	ENSG00000169126	235.556	-3.0057	4.56941e-17	3.44966e-15
ADAM12	ENSG00000148848	63.29	-3.00509	3.97641e-07	4.87854e-06
NA	ENSG00000228510	15.7836	-3.00357	6.55582e-08	9.80521e-07
BMP2	ENSG00000125845	54.3443	-3.00229	1.98031e-08	3.40024e-07
KLK11	ENSG00000167757	28.3863	-3.00197	4.86197e-05	0.000336028
HEATR4	ENSG00000187105	39.9755	-3.00162	7.12612e-09	1.34407e-07
NA	ENSG00000249002	3.5234	-2.99944	6.08694e-07	7.1219e-06
NA	ENSG00000277869	0.980737	-2.99808	0.000275352	0.00151197
NA	ENSG00000259445	2.28266	-2.99759	0.00777415	0.0249973
NA	ENSG00000283406	3.10506	-2.99589	5.154e-06	4.73077e-05
NA	ENSG00000261842	1.87333	-2.9954	4.05892e-05	0.000288779
PHGDH	ENSG00000092621	106.394	-2.99235	5.85211e-12	1.94414e-10
NA	ENSG00000249753	3.25065	-2.99222	2.76231e-06	2.72951e-05
NA	ENSG00000275800	1.41101	-2.99076	0.000328727	0.0017518
NA	ENSG00000271916	2.1529	-2.9892	2.2142e-06	2.24783e-05
SLC6A5	ENSG00000165970	87.5189	-2.98648	0.012256	0.0365465
ASIC4	ENSG00000072182	464.771	-2.98631	0.000421213	0.00216735
NA	ENSG00000254919	5.52365	-2.9834	6.61601e-07	7.66861e-06
TPPP2	ENSG00000179636	2.34153	-2.98086	0.000148627	0.000887048
FHL2	ENSG00000115641	154.158	-2.97836	1.73667e-08	3.0256e-07
AFF2	ENSG00000155966	1016.59	-2.97812	1.64878e-05	0.000131208
WNK4	ENSG00000126562	4.54914	-2.97783	1.27514e-08	2.28286e-07
NA	ENSG00000261250	0.799158	-2.97742	0.00138315	0.0059235
RN7SL803P	ENSG00000272197	5.22394	-2.97337	4.67441e-10	1.10976e-08
BNC2	ENSG00000173068	138.137	-2.97309	1.26402e-09	2.76197e-08
TAC3	ENSG00000166863	1.22162	-2.96758	0.00594304	0.0200611
UBQLN3	ENSG00000175520	14.1582	-2.96618	8.51113e-06	7.40268e-05
INS-IGF2	ENSG00000129965	1.50611	-2.96509	1.74066e-05	0.000137675
FAM237A	ENSG00000235118	1.09653	-2.96281	0.000229999	0.00129764
NA	ENSG00000184809	33.2935	-2.96187	6.76863e-07	7.82009e-06
BOC	ENSG00000144857	480.786	-2.95857	1.00237e-05	8.54377e-05
NA	ENSG00000248551	0.702708	-2.95731	0.00424011	0.015142
IMPA2	ENSG00000141401	131.129	-2.95479	3.97479e-14	1.92906e-12
RASSF10	ENSG00000189431	4.36391	-2.95469	0.00212954	0.00851128
MCIDAS	ENSG00000234602	2.39176	-2.95052	0.0004445	0.00227202
CHAT	ENSG00000070748	1.79848	-2.95003	0.00149811	0.00632513
NA	ENSG00000215478	18.125	-2.94993	7.74706e-08	1.14548e-06
ATP5F1AP3	ENSG00000263232	13.8618	-2.94793	6.8802e-12	2.25679e-10
ARX	ENSG00000004848	4.66757	-2.94741	0.00514568	0.0177991
NA	ENSG00000241022	0.82703	-2.94589	0.0173714	0.048615
SLITRK4	ENSG00000179542	8.83513	-2.94554	4.63553e-05	0.00032288
MXRA8	ENSG00000162576	124.35	-2.94483	2.51019e-09	5.2097e-08
NA	ENSG00000264174	1.05014	-2.9426	6.74584e-05	0.000447584
VSIG1	ENSG00000101842	31.3097	-2.9423	2.7894e-05	0.000208217
NA	ENSG00000277837	1.2646	-2.9423	0.00207894	0.00833476
NA	ENSG00000233502	2.50515	-2.94225	1.11764e-05	9.41941e-05
NA	ENSG00000230665	5.80292	-2.94205	5.35398e-10	1.25647e-08
P2RY2	ENSG00000175591	21.9671	-2.9414	1.51387e-08	2.65691e-07
AKR1B10	ENSG00000198074	18.931	-2.94058	3.96103e-11	1.13948e-09
NA	ENSG00000279440	1.79942	-2.93969	2.81131e-06	2.76935e-05
NA	ENSG00000225807	0.906723	-2.93962	4.46344e-05	0.000312726
RPL26P8	ENSG00000227312	5.57356	-2.93759	1.22845e-13	5.49391e-12
SLC25A52	ENSG00000141437	8.74203	-2.93714	7.59583e-06	6.68195e-05
MAG	ENSG00000105695	4.55584	-2.93591	0.00613975	0.0206033
CCDC39-AS1	ENSG00000243187	1.84801	-2.93515	9.36642e-06	8.05817e-05
KCTD14	ENSG00000151364	15.373	-2.93513	1.27264e-29	4.22294e-27
MFAP2	ENSG00000117122	49.9416	-2.93431	4.02928e-07	4.93069e-06
NA	ENSG00000260328	12.7197	-2.93394	0.00439491	0.0156128
ANGPTL4	ENSG00000167772	39.6688	-2.93375	9.32116e-05	0.000592291
NA	ENSG00000128262	32.5053	-2.93306	7.72274e-07	8.79932e-06
DMRTA2	ENSG00000142700	30.3035	-2.93175	0.00324569	0.0121012
NA	ENSG00000274565	20.2924	-2.93127	1.82445e-11	5.56473e-10
POU2AF3	ENSG00000214290	13.8076	-2.9299	8.29131e-05	0.00053471
FLJ13224	ENSG00000177340	3.03758	-2.9286	0.00171836	0.00711399
SLC6A11	ENSG00000132164	3.13905	-2.92743	3.96903e-06	3.75296e-05
NA	ENSG00000278621	24.6811	-2.92719	9.63011e-18	7.82947e-16
STUM	ENSG00000203685	588.124	-2.92699	8.10017e-10	1.83311e-08
TNS1-AS1	ENSG00000223923	1.52347	-2.92627	0.000169396	0.000993616
HPCAL1	ENSG00000115756	293.168	-2.9257	9.14699e-27	2.10506e-24
FOXA1	ENSG00000129514	13.3168	-2.92529	0.00580484	0.0196854
RAB17	ENSG00000124839	53.5134	-2.92406	3.79212e-06	3.60239e-05
NA	ENSG00000267605	26.8587	-2.92401	4.51489e-08	7.05981e-07
MYOZ3	ENSG00000164591	18.7158	-2.92364	1.10298e-07	1.57123e-06
NA	ENSG00000237212	7.38708	-2.92189	2.20854e-07	2.89238e-06
RAB20	ENSG00000139832	42.5446	-2.91938	4.15919e-14	2.00491e-12
HEPACAM	ENSG00000165478	2.16576	-2.91902	2.12927e-06	2.17399e-05
NTF3	ENSG00000185652	9.12797	-2.91836	1.27822e-06	1.38116e-05
NA	ENSG00000262670	2.03977	-2.91584	0.00108438	0.00481797
NA	ENSG00000224015	4.04472	-2.91474	8.89426e-06	7.69838e-05
LOC105377862	ENSG00000271945	11.1002	-2.91471	2.10681e-05	0.0001628
NA	ENSG00000253688	1.46572	-2.91379	0.000122782	0.000752763
RAB34	ENSG00000109113	95.7338	-2.91075	5.60098e-09	1.07561e-07
HHIP	ENSG00000164161	3.74756	-2.91061	0.000103814	0.000650679
RSPH10B2	ENSG00000169402	10.0833	-2.91047	7.21381e-09	1.35792e-07
GAD1	ENSG00000128683	180.136	-2.91014	0.000361064	0.0018979
MIR27A	ENSG00000207808	3.0021	-2.90971	0.00172116	0.00712458
NA	ENSG00000253839	2.25924	-2.90675	0.00063853	0.00309052
KCNQ5	ENSG00000185760	7.38822	-2.90666	5.40581e-06	4.93808e-05
NA	ENSG00000234175	1.15115	-2.90522	0.000107135	0.000668828
RPL9P10	ENSG00000232166	6.14438	-2.90475	0.00133333	0.00573289
FGF20	ENSG00000078579	2.00839	-2.90409	4.08331e-06	3.84699e-05
HAAO	ENSG00000162882	39.7519	-2.90349	1.76967e-10	4.52113e-09
HEY2-AS1	ENSG00000237742	16.3585	-2.9032	2.19876e-11	6.60483e-10
C1QL4	ENSG00000186897	1.06428	-2.90291	0.00183741	0.00752786
NFIB-AS1	ENSG00000225472	3.82757	-2.90229	0.000113399	0.00070319
CCDC160	ENSG00000203952	6.00849	-2.90145	4.75538e-06	4.40598e-05
OR51K1P	ENSG00000248424	4.47728	-2.89987	0.000791924	0.0037053
TGM2	ENSG00000198959	3076.71	-2.89945	2.77589e-06	2.74008e-05
NA	ENSG00000234542	0.895202	-2.89854	0.00100536	0.00452549
HEPACAM2	ENSG00000188175	48.0515	-2.89798	0.000196317	0.00113223
ZNF516	ENSG00000101493	1142.82	-2.8973	1.4171e-06	1.51744e-05
S100A14	ENSG00000189334	2.1439	-2.89571	2.99742e-05	0.000221657
NA	ENSG00000229525	7.21767	-2.89501	9.86518e-11	2.65087e-09
KISS1R	ENSG00000116014	4.06983	-2.89501	9.18256e-07	1.03004e-05
CDH3	ENSG00000062038	64.1178	-2.89347	5.8064e-14	2.74333e-12
LOC124901067	ENSG00000250244	4.00792	-2.88982	0.000163729	0.00096776
WWTR1-AS1	ENSG00000241313	3.6847	-2.88548	0.000310754	0.001671
SPEF1	ENSG00000101222	16.1279	-2.88377	7.23954e-20	8.13365e-18
NA	ENSG00000248514	2.76071	-2.88098	2.15992e-08	3.66455e-07
PRR29	ENSG00000224383	154.475	-2.8807	1.22976e-17	9.91347e-16
NA	ENSG00000231156	1.47054	-2.88003	0.00057966	0.00284275
DOCK7-DT	ENSG00000235545	12.6732	-2.87962	7.05826e-09	1.33392e-07
DLEC1	ENSG00000008226	435.66	-2.87796	8.33944e-07	9.42132e-06
NA	ENSG00000282024	4.00622	-2.87776	4.3809e-09	8.62192e-08
SLC52A1	ENSG00000132517	1.21911	-2.87284	1.32247e-05	0.000108759
CFAP77	ENSG00000188523	9.5172	-2.87261	0.000850909	0.00393683
HAS1	ENSG00000105509	0.664304	-2.87192	0.00239135	0.00939089
SLC25A18	ENSG00000182902	14.365	-2.8719	6.8704e-11	1.89065e-09
NA	ENSG00000274995	15.1965	-2.86708	3.7702e-09	7.52905e-08
RBM46	ENSG00000151962	0.560445	-2.86495	0.00655782	0.0217151
CCNO	ENSG00000152669	40.4003	-2.86472	0.000237965	0.00133625
DMRT3	ENSG00000064218	1.18837	-2.86416	0.00362246	0.0132752
ALX1	ENSG00000180318	7.83813	-2.86298	6.81506e-05	0.000451338
GPRIN3	ENSG00000185477	1059.51	-2.86274	1.71428e-27	4.29126e-25
TENM2	ENSG00000145934	37.2023	-2.86182	7.93077e-08	1.17082e-06
TMEM272	ENSG00000281106	19.3141	-2.85901	3.68881e-08	5.89599e-07
SLC35F3	ENSG00000183780	61.3153	-2.85796	0.00322563	0.0120453
ZDHHC19	ENSG00000163958	3.78843	-2.8566	1.20869e-05	0.00010062
NA	ENSG00000254265	0.658003	-2.85649	0.00380712	0.013847
EPS8L1	ENSG00000131037	30.4381	-2.85622	7.85312e-07	8.91769e-06
NA	ENSG00000228421	10.1135	-2.8537	2.48272e-08	4.14324e-07
SPATA3-AS1	ENSG00000238062	11.6105	-2.84826	2.36421e-06	2.38232e-05
SLC26A7	ENSG00000147606	72.8877	-2.84798	0.000303502	0.0016391
SOCS2-AS1	ENSG00000246985	174.027	-2.84753	3.4529e-07	4.31176e-06
NA	ENSG00000254733	1.64634	-2.84698	1.54508e-05	0.000123993
NA	ENSG00000225387	2.8874	-2.84671	0.00146286	0.00619925
COX16P1	ENSG00000268747	1.69512	-2.84601	1.49248e-05	0.000120397
TTC6	ENSG00000139865	20.1054	-2.84458	0.00343413	0.0126883
HTRA1	ENSG00000166033	1041.67	-2.84243	3.37317e-18	2.98019e-16
NA	ENSG00000249125	1.19276	-2.84084	2.90529e-05	0.000215732
B3GALT1	ENSG00000172318	3.83602	-2.83916	9.0487e-06	7.8013e-05
RIIAD1	ENSG00000178796	97.8579	-2.83745	1.09422e-28	3.18632e-26
RGS8	ENSG00000135824	51.2995	-2.8371	0.000125261	0.000765103
GJB2	ENSG00000165474	6.57288	-2.83661	0.00109257	0.00485045
SERPINB13	ENSG00000197641	2.37484	-2.83637	0.00598671	0.0201733
SNCAIP	ENSG00000064692	54.1368	-2.83586	7.23897e-06	6.3976e-05
NA	ENSG00000237438	84.878	-2.83367	7.20514e-06	6.37165e-05
NA	ENSG00000257060	4.18899	-2.83301	1.20654e-06	1.31115e-05
NA	ENSG00000279739	0.779012	-2.83279	0.00286883	0.0109347
PROSER2-AS1	ENSG00000225778	10.2602	-2.83272	1.19039e-06	1.29559e-05
NA	ENSG00000224661	1.96207	-2.8325	0.00020325	0.00116703
LINC02204	ENSG00000280639	7.1391	-2.83211	2.55139e-06	2.54277e-05
PIEZO2	ENSG00000154864	104.589	-2.82703	3.15144e-05	0.000232119
NA	ENSG00000254467	1.34552	-2.82577	5.75103e-05	0.000389272
NA	ENSG00000232043	6.47649	-2.82506	7.79644e-06	6.83944e-05
ANO3	ENSG00000134343	12.2089	-2.8225	0.000136739	0.000825478
NA	ENSG00000224413	1.12092	-2.82121	0.000329832	0.00175703
COL4A5	ENSG00000188153	627.615	-2.81994	4.40471e-07	5.35337e-06
EPCIP	ENSG00000205929	120.362	-2.81983	1.78897e-06	1.86525e-05
NA	ENSG00000262873	3.54572	-2.81879	1.13939e-05	9.58003e-05
RN7SL516P	ENSG00000242699	4.23036	-2.81737	1.26575e-08	2.26889e-07
NA	ENSG00000229534	8.10123	-2.81696	5.74735e-06	5.22831e-05
NA	ENSG00000279044	8.54395	-2.8165	0.000127601	0.000778063
TWIST1	ENSG00000122691	30.772	-2.81493	1.89283e-15	1.16127e-13
F11	ENSG00000088926	4.20496	-2.8149	7.41413e-05	0.000484935
NA	ENSG00000172971	0.639103	-2.81478	0.00159204	0.00665866
ETNPPL	ENSG00000164089	13.5996	-2.8135	8.91149e-06	7.70628e-05
FBLN1	ENSG00000077942	430.954	-2.81164	9.10823e-05	0.000580571
PPIGP1	ENSG00000270442	3.89818	-2.80765	4.03033e-05	0.000287103
SLC2A10	ENSG00000197496	74.3862	-2.80744	1.51357e-10	3.94094e-09
RN7SL751P	ENSG00000240964	21.9286	-2.80708	2.03127e-07	2.69736e-06
NA	ENSG00000239218	67.1164	-2.80639	1.4261e-07	1.96663e-06
LINC01374	ENSG00000280560	3.94967	-2.80635	1.14222e-08	2.06469e-07
NA	ENSG00000223633	1.09803	-2.80551	0.000830587	0.00385469
NA	ENSG00000268355	0.878058	-2.80468	0.00108198	0.00481017
TLL2	ENSG00000095587	26.9019	-2.80461	1.60325e-11	4.9515e-10
NA	ENSG00000183729	1.46492	-2.80442	0.00932197	0.0291243
RARA-AS1	ENSG00000265666	22.266	-2.8012	2.27202e-11	6.81058e-10
LMAN1L	ENSG00000140506	2.35074	-2.79863	0.00253591	0.009862
LINC01565	ENSG00000198685	1.70265	-2.79808	5.67003e-06	5.16456e-05
ADAM28	ENSG00000042980	522.109	-2.79593	8.88372e-08	1.29256e-06
KIAA1755	ENSG00000149633	70.5792	-2.7959	0.00020378	0.00116953
OR52U1P	ENSG00000232381	2.50144	-2.79452	1.55602e-06	1.65132e-05
NA	ENSG00000214514	11.9577	-2.79008	3.23908e-11	9.44165e-10
SOCS2	ENSG00000120833	550.069	-2.78978	5.37784e-10	1.26103e-08
NA	ENSG00000276272	2.56149	-2.78855	4.40663e-07	5.35342e-06
ATP2C2	ENSG00000064270	71.1584	-2.78816	1.43361e-07	1.97542e-06
PCDH7	ENSG00000169851	22.3913	-2.78784	0.0014077	0.00600743
TMEM171	ENSG00000157111	1.25204	-2.78573	1.82558e-05	0.000143913
MYZAP	ENSG00000263155	3.89582	-2.78459	1.20457e-05	0.000100339
NA	ENSG00000224081	215.936	-2.7832	3.34951e-16	2.26728e-14
NA	ENSG00000275666	4.54308	-2.78086	1.67779e-06	1.76155e-05
NA	ENSG00000261606	7.03758	-2.77992	5.40014e-10	1.26315e-08
SLC34A3	ENSG00000198569	6.42556	-2.77308	1.16043e-06	1.26975e-05
EFCC1	ENSG00000114654	31.2984	-2.77148	3.46865e-17	2.65375e-15
CYP4F33P	ENSG00000273036	30.8343	-2.77082	3.68128e-06	3.50877e-05
NA	ENSG00000258443	1.60593	-2.77082	0.00594823	0.0200715
LINC00958	ENSG00000251381	1.07899	-2.77008	0.00333044	0.0123751
KCNA1	ENSG00000111262	34.647	-2.76912	0.00389264	0.0141059
NA	ENSG00000258271	1.11459	-2.76798	0.000105203	0.000658087
LINC02817	ENSG00000234754	2.04236	-2.76629	2.11685e-05	0.000163487
NA	ENSG00000276012	19.0365	-2.7656	3.52167e-05	0.000255395
TRBV20OR9-2	ENSG00000205274	0.738385	-2.76477	0.000269038	0.00148215
OR51B4	ENSG00000183251	2.52513	-2.76463	0.0129999	0.038352
NA	ENSG00000241358	1.44949	-2.76322	3.92785e-05	0.000280714
NA	ENSG00000253161	1.4647	-2.76138	0.00222887	0.0088476
NA	ENSG00000258670	24.6396	-2.75967	0.0036931	0.0134994
FGF5	ENSG00000138675	1.8956	-2.75921	0.00172694	0.00714643
SPMIP5	ENSG00000165863	12.4514	-2.75825	4.35402e-05	0.000306111
LGR6	ENSG00000133067	206.511	-2.75786	3.09102e-07	3.90821e-06
ADRA2A	ENSG00000150594	49.7585	-2.75642	1.20379e-05	0.000100329
NA	ENSG00000232754	1.73228	-2.75365	0.000316182	0.00169571
SLC4A11	ENSG00000088836	60.1637	-2.75281	1.11619e-07	1.58393e-06
NA	ENSG00000233304	10.8471	-2.75088	1.36724e-06	1.46846e-05
ACHE	ENSG00000087085	48.1324	-2.74932	2.21294e-05	0.00017031
CCDC88C	ENSG00000015133	283.803	-2.74922	5.92032e-11	1.64506e-09
NA	ENSG00000226644	2.25465	-2.74898	2.62634e-07	3.37603e-06
NA	ENSG00000278905	12.1318	-2.74756	2.08622e-09	4.39369e-08
LINC02984	ENSG00000237807	18.2403	-2.74663	4.09608e-22	6.02525e-20
NA	ENSG00000280089	1.95343	-2.74588	2.72041e-05	0.000203759
ARSJ	ENSG00000180801	23.0837	-2.74468	8.41236e-09	1.56291e-07
AFF3	ENSG00000144218	691.774	-2.74357	3.36684e-20	4.02006e-18
FZD2	ENSG00000180340	6.37033	-2.74347	3.99455e-05	0.000285052
NA	ENSG00000239873	9.85152	-2.74315	7.44706e-06	6.55713e-05
NA	ENSG00000273209	3.34081	-2.7411	4.24829e-07	5.17429e-06
TENM2-AS1	ENSG00000253978	2.25691	-2.73918	1.85147e-06	1.91919e-05
LOC122455342	ENSG00000284526	6.7844	-2.7389	4.8902e-09	9.49977e-08
NA	ENSG00000280349	1.43719	-2.7386	0.00160967	0.00672352
LINC00506	ENSG00000281392	81.686	-2.73459	0.00144425	0.00613951
NA	ENSG00000259450	17.8955	-2.73345	3.80753e-07	4.7037e-06
NA	ENSG00000225449	7.63525	-2.73176	0.00453673	0.0160288
TBC1D26	ENSG00000214946	1.1272	-2.73115	0.000990572	0.00447207
LINC00908	ENSG00000266256	41.6359	-2.73096	2.28903e-06	2.31179e-05
NECTIN4	ENSG00000143217	11.457	-2.7299	0.00025003	0.00139249
PROKR1	ENSG00000169618	6.74495	-2.72823	0.0109526	0.033339
SOX2	ENSG00000181449	103.92	-2.72818	7.99204e-05	0.000517985
PRKAG3	ENSG00000115592	1.05588	-2.72593	0.000198655	0.00114433
TGM3	ENSG00000125780	0.838944	-2.72541	0.00187138	0.00762995
ROBO1	ENSG00000169855	1180.82	-2.72337	9.15246e-08	1.32581e-06
DYDC1	ENSG00000170788	1.57994	-2.72153	0.000568205	0.0027976
KRT18P11	ENSG00000215089	2.57881	-2.72093	0.00102822	0.00461286
SULT1C4	ENSG00000198075	54.7597	-2.71927	8.81533e-11	2.39128e-09
AMZ1	ENSG00000174945	75.0998	-2.71882	4.31841e-06	4.04445e-05
SPTSSB	ENSG00000196542	8.26089	-2.71818	0.00449706	0.0159064
NA	ENSG00000271792	2.29935	-2.71786	3.94596e-07	4.84743e-06
NRAP	ENSG00000197893	8.97145	-2.71744	8.73095e-08	1.2738e-06
LOC101928855	ENSG00000262833	1.20435	-2.71711	0.000613447	0.0029838
ZAR1	ENSG00000182223	5.96626	-2.71685	2.30424e-06	2.32436e-05
NA	ENSG00000217314	4.13187	-2.71422	0.00967293	0.0300628
VN1R103P	ENSG00000213777	6.93273	-2.71362	4.11745e-10	9.8734e-09
RNU6-1057P	ENSG00000252971	1.87248	-2.71316	1.57668e-06	1.66891e-05
DES	ENSG00000175084	4.7632	-2.71293	0.000256758	0.00142302
SCHIP1	ENSG00000283154	71.1869	-2.71184	4.19764e-10	1.00493e-08
NA	ENSG00000243810	5.4642	-2.71168	5.98817e-08	9.08477e-07
NA	ENSG00000231272	9.054	-2.70933	0.00294842	0.0111887
NA	ENSG00000184523	2.65709	-2.70908	1.13037e-07	1.60086e-06
ANKRD2	ENSG00000165887	2.96621	-2.70899	0.000853579	0.00394855
NA	ENSG00000179277	33.7411	-2.70384	1.18357e-11	3.74453e-10
UBQLNL	ENSG00000175518	10.627	-2.70368	0.000383504	0.00199527
RANBP3L	ENSG00000164188	95.7621	-2.70343	1.15532e-08	2.08666e-07
NA	ENSG00000228938	1.70786	-2.70315	4.15184e-05	0.00029429
NA	ENSG00000232857	12.8249	-2.70181	9.12363e-07	1.02424e-05
NA	ENSG00000279378	3.24774	-2.69832	0.00323532	0.0120735
MDK	ENSG00000110492	605.291	-2.69635	2.95359e-09	6.04205e-08
NTRK2	ENSG00000148053	990.839	-2.69476	1.97568e-06	2.03391e-05
NPAP1	ENSG00000185823	159.881	-2.69386	0.00339662	0.0125833
NA	ENSG00000271156	1.43523	-2.6938	0.00586459	0.0198385
ABHD12B	ENSG00000131969	2.46082	-2.69377	0.000848152	0.00392663
NA	ENSG00000237137	3.08906	-2.69272	2.6696e-07	3.42547e-06
MESTIT1	ENSG00000272701	56.736	-2.69248	1.9135e-11	5.80909e-10
LCIIAR	ENSG00000256802	4.91571	-2.69171	4.06382e-08	6.43915e-07
NA	ENSG00000275897	1.50628	-2.69103	0.000444271	0.00227166
NA	ENSG00000234705	3.23265	-2.69037	5.81188e-07	6.83087e-06
NA	ENSG00000277011	1.54615	-2.69	0.00128022	0.00554232
NA	ENSG00000237645	7.36324	-2.68795	4.07832e-05	0.000289943
S100B	ENSG00000160307	32.4008	-2.68725	0.000857372	0.00396352
SFRP4	ENSG00000106483	30.8468	-2.68669	0.0115013	0.0346986
EVC	ENSG00000072840	166.777	-2.6862	1.90399e-11	5.7864e-10
NA	ENSG00000226840	1.06827	-2.68602	0.000656213	0.00316217
F2RL1	ENSG00000164251	35.4102	-2.68478	5.16281e-11	1.45011e-09
ID1	ENSG00000125968	244.509	-2.68435	1.47269e-09	3.18622e-08
CD38	ENSG00000004468	77.4612	-2.68299	3.03222e-06	2.95565e-05
RPL7AP26	ENSG00000214988	11.1515	-2.68285	9.81633e-05	0.000620028
NA	ENSG00000237121	1.42187	-2.68065	0.00390187	0.0141358
NA	ENSG00000282080	2.41283	-2.68025	0.00436567	0.0155263
BNIP3P33	ENSG00000268717	2.05684	-2.67884	0.00269609	0.0103788
NA	ENSG00000231713	11.2181	-2.67869	3.42926e-05	0.000249327
SIX6	ENSG00000184302	160.904	-2.67831	0.00421058	0.0150552
NA	ENSG00000229167	1.63919	-2.6778	1.05841e-05	8.95988e-05
NA	ENSG00000237604	1.27379	-2.6762	0.00666214	0.0220018
CPVL-AS2	ENSG00000272568	48.4918	-2.67589	6.82809e-12	2.24227e-10
LOC101927495	ENSG00000250230	12.9892	-2.67586	0.00026921	0.00148281
MROH2A	ENSG00000185038	6.18694	-2.67473	0.00675098	0.0222463
NA	ENSG00000279690	60.0558	-2.67454	0.000242547	0.00135717
LOC102724768	ENSG00000237949	6.52195	-2.67259	1.35513e-05	0.000110997
NA	ENSG00000231662	2.77404	-2.67198	0.00145556	0.00617748
TRIM36	ENSG00000152503	385.779	-2.67138	4.39661e-09	8.64687e-08
ALDH1L2	ENSG00000136010	298.442	-2.67128	3.52581e-11	1.02252e-09
MTCO1P47	ENSG00000254241	3.23819	-2.67087	0.00475781	0.0166845
ARGLU1-DT	ENSG00000272274	4.02961	-2.67037	3.00979e-06	2.93843e-05
OR51B5	ENSG00000167355	4.41382	-2.67023	0.0014644	0.00620299
MIR1203	ENSG00000221739	3.35874	-2.66743	0.000504165	0.00253165
MIR182	ENSG00000207990	0.774457	-2.66715	0.00161221	0.00673216
INMT	ENSG00000241644	80.3565	-2.66696	4.5485e-05	0.000317827
FOSB	ENSG00000125740	4143.25	-2.66664	9.82146e-05	0.000620215
NA	ENSG00000267101	0.795349	-2.66596	0.00263903	0.0101991
GJD3	ENSG00000183153	1.4802	-2.66563	0.000244627	0.00136693
TMEM132B	ENSG00000139364	33.193	-2.66541	8.24229e-05	0.000531909
CHST6	ENSG00000183196	49.5202	-2.66419	0.000119677	0.000736354
RN7SKP89	ENSG00000222706	1.50053	-2.66347	0.000315323	0.00169206
RN7SKP179	ENSG00000251935	1.27996	-2.66036	0.00504602	0.0175036
SSTR3	ENSG00000278195	49.2599	-2.66008	0.000394691	0.00204787
NA	ENSG00000262890	14.2889	-2.65967	8.14802e-07	9.22332e-06
NA	ENSG00000275438	7.48568	-2.65956	4.49914e-14	2.16512e-12
GPX3	ENSG00000211445	1923.7	-2.65938	1.60608e-11	4.9549e-10
SYT12	ENSG00000173227	114.987	-2.65937	0.0001286	0.000781964
LINC01608	ENSG00000253877	6.13612	-2.65665	0.000184981	0.00107402
NA	ENSG00000254727	2.67209	-2.65584	6.64468e-07	7.69871e-06
PCP4	ENSG00000183036	7.26516	-2.65342	1.50079e-05	0.000120949
NA	ENSG00000235880	2.07556	-2.65234	0.00995514	0.0307822
NHSL1	ENSG00000135540	169.474	-2.65221	4.12024e-15	2.36578e-13
ERVFRD-1	ENSG00000244476	1.39002	-2.65178	0.000151556	0.000903099
ASS1P1	ENSG00000220517	72.9679	-2.65053	0.000714464	0.00339698
NA	ENSG00000254712	1.36743	-2.64908	0.00130338	0.00562105
NA	ENSG00000259447	24.7836	-2.64891	2.01424e-08	3.44937e-07
SINHCAF	ENSG00000139146	345.034	-2.64834	1.08596e-06	1.19653e-05
PLCD3	ENSG00000161714	59.1356	-2.64822	2.47711e-11	7.3558e-10
FAT2	ENSG00000086570	63.2331	-2.64632	0.00635239	0.0211749
SIX2	ENSG00000170577	97.2364	-2.6459	3.54182e-16	2.3726e-14
NA	ENSG00000280205	113.943	-2.64414	9.03424e-06	7.79118e-05
NA	ENSG00000277778	7.33116	-2.64411	3.00626e-06	2.93599e-05
CPED1	ENSG00000106034	310.101	-2.6427	1.17512e-05	9.81686e-05
NA	ENSG00000223516	15.6092	-2.64127	0.00330185	0.0122867
NA	ENSG00000272279	6.88295	-2.64055	1.7191e-05	0.000136196
NA	ENSG00000240919	0.681019	-2.63987	0.00873002	0.0275737
SLC5A1	ENSG00000100170	23.7133	-2.63782	2.4888e-05	0.000189142
LOC124902988	ENSG00000258035	8.15074	-2.63684	1.35165e-06	1.45336e-05
GJB6	ENSG00000121742	3.38165	-2.63567	0.00104512	0.00467367
NTRK3	ENSG00000140538	1075.07	-2.63486	0.000136728	0.000825478
NA	ENSG00000223760	1.51163	-2.63459	0.0139095	0.0405575
MTCO3P15	ENSG00000254895	1.08868	-2.63178	0.000106529	0.000665357
NA	ENSG00000225398	2.11816	-2.63111	9.784e-05	0.00061826
GNG5B	ENSG00000133136	3.65976	-2.63076	0.00196586	0.00795403
KLHL33	ENSG00000185271	12.1698	-2.62783	2.99261e-10	7.36207e-09
GALNT5	ENSG00000136542	47.1081	-2.627	0.00138326	0.0059235
NA	ENSG00000254031	5.274	-2.62688	9.16178e-05	0.000583332
CRYBB1	ENSG00000100122	2.20043	-2.62667	1.44684e-05	0.000117364
GATA3	ENSG00000107485	63.7737	-2.62599	2.43069e-05	0.000185099
NA	ENSG00000254987	9.24642	-2.62154	4.12377e-09	8.15524e-08
LRRC3B	ENSG00000179796	25.6117	-2.61952	7.18103e-08	1.06899e-06
NA	ENSG00000248725	17.2	-2.61874	4.47615e-05	0.000313385
LINC00836	ENSG00000280809	10.9308	-2.61821	0.000118357	0.000729966
SYNDIG1L	ENSG00000183379	3.80248	-2.61717	0.00250662	0.00976905
NA	ENSG00000234678	1.40143	-2.61689	3.23183e-05	0.000236843
SELL	ENSG00000188404	166.353	-2.61533	0.000182513	0.00106164
CTCFL	ENSG00000124092	6.58064	-2.61531	2.00491e-08	3.43835e-07
FGF7	ENSG00000140285	15.5522	-2.61388	0.00186728	0.00761674
PRKCG	ENSG00000126583	30.9797	-2.61269	0.00121674	0.00531406
FZD7	ENSG00000155760	246.665	-2.61189	9.74034e-06	8.34214e-05
RNF183	ENSG00000165188	7.95362	-2.61008	8.49082e-18	7.02327e-16
NA	ENSG00000237575	1.83169	-2.60912	5.89705e-06	5.34227e-05
NA	ENSG00000233457	0.866783	-2.60757	0.00766075	0.0247154
KLF5	ENSG00000102554	199.727	-2.60702	1.84627e-06	1.9145e-05
EFCAB8	ENSG00000215529	21.4404	-2.60656	7.8651e-15	4.40956e-13
KBTBD12	ENSG00000187715	37.246	-2.60652	0.000765825	0.00360514
NA	ENSG00000260780	12.5776	-2.60587	0.00201584	0.00812513
FAM3D-AS1	ENSG00000244383	3.15805	-2.60558	1.4855e-06	1.58592e-05
MIR548I2	ENSG00000221275	1.62633	-2.60543	2.88769e-05	0.000214487
BNIP3P32	ENSG00000268830	1.37364	-2.60501	0.0012757	0.00552588
CFAP126	ENSG00000188931	16.4303	-2.60302	3.29403e-07	4.13013e-06
AEBP1	ENSG00000106624	420.734	-2.60184	2.18076e-07	2.86389e-06
CYP2E1	ENSG00000130649	34.4618	-2.60101	1.35178e-11	4.25313e-10
ZNF516-AS1	ENSG00000265778	15.8983	-2.59844	0.0107786	0.0328805
NGFR	ENSG00000064300	124.78	-2.59828	7.92911e-10	1.8001e-08
ROBO2	ENSG00000185008	141.999	-2.59715	0.00114887	0.00506495
ENPP7P6	ENSG00000255549	2.07202	-2.59686	0.00124115	0.00540495
NA	ENSG00000227911	47.7446	-2.5965	9.20498e-14	4.20292e-12
MAGEL2	ENSG00000254585	148.884	-2.59633	4.42287e-08	6.95019e-07
THBS2	ENSG00000186340	188.897	-2.59456	0.003715	0.0135603
NA	ENSG00000225386	1.48516	-2.59376	0.000253313	0.00140693
NA	ENSG00000258764	2.8027	-2.59372	0.00191821	0.00779217
NA	ENSG00000268416	1.47663	-2.59327	4.53614e-05	0.000317119
NA	ENSG00000277013	5.09172	-2.59288	8.2438e-07	9.32066e-06
LINC01471	ENSG00000239921	5.49883	-2.59217	0.000397948	0.0020614
TREH	ENSG00000118094	3.32422	-2.5907	4.60015e-06	4.28163e-05
SNHG18	ENSG00000250786	39.1804	-2.59068	1.56207e-07	2.12271e-06
LOC729654	ENSG00000267056	1.87016	-2.58994	0.00196646	0.00795532
PTHLH	ENSG00000087494	4.81325	-2.58925	0.000280846	0.00153623
CD79B	ENSG00000007312	82.8495	-2.58852	0.00141901	0.00605026
NA	ENSG00000273203	23.1547	-2.58824	0.000164656	0.000972028
NA	ENSG00000261208	5.00801	-2.58724	0.00248595	0.00969944
SOSTDC1	ENSG00000171243	1.99265	-2.58701	0.00406133	0.0146318
JAKMIP2-AS1	ENSG00000280780	3.60787	-2.58615	3.2477e-06	3.13955e-05
LINC02898	ENSG00000205086	3.37381	-2.5859	0.00151202	0.00637161
NDRG1	ENSG00000104419	1838.25	-2.58588	8.83281e-26	1.86713e-23
GAL3ST3	ENSG00000175229	27.1093	-2.58532	6.79219e-07	7.84097e-06
EGF	ENSG00000138798	40.9689	-2.5853	5.74402e-09	1.09938e-07
HTR1D	ENSG00000179546	2.47393	-2.58503	0.0011931	0.00522923
TEKT3	ENSG00000125409	6.39159	-2.58409	3.91757e-08	6.23164e-07
NA	ENSG00000248577	1.00024	-2.58306	0.00150381	0.00634169
LOC101929439	ENSG00000259422	3.99158	-2.5803	5.88337e-06	5.33504e-05
NA	ENSG00000278058	4.45745	-2.57723	3.10164e-09	6.31324e-08
INSC	ENSG00000188487	1.953	-2.57467	0.000671848	0.00322661
GPR156	ENSG00000175697	11.5537	-2.57362	5.59177e-09	1.07456e-07
IGHV3-73	ENSG00000211976	2.51784	-2.57257	0.00362391	0.0132786
ALDH1A3-AS1	ENSG00000259583	29.1431	-2.57191	6.22886e-07	7.27304e-06
NA	ENSG00000279622	3.60804	-2.57119	0.00173462	0.0071709
NA	ENSG00000213801	7.8571	-2.57036	1.81272e-08	3.14083e-07
FOXD2	ENSG00000186564	11.7667	-2.57015	2.69688e-07	3.45271e-06
TRPV5	ENSG00000127412	1.86132	-2.56779	1.33492e-05	0.00010953
FGFR1	ENSG00000077782	1315.9	-2.56698	9.57916e-08	1.3834e-06
NA	ENSG00000254916	1.41271	-2.56671	0.00931579	0.0291082
NA	ENSG00000268496	5.36673	-2.56535	2.40208e-10	6.03948e-09
RN7SL715P	ENSG00000272096	1.04322	-2.56431	0.00175326	0.00723227
NA	ENSG00000214546	2.02145	-2.56398	6.12165e-06	5.51605e-05
NA	ENSG00000263311	3.98295	-2.56328	1.46149e-08	2.57766e-07
ATP10B	ENSG00000118322	1.79339	-2.56308	0.00125312	0.00544544
NA	ENSG00000254134	1.94891	-2.5615	0.000126694	0.000772869
SCGB3A1	ENSG00000161055	5.03959	-2.56137	0.00150235	0.00633647
MPPED2-AS1	ENSG00000254489	3.72893	-2.56059	1.14788e-05	9.63157e-05
TEX26	ENSG00000175664	17.8794	-2.56047	0.00069642	0.00332585
PCDH15	ENSG00000150275	139.376	-2.56028	1.64014e-05	0.00013063
NA	ENSG00000233551	1.67496	-2.55972	0.00023958	0.00134399
NA	ENSG00000259855	7.36229	-2.5589	0.00036395	0.00190955
MGARP	ENSG00000137463	18.6316	-2.55702	5.94566e-05	0.000400735
TIMP3	ENSG00000100234	4580.84	-2.5562	1.1392e-08	2.06147e-07
NA	ENSG00000280132	2.89666	-2.55488	7.827e-06	6.86203e-05
CMTM5	ENSG00000166091	2.41818	-2.5539	0.000254436	0.00141179
NA	ENSG00000261621	29.8411	-2.5534	0.0050659	0.0175614
NA	ENSG00000245688	1.55014	-2.55156	0.00181487	0.00745085
IGFBP2	ENSG00000115457	147.121	-2.55095	3.81163e-07	4.70673e-06
PLP1	ENSG00000123560	24.3429	-2.54807	0.00220227	0.00875537
NA	ENSG00000276471	1.53504	-2.54668	6.29744e-05	0.000421756
GAPDHP58	ENSG00000229570	1.73031	-2.5462	4.08358e-05	0.0002901
ROBO3	ENSG00000154134	30.5986	-2.54504	1.52732e-08	2.67886e-07
DEPDC7	ENSG00000121690	8.00244	-2.54434	2.58975e-10	6.46012e-09
NA	ENSG00000249984	2.51633	-2.54224	0.00227288	0.00899351
NA	ENSG00000242152	1.67331	-2.54132	0.000510044	0.00255488
C2orf80	ENSG00000188674	1.39408	-2.54053	0.00196965	0.00796596
TLE4	ENSG00000106829	1039.88	-2.54035	9.44114e-06	8.11267e-05
RN7SKP234	ENSG00000252982	19.8823	-2.53608	0.000906234	0.00414974
LINC01273	ENSG00000231742	8.12147	-2.5355	4.5978e-06	4.28163e-05
MIAT	ENSG00000225783	6902.81	-2.53368	2.88717e-07	3.66836e-06
CCL14	ENSG00000276409	16.2763	-2.53257	0.000434413	0.00222725
THBS3-AS1	ENSG00000231064	235.651	-2.5303	1.89632e-15	1.16127e-13
GALNT14	ENSG00000158089	74.9665	-2.52844	8.7615e-06	7.59268e-05
NA	ENSG00000270689	11.8488	-2.52714	1.84836e-15	1.13923e-13
TRPM6	ENSG00000119121	66.401	-2.52647	1.97781e-14	1.02125e-12
ARHGEF17-AS1	ENSG00000257038	8.23349	-2.52612	7.29749e-05	0.000478073
ZYG11A	ENSG00000203995	18.0214	-2.52536	1.35058e-07	1.87367e-06
LINC01250	ENSG00000234423	48.1735	-2.52528	1.85484e-06	1.92199e-05
NA	ENSG00000274173	14.5212	-2.5241	7.44309e-05	0.000486272
IL17RD	ENSG00000144730	338.872	-2.52165	5.76986e-06	5.24544e-05
DAPK2	ENSG00000035664	72.9675	-2.52128	9.03095e-10	2.02448e-08
MIR4714	ENSG00000264480	16.6994	-2.52004	3.85398e-12	1.33149e-10
ITGBL1	ENSG00000198542	327.822	-2.51977	0.000169094	0.000992174
SMIM22	ENSG00000267795	11.989	-2.51904	0.00112485	0.0049744
FAM20A	ENSG00000108950	26.5567	-2.51834	4.66873e-07	5.62158e-06
LINC01783	ENSG00000233421	2.12053	-2.51745	0.00442145	0.0156895
NA	ENSG00000225330	16.5863	-2.51733	1.38009e-05	0.000112783
SHROOM2	ENSG00000146950	356.633	-2.51712	2.66395e-41	2.17203e-38
NA	ENSG00000269139	2.55834	-2.51625	1.18096e-05	9.85415e-05
SRPX2	ENSG00000102359	86.4936	-2.51514	3.59409e-09	7.22286e-08
LOC101929237	ENSG00000248738	9.25772	-2.51495	0.0146778	0.042382
DDX43	ENSG00000080007	3.88611	-2.51443	0.00207169	0.00831035
CLUHP6	ENSG00000265279	1.17937	-2.51375	0.00197022	0.00796717
MIR4486	ENSG00000265210	4.702	-2.51253	2.38035e-06	2.39267e-05
CCDC194	ENSG00000269720	4.77633	-2.51075	8.07874e-05	0.000522773
CCDC190	ENSG00000185860	1.41211	-2.50939	0.00118527	0.00520096
WWC2	ENSG00000151718	266.159	-2.50871	6.21358e-12	2.05704e-10
CHDH	ENSG00000016391	330.436	-2.50847	1.39909e-07	1.93533e-06
NA	ENSG00000197210	1.14853	-2.50805	0.00208384	0.00835206
LINC01257	ENSG00000204603	20.0774	-2.50772	0.00505415	0.0175228
NA	ENSG00000264443	27.6737	-2.50635	1.6464e-06	1.73242e-05
LPAR1	ENSG00000198121	57.9685	-2.50591	2.90596e-05	0.000215732
NA	ENSG00000280054	17.0121	-2.50441	4.76651e-08	7.40457e-07
BAMBI	ENSG00000095739	57.2272	-2.50357	4.49829e-06	4.19503e-05
TAS1R3	ENSG00000169962	15.0937	-2.50242	1.31444e-08	2.34586e-07
ISM1	ENSG00000101230	35.3757	-2.50124	1.03525e-06	1.14908e-05
MIR183	ENSG00000207691	0.919006	-2.50046	0.00229408	0.00906107
ALK	ENSG00000171094	166.651	-2.49989	3.37879e-07	4.22898e-06
ADAMTS7P1	ENSG00000274376	1.032	-2.49932	0.000812529	0.0037838
NA	ENSG00000271707	0.951262	-2.49829	0.00192345	0.00781234
CNTNAP3B	ENSG00000154529	50.6712	-2.49658	5.36257e-08	8.25859e-07
CGN	ENSG00000143375	231.13	-2.49636	3.09682e-21	4.16858e-19
NA	ENSG00000259279	15.9842	-2.49528	2.28304e-08	3.84374e-07
MIR4423	ENSG00000266110	2.85685	-2.4938	1.4226e-05	0.00011566
CXXC5-AS1	ENSG00000250635	1.63196	-2.49363	0.000176476	0.00103009
RNA5SP385	ENSG00000251756	1.87447	-2.49303	0.000153858	0.000916056
MGC16275	ENSG00000246731	32.742	-2.49202	1.4361e-07	1.97789e-06
EGR4	ENSG00000135625	37.7475	-2.49044	0.000809475	0.00377204
FREM1	ENSG00000164946	86.8295	-2.4902	4.01514e-08	6.37974e-07
ZNF114	ENSG00000178150	5.99401	-2.48935	1.55288e-07	2.11525e-06
NA	ENSG00000239783	1.2737	-2.4872	0.00760141	0.0245442
ADRA1B	ENSG00000170214	5.53255	-2.4865	1.66489e-05	0.000132269
EMILIN1	ENSG00000138080	136.423	-2.4865	3.32808e-07	4.16733e-06
SCARF2	ENSG00000244486	32.2777	-2.48526	2.01781e-11	6.11276e-10
MIR4656	ENSG00000264474	1.27953	-2.48472	0.000155745	0.000925553
PAX2	ENSG00000075891	1.88119	-2.4842	1.82728e-05	0.000144007
OLFM2	ENSG00000105088	107.83	-2.48284	3.18215e-10	7.79737e-09
GSDME	ENSG00000105928	105.169	-2.48241	2.81234e-06	2.76935e-05
TNFSF18	ENSG00000120337	6.26088	-2.47982	0.00259394	0.0100589
DNAH2	ENSG00000183914	45.031	-2.47957	1.12936e-05	9.50691e-05
MIR6815	ENSG00000275167	0.821982	-2.47876	0.00184887	0.00756324
APLN	ENSG00000171388	176.188	-2.47823	2.03685e-09	4.29922e-08
CERCAM	ENSG00000167123	968.963	-2.47754	1.33034e-20	1.65836e-18
CYP4Z1	ENSG00000186160	7.40891	-2.47653	1.89829e-05	0.000148864
EFEMP2	ENSG00000172638	120.46	-2.47393	4.52289e-08	7.06457e-07
RTKN2	ENSG00000182010	129.334	-2.47303	6.16383e-09	1.175e-07
NA	ENSG00000255872	15.7701	-2.47151	2.02265e-10	5.13527e-09
CHODL	ENSG00000154645	20.7824	-2.47117	2.9829e-13	1.23188e-11
LAIR2	ENSG00000167618	3.43152	-2.46793	0.00816018	0.0260361
CCDC81	ENSG00000149201	76.376	-2.46611	8.55712e-38	5.19563e-35
RPSAP74	ENSG00000253621	1.56455	-2.4659	0.00100624	0.00452849
ZNF578	ENSG00000258405	53.6851	-2.46584	9.38633e-06	8.07287e-05
ATP1B3	ENSG00000069849	1058.62	-2.46526	2.34395e-13	9.89485e-12
TRPV6	ENSG00000165125	13.0335	-2.46461	4.76758e-05	0.000330947
NA	ENSG00000283415	5.42723	-2.46389	0.00010048	0.000632978
ACNATP	ENSG00000227411	3.47617	-2.46359	0.0102078	0.0314239
MASP1	ENSG00000127241	16.8772	-2.46197	1.41101e-05	0.000114914
NA	ENSG00000261332	4.61782	-2.4611	0.00439008	0.0155995
NA	ENSG00000269019	2.61515	-2.46106	8.64322e-05	0.000554149
MUSK	ENSG00000030304	5.50653	-2.46012	0.00971843	0.0301713
BEST4	ENSG00000142959	14.7832	-2.46006	2.22492e-10	5.62876e-09
BHLHE22-AS1	ENSG00000254102	3.90804	-2.45894	0.00377365	0.0137358
ZNF969P	ENSG00000251046	1.50408	-2.45789	0.000464107	0.00235998
NA	ENSG00000257920	0.931946	-2.45756	0.0105349	0.0322639
NA	ENSG00000236045	3.97589	-2.45654	0.00857717	0.0271571
RNY4P34	ENSG00000201649	3.24991	-2.45532	1.13618e-06	1.24465e-05
TIMP4	ENSG00000157150	61.6787	-2.45524	6.31598e-05	0.000422898
TMEM150C	ENSG00000249242	227.754	-2.45369	1.20988e-10	3.20281e-09
CLCN1	ENSG00000188037	1.95567	-2.45349	0.00110304	0.00488857
RAB27B	ENSG00000041353	68.7457	-2.45339	2.76537e-06	2.73103e-05
NA	ENSG00000280660	81.4714	-2.45316	0.00698828	0.0229039
NA	ENSG00000273129	2.92152	-2.45277	2.2596e-06	2.28579e-05
KCNG1	ENSG00000026559	4.39015	-2.45134	8.52756e-06	7.41334e-05
ADAMTS15	ENSG00000166106	41.4348	-2.44997	3.78339e-06	3.59529e-05
NFIA-AS2	ENSG00000237928	3.61745	-2.44903	0.000435729	0.00223342
SPATS2L	ENSG00000196141	424.042	-2.44902	2.60973e-11	7.72629e-10
NA	ENSG00000234810	2.24703	-2.44839	0.00026527	0.00146478
NRG4	ENSG00000169752	73.1391	-2.44784	0.000186823	0.00108339
MIR6503	ENSG00000275344	1.96454	-2.44667	0.00232151	0.00915801
FRMD5	ENSG00000171877	102.371	-2.44605	0.00020186	0.00116069
TSSK1B	ENSG00000212122	4.60589	-2.4438	0.000182884	0.00106293
MEOX1	ENSG00000005102	1.62697	-2.4437	0.00303475	0.0114599
THRAP3P3	ENSG00000235920	42.7114	-2.44316	7.45003e-08	1.10442e-06
PAX6-AS1	ENSG00000281880	5.46145	-2.44312	6.34617e-06	5.69141e-05
ZNF215	ENSG00000149054	7.92766	-2.44226	5.88183e-06	5.33504e-05
NA	ENSG00000235128	4.30871	-2.44017	1.53042e-05	0.000123024
ADAMTS17	ENSG00000140470	71.6234	-2.43873	1.55093e-06	1.64653e-05
BCYRN1	ENSG00000236824	35.6516	-2.4381	3.65717e-07	4.53562e-06
ESPNL	ENSG00000144488	43.0553	-2.43795	0.0052364	0.0180669
RPL21P14	ENSG00000242747	2.29463	-2.43747	4.37374e-05	0.000307271
OR51B2	ENSG00000279012	2.79949	-2.43673	0.0111127	0.0337256
LINC01990	ENSG00000273125	2.86034	-2.43662	0.000193778	0.0011194
NA	ENSG00000240774	5.7961	-2.43634	4.65914e-06	4.33088e-05
NA	ENSG00000254910	3.08209	-2.43581	2.61614e-06	2.60038e-05
SLC2A9	ENSG00000109667	74.4236	-2.4349	5.8239e-34	2.68059e-31
PNMT	ENSG00000141744	122.409	-2.42885	0.00362626	0.013284
QPRT	ENSG00000103485	31.9691	-2.42829	1.48931e-07	2.0423e-06
NA	ENSG00000232334	8.2559	-2.42765	3.46123e-07	4.31889e-06
TUBA4B	ENSG00000243910	5.26571	-2.42689	0.000317032	0.00169926
IGFBPL1	ENSG00000137142	38.4913	-2.42209	0.00620901	0.0207819
LINC03047	ENSG00000253633	1.15313	-2.42181	0.00685335	0.0225368
NA	ENSG00000275327	2.64176	-2.42128	0.0157432	0.0448962
GAS1	ENSG00000180447	56.8747	-2.42069	5.3061e-05	0.000363292
NA	ENSG00000253929	2.09028	-2.42039	0.00053854	0.00267601
TBX3-AS1	ENSG00000257817	1.69138	-2.41952	8.9942e-05	0.000574328
HYCC1	ENSG00000122591	306.69	-2.41844	3.84186e-07	4.73586e-06
TRIL	ENSG00000255690	70.2702	-2.41776	8.95299e-13	3.43829e-11
LINC01637	ENSG00000237476	10.5842	-2.41526	2.09122e-08	3.56069e-07
DNAI3	ENSG00000162643	109.447	-2.41474	4.685e-18	4.06371e-16
CCN4	ENSG00000104415	74.4821	-2.41456	0.000172365	0.00100919
NA	ENSG00000225345	96.2299	-2.41324	0.000135699	0.000820431
SORCS1	ENSG00000108018	52.43	-2.41285	0.00092573	0.00422748
BMP6	ENSG00000153162	85.7658	-2.41061	2.70712e-06	2.67867e-05
FBP1	ENSG00000165140	34.9867	-2.40956	5.48486e-05	0.000373649
NA	ENSG00000253297	6.33764	-2.40804	0.0043976	0.0156199
LINC00865	ENSG00000232229	20.8657	-2.40779	2.35105e-05	0.000179473
HMGA2-AS1	ENSG00000197301	2.73593	-2.40768	0.00204667	0.00823428
CCL2	ENSG00000108691	81.1249	-2.4069	0.000220723	0.00125423
LINC03022	ENSG00000253641	31.0865	-2.40634	1.47887e-09	3.19717e-08
ZNF648	ENSG00000179930	57.3199	-2.40585	0.000725023	0.00343694
CCDC69	ENSG00000198624	178.595	-2.40574	2.70889e-13	1.13017e-11
CFAP57	ENSG00000243710	140.502	-2.4032	1.58583e-14	8.33422e-13
ABCF2P1	ENSG00000242159	1.01674	-2.40253	0.00467221	0.0164322
GCNT2P1	ENSG00000205318	1.33445	-2.40247	0.00157838	0.00661124
TCF21	ENSG00000118526	82.8181	-2.39947	0.000393082	0.00203989
DACT2	ENSG00000164488	5.44308	-2.399	0.0114137	0.0344815
CEACAM1	ENSG00000079385	102.253	-2.39898	8.76883e-07	9.86735e-06
NA	ENSG00000108442	1.71201	-2.39874	0.00082882	0.00384711
C2orf50	ENSG00000150873	43.1064	-2.39839	9.18346e-09	1.69733e-07
NA	ENSG00000257989	0.974268	-2.39751	0.00161575	0.00674339
NA	ENSG00000236886	10.5922	-2.39746	1.88348e-11	5.73014e-10
NLGN3	ENSG00000196338	77.5115	-2.39493	4.12069e-10	9.8734e-09
ZCCHC12	ENSG00000174460	143.72	-2.39455	1.53343e-07	2.09375e-06
NA	ENSG00000268810	3.3431	-2.3945	1.33559e-05	0.000109554
DCDC2C	ENSG00000214866	16.379	-2.39387	2.98055e-05	0.000220581
NA	ENSG00000279958	24.1965	-2.3937	1.67678e-19	1.77882e-17
NA	ENSG00000226571	2.39248	-2.39047	0.000295583	0.00160454
ARHGAP31-AS1	ENSG00000241155	2.23362	-2.38813	1.8519e-05	0.000145666
LINC01397	ENSG00000258673	6.11687	-2.38683	0.000408394	0.00210824
ID3	ENSG00000117318	293.306	-2.38629	2.33304e-07	3.04148e-06
FEV	ENSG00000163497	11.6619	-2.38607	0.00203333	0.00818986
NA	ENSG00000255027	3.24451	-2.3858	1.55876e-07	2.12023e-06
C4orf54	ENSG00000248713	8.86278	-2.38555	0.000973157	0.00440529
SLC8B1	ENSG00000089060	336.235	-2.38549	1.23825e-26	2.76062e-24
OSR1	ENSG00000143867	4.58317	-2.38376	0.00208532	0.00835328
C10orf90	ENSG00000154493	4.48153	-2.38372	0.0107273	0.0327606
NA	ENSG00000239405	6.53592	-2.38154	0.000314767	0.00169066
NA	ENSG00000231668	7.21788	-2.38051	1.22505e-07	1.71705e-06
NA	ENSG00000265948	2.51526	-2.37937	0.00315945	0.0118447
PCDH11X	ENSG00000102290	78.6223	-2.37871	0.00312679	0.0117484
CFAP144	ENSG00000186973	31.9906	-2.37809	7.92202e-05	0.000514031
ALX3	ENSG00000156150	10.9354	-2.3776	0.00062286	0.00302289
NA	ENSG00000250574	0.953903	-2.37612	0.000777474	0.00364614
PCDHA3	ENSG00000255408	49.1408	-2.3751	0.00213846	0.00853773
NA	ENSG00000272159	33.9957	-2.37455	0.000306659	0.00165209
PM20D1	ENSG00000162877	7.71629	-2.37422	0.00717773	0.0233986
NA	ENSG00000237285	2.70636	-2.37398	0.0051469	0.0177995
NA	ENSG00000226756	3.99516	-2.37317	0.000571488	0.00280988
PAMR1	ENSG00000149090	39.0336	-2.37262	0.000204534	0.00117322
NA	ENSG00000239919	3.94629	-2.3723	5.35771e-08	8.25555e-07
FOSL1	ENSG00000175592	10.7667	-2.37204	0.000411388	0.00212139
NA	ENSG00000230992	1.42393	-2.36986	0.000400008	0.00207094
LRRC4C	ENSG00000148948	194.016	-2.36872	0.00711075	0.0232226
NA	ENSG00000279675	30.7094	-2.36726	0.0125973	0.0373846
PRELP	ENSG00000188783	353.877	-2.367	3.59802e-07	4.46615e-06
CD22	ENSG00000012124	26.1258	-2.36696	0.00552328	0.0188854
NMU	ENSG00000109255	1.98191	-2.3652	0.0126338	0.0374734
NA	ENSG00000261068	4.96991	-2.36509	1.39645e-08	2.48135e-07
NA	ENSG00000274281	1.79033	-2.36468	0.00126984	0.00550804
NA	ENSG00000264968	10.8049	-2.36437	4.98898e-09	9.67848e-08
PWRN1	ENSG00000259905	317.598	-2.36424	0.0103188	0.0317041
MYT1L-AS1	ENSG00000225619	0.878227	-2.3636	0.0100415	0.0309989
GRIK4	ENSG00000149403	92.3389	-2.36359	2.01925e-06	2.07204e-05
TFAP2B	ENSG00000008196	51.2019	-2.36235	0.00119769	0.00524623
ZNF521	ENSG00000198795	495.694	-2.36219	0.000475199	0.00240823
NA	ENSG00000239920	2.96628	-2.36035	0.00349137	0.0128709
ADAMTS2	ENSG00000087116	377.256	-2.36014	1.64038e-06	1.72736e-05
OR52T1P	ENSG00000233646	9.14614	-2.35828	0.000760944	0.0035863
FGF13-AS1	ENSG00000226031	23.1105	-2.35783	0.00343223	0.0126856
PLXNA4	ENSG00000221866	303.758	-2.35702	1.97629e-05	0.000154134
NA	ENSG00000269553	1.80236	-2.35619	0.00517162	0.0178736
C16orf89	ENSG00000153446	3.76443	-2.35605	0.00407714	0.0146795
NA	ENSG00000233625	1.17523	-2.35574	0.00131404	0.00565892
SLC6A14	ENSG00000268104	53.9772	-2.35527	0.00899646	0.0282464
NA	ENSG00000261625	0.879936	-2.35508	0.0108902	0.0331776
NA	ENSG00000277386	22.8294	-2.35477	1.99863e-05	0.000155663
NA	ENSG00000197813	12.9698	-2.35389	1.88205e-06	1.94735e-05
NA	ENSG00000280366	0.664196	-2.35365	0.0120796	0.0361109
RASSF2	ENSG00000101265	239.817	-2.353	2.70902e-07	3.46359e-06
WNT5A	ENSG00000114251	103.185	-2.35284	2.38754e-06	2.39763e-05
APOA1	ENSG00000118137	4.18643	-2.35264	2.72922e-05	0.000204312
TNFRSF18	ENSG00000186891	5.11344	-2.35239	0.000212022	0.00121131
NA	ENSG00000229950	1.61189	-2.35174	0.00207017	0.00830761
NA	ENSG00000227304	16.8312	-2.34819	4.71707e-05	0.00032784
RNU1-155P	ENSG00000252135	1.97042	-2.34813	0.000139055	0.000837174
PRR16	ENSG00000184838	32.2482	-2.34753	1.24587e-07	1.74281e-06
LURAP1L-AS1	ENSG00000235448	2.52025	-2.34697	1.39111e-05	0.000113585
SPRY4-AS1	ENSG00000231185	43.3531	-2.34533	0.000865918	0.0039972
GPM6B	ENSG00000046653	215.64	-2.3451	0.00143608	0.00611206
NA	ENSG00000230131	13.2749	-2.34351	0.000127853	0.000778997
NA	ENSG00000271727	7.80933	-2.34277	6.27447e-06	5.63419e-05
FOXD1	ENSG00000251493	15.1964	-2.34251	6.90306e-06	6.12539e-05
NA	ENSG00000251526	1.78233	-2.34221	0.000747633	0.00353574
SOX30	ENSG00000039600	3.19607	-2.34067	4.56612e-05	0.000318824
IGF2BP2	ENSG00000073792	39.619	-2.34004	6.85097e-06	6.08295e-05
SLC44A3	ENSG00000143036	266.19	-2.33982	2.96182e-16	2.03176e-14
NA	ENSG00000269138	1.41352	-2.3395	0.000501505	0.00252051
TUBB8	ENSG00000261456	1.85435	-2.3377	0.000751168	0.00354785
NA	ENSG00000188828	2.2996	-2.33765	0.000611985	0.0029778
SLC9A4	ENSG00000180251	2.25035	-2.33511	0.0124292	0.0369779
TF	ENSG00000091513	67.2403	-2.33418	5.40469e-05	0.00036898
SCD5	ENSG00000145284	815.507	-2.33401	9.97977e-12	3.19274e-10
PITX1	ENSG00000069011	1237.36	-2.33275	1.23654e-06	1.34019e-05
NA	ENSG00000233143	2.23771	-2.33244	0.00196553	0.00795403
NA	ENSG00000235933	2.80475	-2.3324	0.00572319	0.0194501
IGHV3-74	ENSG00000224650	6.82652	-2.33216	0.00144078	0.0061284
MACC1	ENSG00000183742	97.8924	-2.33045	1.21477e-13	5.44206e-12
HSPB9	ENSG00000260325	1.84203	-2.32911	0.000817752	0.00380254
KRT19	ENSG00000171345	67.9815	-2.32802	0.0164953	0.046639
NA	ENSG00000259561	6.9591	-2.32708	3.64577e-06	3.47841e-05
CHRNA7	ENSG00000175344	46.2387	-2.32691	1.78784e-09	3.81028e-08
MIR8063	ENSG00000277202	13.73	-2.3259	8.85609e-08	1.28942e-06
NA	ENSG00000279428	8.08167	-2.32589	1.56529e-08	2.74209e-07
NA	ENSG00000257723	1.08071	-2.32242	0.0168294	0.0474098
NA	ENSG00000228639	1.39555	-2.32182	0.00176354	0.00727333
LRRK1	ENSG00000154237	259.776	-2.32091	2.28157e-10	5.75677e-09
NA	ENSG00000280551	39.767	-2.31982	6.071e-06	5.48254e-05
NA	ENSG00000276855	28.1806	-2.31926	2.26835e-05	0.000173823
KIAA1217	ENSG00000120549	468.304	-2.31842	1.74764e-08	3.041e-07
PTGER1	ENSG00000160951	2.89345	-2.31794	0.000192138	0.00111128
LOC124907392	ENSG00000258636	2.69733	-2.31794	0.000342378	0.00181438
HTATSF1	ENSG00000102241	2624.99	-2.31745	1.07421e-48	1.33281e-45
LGI1	ENSG00000108231	83.4571	-2.31734	0.0075474	0.0243903
NA	ENSG00000226375	9.29594	-2.31686	3.76427e-06	3.57832e-05
AMIGO2	ENSG00000139211	73.3857	-2.31644	1.13177e-06	1.2403e-05
STRIP2	ENSG00000128578	351.566	-2.31638	4.57661e-16	3.00928e-14
LINC03007	ENSG00000223561	12.0353	-2.31542	4.6593e-09	9.08834e-08
NA	ENSG00000279637	10.1559	-2.3143	7.46475e-05	0.000487575
AKAIN1	ENSG00000231824	3.748	-2.31352	9.02083e-06	7.78667e-05
NA	ENSG00000269486	22.2028	-2.31127	0.000118788	0.000731835
C1QTNF9	ENSG00000240654	2.4029	-2.31093	7.20142e-05	0.00047314
NOS2	ENSG00000007171	27.9387	-2.30975	0.000104447	0.000654358
DNAJC22	ENSG00000178401	6.72479	-2.30848	0.000361731	0.00189976
NA	ENSG00000259255	2.97491	-2.30791	7.30227e-06	6.44356e-05
THBS1	ENSG00000137801	784.926	-2.3069	9.73901e-05	0.000615962
NA	ENSG00000276229	1.38886	-2.30659	0.0127809	0.0378036
ARHGAP20	ENSG00000137727	59.2422	-2.30617	1.57919e-07	2.1429e-06
SKAP1	ENSG00000141293	164.929	-2.30537	0.003034	0.0114586
NA	ENSG00000262769	1.36628	-2.30379	0.000785587	0.00368045
NA	ENSG00000266677	15.4883	-2.30354	7.90232e-09	1.47874e-07
NA	ENSG00000274569	1.50882	-2.30329	0.000823117	0.00382375
KLK10	ENSG00000129451	8.32942	-2.30304	2.01706e-06	2.07114e-05
ADAMTS7P4	ENSG00000218052	7.77758	-2.30084	7.30513e-05	0.000478463
TTYH1	ENSG00000167614	100.543	-2.29918	8.73564e-07	9.83389e-06
COL18A1-AS1	ENSG00000183535	5.39655	-2.2977	3.49469e-05	0.000253567
F2RL2	ENSG00000164220	3.90182	-2.2953	0.000218644	0.00124538
MIR574	ENSG00000207944	1.77404	-2.29357	0.000321762	0.00172047
IGFBP3	ENSG00000146674	1192.13	-2.29189	3.47108e-11	1.00767e-09
MIR23A	ENSG00000207980	12.0514	-2.29158	0.000353124	0.00186371
SLC9C2	ENSG00000162753	22.4934	-2.29125	3.53662e-06	3.38673e-05
NA	ENSG00000226912	3.96188	-2.2903	1.46107e-05	0.000118349
CCDC89	ENSG00000179071	24.1176	-2.28936	4.04555e-08	6.4209e-07
NA	ENSG00000281508	5109.35	-2.28803	0.00785629	0.0252018
MAFTRR	ENSG00000261390	12.7691	-2.2876	2.48133e-06	2.48368e-05
FSCN1	ENSG00000075618	209.509	-2.2876	8.3608e-09	1.55536e-07
DYDC2	ENSG00000133665	6.62811	-2.28742	2.61581e-06	2.60038e-05
CHST3	ENSG00000122863	222.394	-2.2874	5.5413e-10	1.29193e-08
NA	ENSG00000257803	12.381	-2.28573	5.39178e-10	1.26223e-08
NA	ENSG00000261598	22.8584	-2.28336	0.0125124	0.0371788
RN7SL863P	ENSG00000244632	14.0776	-2.28135	1.45792e-08	2.57295e-07
KCNIP1	ENSG00000182132	10.5679	-2.28104	0.012745	0.0377246
NA	ENSG00000263179	3.9853	-2.28043	6.76573e-05	0.000448696
COL4A2-AS1	ENSG00000232814	2.33214	-2.28042	0.00253104	0.00984572
WNT10A	ENSG00000135925	31.7983	-2.28002	5.63135e-07	6.65157e-06
NA	ENSG00000197376	0.931567	-2.27921	0.000836079	0.00387891
NBL1	ENSG00000158747	95.2406	-2.2788	6.99409e-07	8.05125e-06
CRLF1	ENSG00000006016	20.9223	-2.27874	0.00023579	0.0013256
NA	ENSG00000254981	8.85646	-2.27671	0.00146046	0.00619368
EVA1A	ENSG00000115363	5.38449	-2.27524	9.32672e-07	1.04375e-05
NA	ENSG00000224761	1.92171	-2.27509	0.000540975	0.00268483
PPP1R13L	ENSG00000104881	153.375	-2.27449	3.05217e-06	2.97082e-05
FAM153A	ENSG00000170074	346.59	-2.27393	5.13841e-05	0.000353082
CROCC2	ENSG00000226321	17.9478	-2.27386	0.00112598	0.00497788
KCNQ1	ENSG00000053918	62.1637	-2.27299	1.53076e-07	2.09111e-06
NA	ENSG00000213981	2.80798	-2.27252	0.00104278	0.0046657
IGFBP7-AS1	ENSG00000245067	11.9639	-2.27145	4.1183e-05	0.000292275
AGBL1	ENSG00000273540	29.0965	-2.27122	0.0149618	0.0430234
CARMIL3	ENSG00000186648	208.005	-2.27083	6.31236e-08	9.48083e-07
CCDC65	ENSG00000139537	34.1107	-2.26983	3.96864e-14	1.92906e-12
MIR1200	ENSG00000221325	6.28177	-2.26949	1.85825e-07	2.47915e-06
EPSTI1	ENSG00000133106	156.106	-2.26658	0.000164574	0.000972008
NA	ENSG00000214919	3.03081	-2.26621	0.0018485	0.00756321
CRYBB2	ENSG00000244752	4.3493	-2.26613	2.08655e-06	2.13495e-05
SYNPO2	ENSG00000172403	939.009	-2.26609	4.06225e-06	3.83047e-05
TRIM17	ENSG00000162931	3.20948	-2.26517	0.00208505	0.00835328
C1S	ENSG00000182326	447.944	-2.26491	0.000331417	0.00176317
CDC42EP5	ENSG00000167617	7.38312	-2.26342	9.13294e-08	1.32365e-06
NA	ENSG00000254048	4.45492	-2.26177	0.00595139	0.0200798
ZIC1	ENSG00000152977	8.04168	-2.26101	0.00672009	0.0221624
ASAP2	ENSG00000151693	1822.37	-2.25835	4.20183e-10	1.00509e-08
NA	ENSG00000248568	21.0586	-2.25811	2.90259e-07	3.6863e-06
NA	ENSG00000280070	1.51144	-2.25742	0.00147178	0.00622964
KLRF1	ENSG00000150045	4.57363	-2.25642	1.80886e-06	1.88323e-05
NA	ENSG00000176349	1.55906	-2.25481	0.00473026	0.0166057
NA	ENSG00000259347	8.62376	-2.25271	0.000323125	0.00172646
NA	ENSG00000258130	1.20312	-2.25205	0.00741102	0.0240183
SMAD6	ENSG00000137834	148.835	-2.25152	5.41195e-07	6.427e-06
NA	ENSG00000244681	6.04248	-2.25123	0.00224723	0.00890932
ABCA9	ENSG00000154258	381.668	-2.25042	5.48393e-07	6.49626e-06
TRIP6	ENSG00000087077	90.6343	-2.24967	8.47637e-11	2.30811e-09
NA	ENSG00000233858	2.39807	-2.24845	0.0124805	0.0370997
NA	ENSG00000226443	4.61575	-2.24842	0.000540744	0.00268422
FAM138B	ENSG00000226516	1.32849	-2.24777	0.000316056	0.00169536
PAX9	ENSG00000198807	119.219	-2.24677	2.53811e-05	0.000192122
LINC02525	ENSG00000230269	9.69268	-2.24651	7.10954e-10	1.62308e-08
NTRK1	ENSG00000198400	14.988	-2.24483	8.34128e-06	7.27047e-05
RNF14P3	ENSG00000238109	1.1195	-2.24463	0.00397736	0.0143619
FZD1	ENSG00000157240	159.911	-2.24415	1.34235e-07	1.86407e-06
PKHD1L1	ENSG00000205038	119.799	-2.24375	6.15392e-05	0.000413016
SHISA8	ENSG00000234965	5.96035	-2.24361	0.000308179	0.00165903
NA	ENSG00000232461	2.6899	-2.24335	3.01375e-06	2.94114e-05
NA	ENSG00000256152	35.2297	-2.24297	4.26006e-09	8.40146e-08
FRMD6	ENSG00000139926	163.627	-2.24252	7.9474e-09	1.48523e-07
NA	ENSG00000235946	1.02039	-2.24242	0.00770876	0.0248262
NA	ENSG00000270614	2.11425	-2.24184	0.00251255	0.00978809
NA	ENSG00000260152	3.20396	-2.24135	0.000119404	0.000735309
NA	ENSG00000248208	3.0764	-2.24057	2.4938e-05	0.000189385
COL8A1	ENSG00000144810	342.646	-2.23979	3.21293e-08	5.20064e-07
NA	ENSG00000177173	11.6998	-2.23798	4.98961e-12	1.67713e-10
DRC1	ENSG00000157856	83.2358	-2.23634	2.0266e-06	2.07734e-05
LOC100132857	ENSG00000235071	1.02464	-2.23575	0.00206867	0.00830523
NA	ENSG00000256542	1.05987	-2.23506	0.0015838	0.00663099
WWC2-AS2	ENSG00000251359	3.63932	-2.23502	6.26286e-05	0.000419636
HTRA3	ENSG00000170801	49.3585	-2.23152	0.000551485	0.0027294
OR51I1	ENSG00000167359	5.5696	-2.23073	0.00151788	0.00639159
MIR485	ENSG00000208027	7.38861	-2.23041	0.000118139	0.00072878
TMEM63A	ENSG00000196187	408.268	-2.23002	1.38516e-11	4.34854e-10
KLRD1	ENSG00000134539	170.13	-2.22991	5.39027e-10	1.26223e-08
BHMT	ENSG00000145692	6.27179	-2.22974	0.000248096	0.00138253
EFS	ENSG00000100842	60.0115	-2.22934	6.01203e-07	7.04292e-06
NA	ENSG00000277883	18.6141	-2.22885	0.00343428	0.0126883
NA	ENSG00000251388	1.99238	-2.22875	0.000751119	0.00354785
KANSL1L	ENSG00000144445	596.743	-2.22819	8.18165e-06	7.15317e-05
ALB	ENSG00000163631	4.46995	-2.22781	6.22639e-06	5.59454e-05
NA	ENSG00000234165	2.68558	-2.2278	0.000195132	0.00112654
KLHL14	ENSG00000197705	6.36201	-2.2255	3.56564e-05	0.000258124
LINC01410	ENSG00000238113	53.5601	-2.22509	2.94015e-05	0.00021793
SLC26A4	ENSG00000091137	32.2167	-2.22453	2.43662e-05	0.000185473
NA	ENSG00000273214	2.49176	-2.22402	7.79195e-05	0.000506397
ANKRD33BP1	ENSG00000229689	79.9606	-2.22393	0.000336388	0.00178613
FMO1	ENSG00000010932	23.0662	-2.22383	0.00339999	0.0125942
RAB38	ENSG00000123892	8.67117	-2.22274	3.84421e-06	3.64701e-05
NA	ENSG00000258603	35.0782	-2.22254	6.11742e-06	5.51399e-05
GLI3	ENSG00000106571	71.532	-2.22239	1.00672e-05	8.56943e-05
NA	ENSG00000284471	14.3515	-2.22123	2.71474e-08	4.49627e-07
NA	ENSG00000272419	119.489	-2.22068	1.43315e-06	1.53405e-05
ZNF516-DT	ENSG00000275763	3.80527	-2.21821	0.00284905	0.010868
NA	ENSG00000251259	9.50306	-2.2182	2.35211e-08	3.95534e-07
KCNT2	ENSG00000162687	168.727	-2.21671	0.00823593	0.0262426
RNU1-72P	ENSG00000199846	3.65754	-2.21593	0.000104851	0.000656457
CFAP20DC-AS1	ENSG00000242428	14.9422	-2.21584	5.73103e-05	0.000388103
TULP2	ENSG00000104804	2.194	-2.21504	0.000843231	0.00390828
NA	ENSG00000223518	2.14292	-2.2143	0.000102581	0.000644364
ZNF98	ENSG00000197360	5.58074	-2.21335	0.0018486	0.00756321
RN7SL417P	ENSG00000244056	2.05251	-2.21305	0.00275273	0.0105598
NA	ENSG00000277563	6.94161	-2.21257	1.37671e-06	1.47752e-05
MYO10	ENSG00000145555	953.246	-2.21146	2.61632e-10	6.50931e-09
NA	ENSG00000270578	6.18784	-2.21113	2.92828e-08	4.80808e-07
NA	ENSG00000224295	13.9649	-2.21011	0.000661185	0.00318505
NA	ENSG00000228962	4.3285	-2.20999	0.000106442	0.000664958
NA	ENSG00000281571	5.25854	-2.20552	2.4681e-07	3.19855e-06
NA	ENSG00000276144	5.43994	-2.20348	0.000111026	0.000690573
LOC101927787	ENSG00000228044	7.5158	-2.2016	0.000260079	0.00143947
NA	ENSG00000230945	1.55126	-2.20124	0.00202243	0.00815057
FANK1	ENSG00000203780	147.766	-2.20086	3.53708e-16	2.3726e-14
C1R	ENSG00000159403	218.831	-2.20059	0.00169727	0.00704101
LAMP5	ENSG00000125869	30.3127	-2.19984	0.00173578	0.00717363
THSD7A	ENSG00000005108	467.571	-2.19938	1.70567e-06	1.78951e-05
FABP7	ENSG00000164434	49.8506	-2.19887	0.00277716	0.010635
GBP6	ENSG00000183347	25.7124	-2.19826	0.000410271	0.00211716
TPH1	ENSG00000129167	101.063	-2.19607	2.82776e-14	1.4083e-12
TMPRSS2	ENSG00000184012	19.5089	-2.19567	0.00316361	0.0118571
NA	ENSG00000276105	3.74323	-2.19561	0.000100505	0.000633
GPR19	ENSG00000183150	92.3413	-2.19542	2.53527e-05	0.000192009
MIR323A	ENSG00000199069	8.57717	-2.19537	7.59381e-05	0.000495438
NA	ENSG00000224361	1.8341	-2.19278	0.000485781	0.00245445
NIPAL4	ENSG00000172548	4.01236	-2.19223	0.000597245	0.00291692
NA	ENSG00000228031	7.43818	-2.18975	1.92218e-05	0.000150406
NA	ENSG00000267530	4.68205	-2.18925	1.84175e-06	1.9105e-05
ZIC3	ENSG00000156925	24.8517	-2.18849	0.00443298	0.0157149
H2BP9	ENSG00000231787	3.31565	-2.18643	5.94129e-05	0.000400535
NA	ENSG00000268316	1.66868	-2.18609	0.000507727	0.00254595
NA	ENSG00000234300	2.0478	-2.18525	0.00220784	0.00877388
OR52H1	ENSG00000181616	8.58707	-2.18487	0.0013983	0.00597535
FRMPD4	ENSG00000169933	6.8108	-2.18437	0.016906	0.0475644
NA	ENSG00000230849	4.24938	-2.18402	4.66456e-06	4.33309e-05
CDK1	ENSG00000170312	77.6779	-2.18204	1.77524e-07	2.37952e-06
NA	ENSG00000242163	10.7939	-2.18142	7.54653e-09	1.41681e-07
COL23A1	ENSG00000050767	16.3827	-2.18034	0.000212715	0.00121478
CPS1-IT1	ENSG00000280837	1.22406	-2.1795	0.0021508	0.00857706
RP1L1	ENSG00000183638	31.8169	-2.17881	5.70444e-06	5.19424e-05
ZCCHC24	ENSG00000165424	259.976	-2.17878	1.63753e-09	3.51355e-08
NA	ENSG00000235092	19.2727	-2.17723	6.24914e-07	7.29372e-06
NA	ENSG00000225415	1.97154	-2.17569	0.000319714	0.00171048
NA	ENSG00000276494	3.10678	-2.17534	0.0016601	0.00690773
WFDC2	ENSG00000101443	122.198	-2.17481	0.00545594	0.0187
RNU6-729P	ENSG00000207128	2.97142	-2.17448	4.78877e-06	4.4326e-05
NR4A1	ENSG00000123358	3218.82	-2.17448	0.00111498	0.00493613
ETV5	ENSG00000244405	786.094	-2.17408	6.59052e-10	1.5204e-08
ZBBX	ENSG00000169064	88.8431	-2.17314	1.2664e-07	1.76806e-06
EFNA5	ENSG00000184349	565.918	-2.17251	2.43182e-08	4.0702e-07
NA	ENSG00000206676	21.9182	-2.17214	7.80601e-06	6.84573e-05
ST6GALNAC2	ENSG00000070731	7.91238	-2.16915	0.00136916	0.0058716
LINC02965	ENSG00000269086	2.60728	-2.16899	0.00158122	0.00662215
NA	ENSG00000204055	2.68654	-2.16879	0.000794388	0.00371265
ZFP36	ENSG00000128016	2117.55	-2.16873	0.000883971	0.00407066
ADAM3B	ENSG00000260089	13.0903	-2.16825	0.000443936	0.00227036
HYDIN	ENSG00000157423	792.646	-2.16698	1.41351e-11	4.43153e-10
CHST15	ENSG00000182022	420.84	-2.16649	1.66526e-07	2.24901e-06
SEMA6D	ENSG00000137872	463.945	-2.16647	8.40239e-08	1.23153e-06
LOC400622	ENSG00000267665	2.10173	-2.16601	0.00130194	0.00561655
CYP4F12	ENSG00000186204	11.9216	-2.16092	3.01462e-06	2.94114e-05
NA	ENSG00000188185	156.635	-2.16044	2.66923e-15	1.58033e-13
OBP2B	ENSG00000171102	0.977817	-2.15722	0.0100961	0.0311406
NFATC1	ENSG00000131196	76.815	-2.15699	1.51282e-05	0.000121849
MN1	ENSG00000169184	216.936	-2.15671	1.68056e-05	0.000133439
NA	ENSG00000229019	7.59912	-2.15589	1.48002e-07	2.03153e-06
C10orf105	ENSG00000214688	3.43227	-2.15523	1.04274e-05	8.84829e-05
PRDM8	ENSG00000152784	44.0475	-2.15479	1.80321e-05	0.000142328
NA	ENSG00000257403	1.46493	-2.15388	0.000572632	0.00281454
NA	ENSG00000188013	4.34181	-2.15308	0.000345536	0.00182997
NA	ENSG00000283486	11.3855	-2.152	0.00340506	0.0126081
EFNA4	ENSG00000243364	6.79392	-2.15188	2.68941e-07	3.44624e-06
LOC101927293	ENSG00000225096	1.72997	-2.15175	0.0056088	0.0191206
NA	ENSG00000248229	1.17482	-2.15042	0.00113542	0.00501339
LOC388282	ENSG00000187185	5.09107	-2.14918	2.84058e-05	0.000211373
NA	ENSG00000206895	3.71498	-2.14912	2.70491e-06	2.67742e-05
CTXN1	ENSG00000178531	143.426	-2.14836	1.67589e-10	4.30468e-09
MRGPRF	ENSG00000172935	12.5463	-2.14786	0.000563655	0.00277999
NA	ENSG00000255186	2.17576	-2.14733	0.000116845	0.000722047
NA	ENSG00000261730	6.5868	-2.14644	0.000703167	0.0033522
GDF5	ENSG00000125965	4.26847	-2.14628	0.00210583	0.00843307
NA	ENSG00000257252	2.83311	-2.14601	0.000844437	0.00391324
TMEM144	ENSG00000164124	125.212	-2.14547	1.01863e-09	2.2604e-08
HLX-AS1	ENSG00000257551	1.38459	-2.1451	0.00475797	0.0166845
DOC2B	ENSG00000272636	260.353	-2.14445	1.59769e-05	0.00012782
TAFA3	ENSG00000184599	2.94676	-2.14363	0.00875839	0.027645
GUCA1C	ENSG00000138472	1.74032	-2.1435	0.0162783	0.0461626
LTBP4	ENSG00000090006	1038.11	-2.14321	2.69293e-07	3.4492e-06
SLC6A16	ENSG00000063127	60.06	-2.14296	6.908e-05	0.000456539
NA	ENSG00000235051	2.18218	-2.14201	0.00142284	0.00606207
NA	ENSG00000223874	4.58177	-2.14182	0.000552831	0.00273512
NA	ENSG00000240244	23.0112	-2.14155	2.8228e-05	0.000210214
KRT7	ENSG00000135480	29.1575	-2.14084	0.015397	0.0440678
NA	ENSG00000249685	10.6255	-2.14048	1.62521e-10	4.19169e-09
TTC9B	ENSG00000174521	3.11872	-2.14028	0.00903624	0.0283526
SPATA41	ENSG00000189419	10.1615	-2.14028	1.49278e-05	0.000120397
PPP1R1B	ENSG00000131771	329.409	-2.14005	0.0174012	0.0486841
NA	ENSG00000254757	9.57518	-2.13913	0.000208705	0.00119403
DNAAF1	ENSG00000154099	344.133	-2.13836	1.62406e-10	4.19169e-09
NA	ENSG00000258919	1.90581	-2.13821	0.000185534	0.00107701
CFAP46	ENSG00000171811	305.588	-2.13781	1.21238e-06	1.3165e-05
NA	ENSG00000259570	2.58838	-2.13776	0.000796549	0.00372214
SNHG26	ENSG00000228649	18.2859	-2.13673	3.6814e-10	8.89553e-09
GSTM5	ENSG00000134201	52.0495	-2.13661	2.80185e-05	0.000209036
FAM167A-AS1	ENSG00000184608	0.979741	-2.13572	0.00507423	0.0175882
LFNG	ENSG00000106003	39.0554	-2.13511	1.42385e-07	1.96576e-06
NA	ENSG00000271984	2.13116	-2.13409	0.00981579	0.030414
NA	ENSG00000253125	1.73117	-2.13355	0.0035229	0.012967
NA	ENSG00000237065	10.1004	-2.13284	0.00482836	0.0168919
MRAP2	ENSG00000135324	56.7586	-2.13274	0.000157392	0.00093417
NA	ENSG00000255122	16.6068	-2.13248	1.0183e-08	1.86637e-07
SATB1	ENSG00000182568	958.233	-2.13225	0.00133123	0.00572472
FAM107A	ENSG00000168309	1702.87	-2.12998	1.62698e-05	0.000129845
OR51A10P	ENSG00000230484	5.01462	-2.12971	0.00505405	0.0175228
HAO2	ENSG00000116882	1.08943	-2.12849	0.00761617	0.0245863
PRRG4	ENSG00000135378	184.444	-2.12811	0.000226239	0.00128023
LAG3	ENSG00000089692	16.9013	-2.12744	0.000284707	0.00155378
NA	ENSG00000256747	2.99602	-2.12561	8.67746e-05	0.000555844
SPECC1	ENSG00000128487	710.43	-2.12424	3.26905e-08	5.2795e-07
RPS8P4	ENSG00000227437	0.850192	-2.12413	0.00463922	0.0163383
C22orf42	ENSG00000205856	10.0337	-2.12366	0.00241573	0.00947336
GLI2	ENSG00000074047	109.732	-2.12317	0.0153976	0.0440678
RPS3AP34	ENSG00000242607	39.438	-2.12294	7.04299e-07	8.101e-06
WDR93	ENSG00000140527	27.5275	-2.12268	1.00479e-05	8.56111e-05
IGF1R	ENSG00000140443	2243.29	-2.12213	3.80775e-08	6.06711e-07
USH1C	ENSG00000006611	207.695	-2.12171	0.0024632	0.00962382
TBX3	ENSG00000135111	287.116	-2.11961	1.73723e-06	1.81728e-05
OR52V1P	ENSG00000249633	4.63015	-2.11949	0.000908014	0.00415589
NA	ENSG00000282732	1.05932	-2.11903	0.0127239	0.0376857
CCL16	ENSG00000275152	6.75163	-2.11877	0.000200394	0.00115303
LINC00311	ENSG00000179219	33.8465	-2.1183	1.53051e-18	1.42268e-16
MTND5P19	ENSG00000231199	3.06739	-2.11723	0.00134302	0.00577152
CEACAM16-AS1	ENSG00000266903	5.48927	-2.11721	0.00049794	0.00250657
SLC16A5	ENSG00000170190	17.7528	-2.11703	1.11302e-05	9.38323e-05
GRAMD2A	ENSG00000175318	12.5122	-2.11576	0.0026084	0.0101067
SOX21-AS1	ENSG00000227640	2.20163	-2.11524	0.00153688	0.00646397
LINC00092	ENSG00000225194	5.72516	-2.11177	0.000123572	0.000756246
SLC51A	ENSG00000163959	11.4409	-2.11137	0.00177941	0.00732847
RN7SL334P	ENSG00000244618	26.4034	-2.11101	0.0063276	0.0210996
LTBP2	ENSG00000119681	72.9209	-2.11097	0.000134861	0.000815883
SSTR2	ENSG00000180616	65.3857	-2.11053	0.000413311	0.00212977
CCDC178	ENSG00000166960	50.6157	-2.10955	0.000246343	0.00137437
RAB6C	ENSG00000222014	9.16993	-2.10955	3.57836e-05	0.000258848
PCOLCE	ENSG00000106333	150.081	-2.10955	1.24385e-05	0.000103125
OR2W3	ENSG00000238243	1.45568	-2.10941	0.000815393	0.00379342
NA	ENSG00000281809	2.90658	-2.10803	0.000169704	0.000994834
[truncated: 147 more rows]
