# Supplementary material for: Transcriptome-Wide Analysis of Pituitary and Ectopic Adrenocorticotropic Hormone-Secreting Tumors
Source: Cancers (Basel). 2025 Feb 15;17(4):658. doi: 10.3390/cancers17040658 (PMC11852724; doi:10.3390/cancers17040658)
Supplement: Supplementary file 1 [file cancers-17-00658-s001.zip › Table_S3.xlsx]

## Sheet: Lung AST upregulated
Gene Symbol	ENSEMBL GENE ID	baseMean	log2FoldChange	p-value	p-value adjusted
GAL	ENSG00000069482	3932.6	13.7714	2.3539e-27	2.38062e-25
SCGN	ENSG00000079689	2633.8	12.8485	7.83062e-65	1.20656e-61
GP2	ENSG00000169347	9207.86	12.7836	4.36073e-49	3.08716e-46
POMC	ENSG00000115138	63401.6	12.5334	1.07509e-52	9.7107e-50
SYT4	ENSG00000132872	3631.43	12.0543	6.81513e-71	2.23144e-67
GHSR	ENSG00000121853	897.781	12.0028	3.01075e-49	2.25325e-46
CHGB	ENSG00000089199	40990	11.9995	1.52504e-32	2.78951e-30
CNTNAP5	ENSG00000155052	1121.74	11.9621	1.99741e-27	2.05985e-25
CNMD	ENSG00000136110	1402.05	11.929	3.15431e-27	3.14159e-25
CPLX2	ENSG00000145920	18919.1	11.7682	3.9063e-87	1.70536e-83
TUNAR	ENSG00000250366	757.086	11.7569	1.53351e-32	2.78951e-30
INSM1	ENSG00000173404	1623.31	11.5783	7.28324e-44	3.28926e-41
ST8SIA3	ENSG00000177511	2017.26	11.5555	6.41866e-69	1.6813e-65
LRRTM3	ENSG00000198739	1121.72	11.343	8.21978e-39	2.34031e-36
NA	ENSG00000186369	3366.23	11.3329	8.26391e-94	7.21549e-90
ADAMTS18	ENSG00000140873	895.812	11.2899	4.01118e-42	1.61645e-39
PCSK1	ENSG00000175426	11268.8	11.2643	1.5977e-43	6.97503e-41
SCG3	ENSG00000104112	2012.71	11.143	3.96905e-66	6.93102e-63
GABRG2	ENSG00000113327	486.722	11.1196	8.6196e-44	3.82681e-41
SORCS3	ENSG00000156395	590.675	11.0377	7.65991e-39	2.20487e-36
HTR5A	ENSG00000157219	440.828	10.9766	8.73057e-27	8.25591e-25
LINC02955	ENSG00000256321	415.275	10.8905	2.87472e-32	4.95398e-30
NA	ENSG00000261409	860.427	10.7912	1.0555e-24	8.10781e-23
SLC6A5	ENSG00000165970	372.651	10.7342	1.51258e-10	1.94029e-09
SLC32A1	ENSG00000101438	335.505	10.5828	5.68458e-25	4.48499e-23
SLC6A17	ENSG00000197106	1536.97	10.5078	1.747e-62	2.40847e-59
SCG2	ENSG00000171951	7204.95	10.5073	1.23786e-34	2.67971e-32
KCNIP4	ENSG00000185774	641.681	10.5012	2.14099e-40	7.57854e-38
MIR137HG	ENSG00000225206	513.659	10.4876	1.06391e-37	2.873e-35
RAB3B	ENSG00000169213	14063.5	10.4821	5.14714e-68	9.6303e-65
SLC7A14	ENSG00000013293	939.86	10.3897	2.48022e-38	6.83862e-36
KCNIP4-IT1	ENSG00000280650	584.914	10.3882	4.42743e-10	5.19821e-09
STMN2	ENSG00000104435	601.97	10.3653	7.37582e-29	9.15651e-27
TMEM179	ENSG00000258986	356.831	10.3094	3.06517e-21	1.61873e-19
NRG1-IT1	ENSG00000253974	356.393	10.3043	8.06709e-29	9.87427e-27
DDC	ENSG00000132437	1187.82	10.2786	3.16428e-49	2.30236e-46
PCDH8	ENSG00000136099	258.362	10.2058	7.9681e-19	3.06036e-17
TAGLN3	ENSG00000144834	508.518	10.1959	2.15595e-34	4.59131e-32
CST1	ENSG00000170373	328.512	10.1899	7.82685e-19	3.01942e-17
AVPR1B	ENSG00000198049	411.262	10.1881	2.51533e-27	2.52438e-25
PTPRN	ENSG00000054356	2546.56	10.1155	1.56801e-68	3.73386e-65
GABRQ	ENSG00000268089	606.112	10.0961	1.80422e-16	5.21631e-15
NA	ENSG00000244358	237.533	10.0846	7.12604e-20	3.16372e-18
NA	ENSG00000280207	463.701	10.0505	3.20941e-39	9.66289e-37
LINC02955	ENSG00000256995	1274.5	10.0403	7.34581e-50	5.83079e-47
NOL4	ENSG00000101746	692.933	10.0383	9.67294e-45	4.78062e-42
DCX	ENSG00000077279	548.089	9.91454	2.28508e-32	4.01714e-30
LINC00616	ENSG00000248307	209.733	9.905	1.86837e-20	8.99634e-19
SEZ6L	ENSG00000100095	2885.53	9.90266	4.84602e-43	2.08093e-40
CHGA	ENSG00000100604	8317.8	9.89876	1.55433e-41	6.1688e-39
NA	ENSG00000240095	195.927	9.80678	1.8401e-17	6.02495e-16
PHYHIPL	ENSG00000165443	315.029	9.79695	7.38841e-32	1.20957e-29
CELF3	ENSG00000159409	936.916	9.76462	1.75368e-39	5.53443e-37
LINC02388	ENSG00000257259	189.619	9.75965	1.00726e-25	8.51099e-24
GRP	ENSG00000134443	1235.35	9.70698	3.05295e-21	1.61554e-19
NA	ENSG00000280322	234.864	9.69929	4.39734e-19	1.74521e-17
NA	ENSG00000250101	232.973	9.69489	1.4153e-26	1.29172e-24
KCNH7	ENSG00000184611	293.931	9.68214	1.05278e-35	2.48436e-33
GJD2	ENSG00000159248	175.993	9.65201	3.81257e-24	2.75114e-22
PRLHR	ENSG00000119973	173.636	9.6325	1.63338e-25	1.34543e-23
RALYL	ENSG00000184672	368.037	9.61715	2.43152e-07	1.73309e-06
NRSN1	ENSG00000152954	276.759	9.61029	5.11229e-29	6.40724e-27
OVOS2	ENSG00000177359	1007.68	9.59305	3.12663e-16	8.73124e-15
AZGP1	ENSG00000160862	5677.79	9.58726	9.92109e-54	9.62493e-51
GRIA2	ENSG00000120251	1329.99	9.58215	5.59454e-57	6.97826e-54
SCG5	ENSG00000166922	3414.36	9.49179	3.25326e-27	3.21569e-25
MIR670HG	ENSG00000235661	157.36	9.49039	1.02633e-28	1.2332e-26
CDH18	ENSG00000145526	157.166	9.48868	5.87716e-08	4.73827e-07
NA	ENSG00000279525	196.664	9.45024	5.15515e-25	4.10438e-23
PIK3C2G	ENSG00000139144	755.494	9.44717	7.43516e-45	3.81875e-42
ACTL6B	ENSG00000077080	151.8	9.43861	2.9145e-28	3.34835e-26
KCNJ6	ENSG00000157542	2481.44	9.43272	1.26767e-55	1.38356e-52
NA	ENSG00000235655	150.199	9.42333	5.55996e-32	9.21757e-30
ST18	ENSG00000147488	2380.98	9.41609	7.57241e-99	9.91759e-95
ASB15	ENSG00000146809	188.941	9.39459	5.18055e-17	1.59272e-15
CDK5R2	ENSG00000171450	540.498	9.38609	3.49311e-25	2.84157e-23
INA	ENSG00000148798	949.557	9.38254	4.04728e-46	2.35588e-43
SRRM4	ENSG00000139767	350.204	9.35054	2.40919e-33	4.65575e-31
GABRB1	ENSG00000163288	336.653	9.32718	9.57895e-34	1.93009e-31
NA	ENSG00000249684	1764.3	9.29844	7.73479e-65	1.20656e-61
FSTL5	ENSG00000168843	137.522	9.29606	1.76546e-06	1.05029e-05
STXBP5L	ENSG00000145087	578.109	9.23604	4.4486e-41	1.66467e-38
XKR7	ENSG00000260903	212.807	9.22456	2.97803e-34	6.29085e-32
MIR7-3HG	ENSG00000176840	123.474	9.14054	2.29343e-14	4.97714e-13
DSCAM-IT1	ENSG00000233756	122.184	9.12551	1.06811e-26	9.99214e-25
HTR5A-AS1	ENSG00000220575	121.219	9.11404	9.6757e-16	2.54208e-14
ONECUT2	ENSG00000119547	688.821	9.09029	1.53182e-52	1.33749e-49
CDH20	ENSG00000101542	194.442	9.08211	2.6135e-26	2.32452e-24
CTNNA2	ENSG00000066032	616.74	9.07298	1.59108e-54	1.66707e-51
SNAP91	ENSG00000065609	775.098	9.06255	3.47044e-78	1.29864e-74
UNC79	ENSG00000133958	1945.34	9.02538	2.2123e-87	1.15898e-83
GHRHR	ENSG00000106128	693.066	8.98201	1.15786e-26	1.07932e-24
OGDHL	ENSG00000197444	526.956	8.95181	1.16149e-35	2.71643e-33
KCNK10	ENSG00000100433	217.699	8.94851	9.52932e-20	4.16713e-18
PEX5L	ENSG00000114757	209.205	8.90196	4.74474e-11	6.55505e-10
GRIA4	ENSG00000152578	287.583	8.85315	1.15274e-11	1.76167e-10
ATCAY	ENSG00000167654	413.007	8.84925	8.03569e-29	9.87427e-27
SYT13	ENSG00000019505	3770.53	8.83515	4.37049e-68	8.80619e-65
KRT40	ENSG00000204889	98.2202	8.8104	3.59361e-16	9.97151e-15
SYT5	ENSG00000129990	316.801	8.78644	1.81825e-27	1.90509e-25
NA	ENSG00000283217	92.382	8.72202	1.00448e-23	6.86982e-22
AMER3	ENSG00000178171	149.586	8.71843	1.65757e-28	1.95578e-26
SLC35F3	ENSG00000183780	191.892	8.70474	2.58855e-20	1.21732e-18
SLC35D3	ENSG00000182747	113.11	8.64824	6.7267e-24	4.67372e-22
NA	ENSG00000205976	85.6444	8.61301	4.53721e-13	8.41697e-12
GABRR1	ENSG00000146276	85.4447	8.60948	2.2018e-13	4.26899e-12
USH2A	ENSG00000042781	355.127	8.57033	2.72603e-18	9.795e-17
CST4	ENSG00000101441	82.2567	8.55466	5.37612e-16	1.45779e-14
ABCA12	ENSG00000144452	105.869	8.5498	4.36437e-17	1.34971e-15
CRH	ENSG00000147571	104.826	8.5392	0.000536999	0.00176533
NA	ENSG00000229559	79.3995	8.5036	5.25456e-05	0.000222751
ASB4	ENSG00000005981	1390.38	8.49506	4.91548e-45	2.57512e-42
RNA5-8SN4	ENSG00000276700	78.5193	8.48737	1.24204e-14	2.81342e-13
NA	ENSG00000256923	128.327	8.48209	9.70788e-22	5.41039e-20
MYT1	ENSG00000196132	297.964	8.48144	1.02353e-34	2.2342e-32
SLC8A2	ENSG00000118160	536.842	8.47071	4.97711e-63	7.2428e-60
PITX1-AS1	ENSG00000224186	820.956	8.46252	4.04897e-19	1.61922e-17
NA	ENSG00000260918	531.381	8.4209	3.3164e-40	1.14302e-37
ASCL1	ENSG00000139352	194.894	8.42015	9.93181e-06	4.99911e-05
GNG4	ENSG00000168243	833.86	8.3963	7.62063e-52	6.43919e-49
NA	ENSG00000259946	73.2442	8.38751	8.57064e-25	6.6617e-23
MTMR7	ENSG00000003987	409.806	8.36384	1.46141e-37	3.90614e-35
GLRA1	ENSG00000145888	71.2836	8.34809	1.5314e-09	1.63528e-08
NA	ENSG00000254163	71.182	8.34587	1.19659e-13	2.37451e-12
CHRNA2	ENSG00000120903	359.89	8.3432	2.18854e-28	2.55923e-26
NA	ENSG00000214313	70.6252	8.33471	8.71943e-15	1.99648e-13
NA	ENSG00000225299	90.4266	8.32853	1.26599e-20	6.25686e-19
IRS4	ENSG00000133124	678.827	8.31487	1.40546e-14	3.14386e-13
KLHDC8A	ENSG00000162873	365.141	8.30562	3.55595e-27	3.47554e-25
NA	ENSG00000250820	68.7512	8.29612	1.86889e-22	1.12537e-20
CPNE4	ENSG00000196353	726.92	8.29199	2.13206e-45	1.18824e-42
KCNH1	ENSG00000143473	278.178	8.26898	3.94722e-15	9.53815e-14
NA	ENSG00000253477	67.4354	8.26773	7.78288e-26	6.64054e-24
NA	ENSG00000235518	66.5152	8.2482	1.17519e-23	7.99559e-22
NA	ENSG00000254990	171.996	8.21761	4.07817e-11	5.6821e-10
SLC15A5	ENSG00000188991	64.8827	8.2124	7.41638e-18	2.55611e-16
UNC80	ENSG00000144406	3668.47	8.20109	4.45174e-32	7.47494e-30
AKAIN1	ENSG00000231824	62.3383	8.15465	6.29724e-15	1.46883e-13
SMIM32	ENSG00000271824	79.0508	8.13451	1.85075e-17	6.04472e-16
MYT1L	ENSG00000186487	2432.92	8.11682	6.72294e-15	1.56373e-13
FAM135B	ENSG00000147724	413.03	8.10097	2.04189e-46	1.21558e-43
NA	ENSG00000261116	59.3533	8.08379	2.36111e-17	7.61662e-16
SVOP	ENSG00000166111	174.798	8.08275	2.92965e-32	4.9988e-30
LOC101926908	ENSG00000253726	76.0309	8.07819	2.1012e-20	9.97081e-19
NA	ENSG00000279358	57.9629	8.04974	3.39185e-11	4.7741e-10
NA	ENSG00000279146	56.7226	8.01808	4.62863e-20	2.09399e-18
SCGB2A1	ENSG00000124939	130.589	8.01599	3.25994e-10	3.91701e-09
SPATA31H1	ENSG00000221843	71.457	7.98847	1.4437e-15	3.69873e-14
CNTNAP2	ENSG00000174469	815.69	7.9755	3.45974e-25	2.82319e-23
EPHA8	ENSG00000070886	54.5381	7.96139	5.94396e-15	1.39263e-13
GDPD2	ENSG00000130055	106.535	7.95674	7.61694e-17	2.30391e-15
CDH12	ENSG00000154162	594.814	7.91446	7.25767e-18	2.50471e-16
GABRA4	ENSG00000109158	172.287	7.91283	4.31798e-17	1.33694e-15
KCNC1	ENSG00000129159	211.217	7.9125	2.83854e-35	6.52218e-33
ELAVL4	ENSG00000162374	315.727	7.89554	1.35871e-17	4.53953e-16
ARPP21	ENSG00000172995	171.913	7.88837	2.5052e-05	0.000114803
FAM153CP	ENSG00000204677	186.969	7.88813	2.07157e-20	9.84803e-19
DPP10	ENSG00000175497	351.613	7.86356	3.20519e-36	7.77377e-34
NA	ENSG00000224842	50.6508	7.85537	1.13747e-14	2.58636e-13
GABRA5	ENSG00000186297	50.2857	7.84493	6.30581e-10	7.20976e-09
MIR3609	ENSG00000266019	532.743	7.84435	4.43762e-29	5.58841e-27
PPP2R2C	ENSG00000074211	618.485	7.83043	3.04205e-29	3.887e-27
KCNK12	ENSG00000184261	104.389	7.82374	1.17982e-14	2.68033e-13
CALY	ENSG00000130643	196.143	7.81177	3.07421e-18	1.08966e-16
NXPH1	ENSG00000122584	93.3806	7.80128	1.15778e-09	1.25995e-08
NA	ENSG00000249129	402.731	7.79667	2.3149e-27	2.36862e-25
CDH9	ENSG00000113100	47.265	7.75526	0.000356721	0.00122624
NA	ENSG00000233942	60.6843	7.75024	2.67705e-23	1.74002e-21
RMST	ENSG00000255794	490.185	7.74782	1.38505e-18	5.14609e-17
CALCA	ENSG00000110680	374.281	7.67613	3.05258e-05	0.000137128
RAB3C	ENSG00000152932	909.667	7.67287	7.15581e-23	4.49494e-21
AP3B2	ENSG00000103723	677.153	7.67016	1.04177e-47	6.99696e-45
PSMC2P2	ENSG00000253137	44.5007	7.66827	1.63309e-05	7.84218e-05
CAMK2N2	ENSG00000163888	219.227	7.66627	1.00101e-29	1.34464e-27
LOC105377862	ENSG00000271945	44.4129	7.66532	3.29806e-08	2.78406e-07
SHISA7	ENSG00000187902	246.406	7.65161	7.93459e-19	3.05196e-17
DNER	ENSG00000187957	1134.95	7.65038	1.2465e-36	3.1395e-34
NA	ENSG00000280234	43.7452	7.64376	1.1577e-10	1.5042e-09
SYT10	ENSG00000110975	100.623	7.61789	3.6775e-08	3.06876e-07
NA	ENSG00000260062	55.2393	7.61128	3.24867e-17	1.02156e-15
NRXN1	ENSG00000179915	2673.77	7.61119	2.09349e-102	5.48368e-98
DDX25	ENSG00000109832	184.503	7.5971	3.95698e-24	2.83971e-22
LOC101927551	ENSG00000230922	229.595	7.56994	1.09671e-25	9.23707e-24
NA	ENSG00000253816	41.3458	7.5621	4.1337e-20	1.8831e-18
TDRD5	ENSG00000162782	41.2918	7.56033	1.9127e-05	9.01424e-05
KIAA0087	ENSG00000122548	77.2074	7.55728	1.63316e-05	7.84218e-05
NA	ENSG00000258861	40.7872	7.54294	7.62555e-19	2.95042e-17
SCGB1D1	ENSG00000168515	40.5462	7.53404	0.000909699	0.00281264
PART1	ENSG00000152931	422.011	7.52615	2.05591e-13	3.99795e-12
NA	ENSG00000237863	51.3887	7.51429	5.91337e-15	1.3867e-13
LMX1B	ENSG00000136944	319.871	7.50877	1.07323e-23	7.32085e-22
CDHR1	ENSG00000148600	3124.93	7.49749	9.85656e-26	8.35543e-24
FAM131C	ENSG00000185519	77.4192	7.49341	2.25003e-15	5.61308e-14
GABRB3	ENSG00000166206	2918.56	7.47738	2.19375e-91	1.43658e-87
CEP192P1	ENSG00000248596	78.0863	7.45836	9.34559e-18	3.18333e-16
NA	ENSG00000251139	49.6533	7.45456	5.91015e-13	1.07957e-11
RPS27P22	ENSG00000241451	82.1824	7.44489	2.20931e-17	7.1711e-16
VSX1	ENSG00000100987	48.9954	7.44366	7.66875e-16	2.03934e-14
IQCA1-AS1	ENSG00000232893	37.9678	7.43922	6.01646e-10	6.90602e-09
NAT16	ENSG00000167011	36.5946	7.38593	6.39101e-11	8.63364e-10
FAM83B	ENSG00000168143	168.181	7.3836	3.43094e-19	1.39333e-17
CDH22	ENSG00000149654	244.744	7.38345	2.49991e-16	7.10994e-15
FRRS1L	ENSG00000260230	820.229	7.37718	2.31049e-44	1.08073e-41
NA	ENSG00000270393	36.1791	7.36911	3.035e-13	5.77057e-12
SNORD114-7	ENSG00000199390	46.4927	7.3597	8.91968e-14	1.79449e-12
NA	ENSG00000235949	35.794	7.35431	2.59982e-19	1.07244e-17
LINC02833	ENSG00000258742	35.7539	7.35271	5.90191e-15	1.38526e-13
GRIK2	ENSG00000164418	317.76	7.33948	8.99009e-20	3.95476e-18
NA	ENSG00000269998	35.2204	7.33138	2.96096e-15	7.25532e-14
SNORD114-13	ENSG00000201247	45.5459	7.32946	3.55755e-13	6.70406e-12
RPL31P25	ENSG00000242768	34.9878	7.32111	4.98106e-07	3.35064e-06
RIPPLY2	ENSG00000203877	122.935	7.30727	1.17765e-18	4.41938e-17
LOC124903417	ENSG00000201036	34.319	7.29344	2.7685e-13	5.29716e-12
MIR370	ENSG00000199005	34.2196	7.2897	1.76962e-18	6.5012e-17
ELAVL3	ENSG00000196361	419.233	7.28493	3.59898e-34	7.42297e-32
DRD2	ENSG00000149295	220.973	7.25939	1.56022e-09	1.66065e-08
MIR595	ENSG00000207637	33.4446	7.25574	7.59774e-16	2.02251e-14
SLC18A1	ENSG00000036565	75.2875	7.25057	8.78088e-11	1.15989e-09
GRIK3	ENSG00000163873	431.781	7.24629	3.59901e-21	1.87049e-19
EPHA5-AS1	ENSG00000250846	32.2761	7.20487	6.77122e-08	5.41573e-07
GJD2-DT	ENSG00000250007	32.1759	7.20071	2.38527e-15	5.91665e-14
NA	ENSG00000227248	488.005	7.20043	3.67029e-30	5.08674e-28
MTCO1P42	ENSG00000230327	63.2082	7.18523	7.48679e-18	2.57699e-16
SLCO5A1	ENSG00000137571	768.612	7.1852	3.04236e-32	5.14139e-30
RGS7	ENSG00000182901	98.079	7.17661	1.29999e-14	2.93046e-13
NA	ENSG00000261502	40.6973	7.1745	1.60132e-11	2.38189e-10
NA	ENSG00000232451	31.4969	7.16983	9.21182e-16	2.42995e-14
TRPC7-AS1	ENSG00000248211	31.208	7.15712	2.90387e-14	6.20931e-13
SYT16	ENSG00000139973	526.528	7.12917	3.32623e-12	5.52838e-11
CNTN5	ENSG00000149972	414.863	7.10976	1.37382e-15	3.52802e-14
NA	ENSG00000254048	75.1339	7.09475	5.14445e-19	2.02262e-17
SNORD114-30	ENSG00000201318	29.746	7.0872	4.96012e-14	1.02952e-12
NA	ENSG00000272397	163.908	7.07301	4.20825e-13	7.85121e-12
CELF4	ENSG00000101489	377.444	7.07136	8.6738e-41	3.15557e-38
NA	ENSG00000253985	100.82	7.06853	5.89135e-08	4.74533e-07
MIR578	ENSG00000207559	29.3059	7.06529	6.89265e-16	1.84796e-14
ADCY2	ENSG00000078295	1863.44	7.05819	4.24457e-33	7.99872e-31
MIR381HG	ENSG00000223403	112.586	7.05347	1.90243e-27	1.97747e-25
UBE2QL1	ENSG00000215218	204.863	7.05073	2.08152e-32	3.70907e-30
IGFL4	ENSG00000204869	37.1517	7.03606	2.52737e-14	5.44872e-13
FCF1P4	ENSG00000226112	28.549	7.02733	9.91107e-17	2.95012e-15
NALF2	ENSG00000130054	122.833	7.02128	3.23448e-17	1.01954e-15
NA	ENSG00000254938	28.3279	7.01695	7.59826e-08	6.01841e-07
CACNA1A	ENSG00000141837	1196.17	6.9885	8.16292e-32	1.32807e-29
NA	ENSG00000274718	46.2963	6.97997	1.11113e-15	2.89025e-14
DGKB	ENSG00000136267	114.25	6.97255	2.52803e-11	3.64042e-10
NA	ENSG00000238165	27.4413	6.97091	6.70085e-19	2.60033e-17
CCKBR	ENSG00000110148	72.0624	6.96117	9.12912e-16	2.41057e-14
LINC01014	ENSG00000223941	35.2745	6.95851	7.1092e-12	1.12519e-10
NA	ENSG00000283339	27.0852	6.95189	3.01685e-10	3.66018e-09
TMEM63C	ENSG00000165548	749.08	6.95113	1.03823e-27	1.12377e-25
NA	ENSG00000277053	67.0496	6.94206	1.46168e-23	9.79212e-22
NA	ENSG00000283235	138.751	6.94178	7.98777e-24	5.50609e-22
ASB16	ENSG00000161664	200.618	6.938	9.23954e-22	5.16035e-20
NA	ENSG00000272472	34.6257	6.93644	5.39702e-17	1.64959e-15
CELF5	ENSG00000161082	188.012	6.92778	3.25603e-17	1.02264e-15
PDCD6IPP1	ENSG00000275325	69.4663	6.92593	6.84086e-18	2.37337e-16
NA	ENSG00000236166	34.1389	6.92065	4.07993e-16	1.1214e-14
KSR2	ENSG00000171435	1192.39	6.91508	2.34032e-27	2.38062e-25
FRMPD1	ENSG00000070601	621.704	6.90172	1.1588e-24	8.82374e-23
TUSC8	ENSG00000237361	43.5512	6.89579	3.23374e-16	9.02073e-15
PCP4L1	ENSG00000248485	1276.56	6.88232	1.041e-13	2.07834e-12
NA	ENSG00000223414	369.365	6.87759	7.26922e-13	1.31499e-11
PROKR2	ENSG00000101292	25.2685	6.85234	3.94243e-08	3.27108e-07
SCN2A	ENSG00000136531	279	6.84735	1.43883e-08	1.29693e-07
FARS2-AS1	ENSG00000269985	25.176	6.84634	1.36679e-17	4.56074e-16
PON1	ENSG00000005421	165.485	6.84066	2.35047e-18	8.4904e-17
SULT4A1	ENSG00000130540	162.022	6.8328	9.31851e-37	2.39303e-34
NA	ENSG00000237321	32.2607	6.82553	2.39042e-08	2.07677e-07
EPHA7	ENSG00000135333	1788.07	6.81405	1.59391e-12	2.76496e-11
GABRA3	ENSG00000011677	49.3798	6.81391	2.26909e-07	1.62846e-06
CBLN1	ENSG00000102924	40.6737	6.80983	1.38675e-09	1.49607e-08
LINC01518	ENSG00000233515	24.5341	6.80891	7.01251e-09	6.70631e-08
NA	ENSG00000277693	24.357	6.7987	0.0113209	0.0249845
CAMK2B	ENSG00000058404	641.896	6.78698	3.82913e-19	1.54308e-17
C1QL1	ENSG00000131094	172.27	6.78138	1.09228e-10	1.42345e-09
NA	ENSG00000273138	23.8741	6.76957	2.64188e-16	7.48932e-15
NA	ENSG00000253652	23.8209	6.76706	1.49769e-14	3.34161e-13
SOX2-OT	ENSG00000242808	313.811	6.75178	5.53053e-20	2.48059e-18
TEX15	ENSG00000133863	114.542	6.75165	4.94607e-11	6.79734e-10
NRG1-IT3	ENSG00000254049	30.1732	6.74164	1.1373e-11	1.74009e-10
CDH7	ENSG00000081138	68.5016	6.73005	1.22088e-10	1.58081e-09
LRP1B	ENSG00000168702	1224.49	6.7256	1.7898e-13	3.50126e-12
CHRNB2	ENSG00000160716	194.733	6.71656	4.45348e-23	2.83142e-21
KRT39	ENSG00000196859	22.9775	6.71465	0.000960852	0.00295302
NA	ENSG00000236240	22.9375	6.71266	3.8535e-10	4.57149e-09
NA	ENSG00000271830	22.7499	6.69988	7.69168e-17	2.32383e-15
MNX1	ENSG00000130675	29.1725	6.69122	0.000723934	0.00229779
AVPR1B-DT	ENSG00000226780	22.5169	6.68592	4.0473e-10	4.78623e-09
ERICH5	ENSG00000177459	253.569	6.6859	4.33778e-13	8.08134e-12
PROX1-AS1	ENSG00000230461	263.349	6.68253	1.3659e-40	4.90113e-38
SNORD114-28	ENSG00000200480	22.4218	6.67956	1.93541e-12	3.32869e-11
MARCHF4	ENSG00000144583	262.436	6.65987	3.84769e-17	1.19841e-15
LINC01013	ENSG00000228495	28.3664	6.65211	9.50812e-12	1.47457e-10
NA	ENSG00000230202	28.3073	6.65182	2.0894e-10	2.6037e-09
SNORD114-19	ENSG00000199942	21.7249	6.63381	6.66523e-12	1.05888e-10
SERTM1	ENSG00000180440	1751	6.63361	1.03035e-30	1.49939e-28
CADPS	ENSG00000163618	1313.11	6.63192	9.78566e-32	1.57255e-29
FBLL1	ENSG00000188573	60.6456	6.62891	1.56763e-16	4.5625e-15
NA	ENSG00000237478	21.6183	6.62627	5.24331e-12	8.45189e-11
EPHA5	ENSG00000145242	163.982	6.62167	1.03294e-09	1.13494e-08
ELAVL2	ENSG00000107105	160.758	6.61504	3.49238e-07	2.41052e-06
MIR95	ENSG00000207807	21.3168	6.60643	2.32962e-07	1.66773e-06
AGBL4-IT1	ENSG00000225623	60.472	6.60585	4.95407e-12	8.03785e-11
TMEM59L	ENSG00000105696	326.685	6.60358	6.9441e-36	1.66875e-33
ZP1	ENSG00000149506	21.2226	6.59985	1.67866e-14	3.71376e-13
PCSK2	ENSG00000125851	573.494	6.59688	7.00639e-18	2.42438e-16
NA	ENSG00000260701	21.1116	6.59356	6.10093e-15	1.42558e-13
RN7SKP53	ENSG00000223269	21.0904	6.59155	4.28667e-10	5.04426e-09
NA	ENSG00000256031	27.212	6.58483	1.84616e-14	4.06032e-13
ATP8A2	ENSG00000132932	2884.45	6.57613	1.61813e-27	1.71601e-25
NKAIN2	ENSG00000188580	100.166	6.57292	6.14518e-09	5.94632e-08
NR0B1	ENSG00000169297	33.2899	6.56767	4.17046e-06	2.28538e-05
UNC13A	ENSG00000130477	1498.68	6.56682	5.19971e-30	7.13095e-28
TRIM67	ENSG00000119283	49.7556	6.56529	5.79597e-10	6.68515e-09
SNCB	ENSG00000074317	20.7094	6.56492	5.34269e-13	9.8208e-12
NA	ENSG00000227064	20.6489	6.56027	3.26256e-12	5.426e-11
F5	ENSG00000198734	6441.91	6.55886	8.00559e-21	4.04823e-19
NA	ENSG00000267651	26.5984	6.5539	3.60277e-15	8.72997e-14
NA	ENSG00000250979	34.2108	6.55379	7.18198e-07	4.66117e-06
VWDE	ENSG00000146530	209.931	6.55308	1.80892e-11	2.65898e-10
NA	ENSG00000237423	20.4361	6.54662	2.64697e-12	4.46458e-11
MRAP2	ENSG00000135324	479.412	6.54048	3.71403e-19	1.50364e-17
LOC101929563	ENSG00000283982	20.2265	6.53056	0.00298386	0.00793415
RNF183	ENSG00000165188	148.753	6.52337	5.0673e-16	1.37976e-14
CTXN2	ENSG00000233932	20.0779	6.51967	1.04142e-12	1.84069e-11
EPHA10	ENSG00000183317	107.122	6.5143	1.45743e-28	1.72742e-26
RPS26	ENSG00000197728	749.066	6.51353	1.17995e-25	9.81198e-24
RNA5SP263	ENSG00000200246	19.9643	6.51161	1.49579e-11	2.2389e-10
LOC124903420	ENSG00000201710	25.7918	6.50675	4.53335e-13	8.41578e-12
NA	ENSG00000233290	19.8715	6.5052	0.00285314	0.00764694
NA	ENSG00000254370	19.7519	6.49563	3.52182e-15	8.55756e-14
MARCHF11	ENSG00000183654	38.8983	6.49553	1.71796e-12	2.97031e-11
DIRAS3	ENSG00000162595	770.288	6.49026	3.29479e-24	2.41072e-22
RN7SKP258	ENSG00000252960	19.6399	6.48858	7.84606e-13	1.40671e-11
APLP1	ENSG00000105290	1275.65	6.486	2.10252e-39	6.47922e-37
NA	ENSG00000260658	19.5684	6.48326	1.90926e-09	2.00767e-08
DPP10-AS1	ENSG00000235026	31.728	6.47939	2.43011e-13	4.69082e-12
LOC124901409	ENSG00000216613	19.3926	6.46925	1.65629e-13	3.24738e-12
RTBDN	ENSG00000132026	25.1116	6.46868	7.61542e-13	1.37035e-11
CARTPT	ENSG00000164326	230.135	6.46329	0.000125264	0.000484733
NA	ENSG00000256064	32.2923	6.45975	1.51662e-14	3.37235e-13
DLK1	ENSG00000185559	415.835	6.45871	4.71623e-09	4.63727e-08
NA	ENSG00000227063	19.2264	6.45848	1.62046e-11	2.40489e-10
ACVR1C	ENSG00000123612	371.959	6.45225	2.69525e-12	4.54015e-11
PLAAT1	ENSG00000127252	43.2532	6.45018	3.09639e-09	3.14734e-08
NA	ENSG00000184809	37.8576	6.44341	1.75261e-14	3.86431e-13
ACSL6	ENSG00000164398	418.902	6.43392	5.69117e-22	3.26918e-20
LINC00939	ENSG00000249267	24.6315	6.43324	2.50956e-06	1.4403e-05
SYT14	ENSG00000143469	682.456	6.4316	2.20633e-05	0.000102397
RPS3AP6	ENSG00000234797	24.4076	6.42974	2.49068e-16	7.09139e-15
NA	ENSG00000253104	18.7354	6.42024	5.91561e-07	3.90409e-06
BEX1	ENSG00000133169	695.445	6.41965	1.9535e-41	7.63732e-39
RIMBP2	ENSG00000060709	740.516	6.41632	1.23547e-21	6.79872e-20
MIR8063	ENSG00000277202	30.7951	6.41455	1.69827e-15	4.31469e-14
NA	ENSG00000182230	371.645	6.40396	5.38767e-20	2.42066e-18
RPL23AP42	ENSG00000234851	37.8965	6.40367	2.72154e-17	8.69365e-16
NA	ENSG00000234233	18.509	6.40289	5.66466e-08	4.58246e-07
SNORD114-31	ENSG00000200089	31.3636	6.40188	1.47976e-11	2.21617e-10
SNAP25	ENSG00000132639	1274.36	6.40165	4.70061e-21	2.42378e-19
SGCZ	ENSG00000185053	18.4544	6.39848	0.00929575	0.021117
NA	ENSG00000272632	38.8841	6.39401	3.87015e-11	5.40665e-10
SNORD114-18	ENSG00000202142	23.8264	6.38999	5.06953e-11	6.94515e-10
NA	ENSG00000255960	50.1374	6.38663	3.40958e-14	7.25512e-13
LINC00538	ENSG00000281664	38.6818	6.37038	2.36191e-15	5.86424e-14
NA	ENSG00000243440	18.074	6.36853	4.06668e-06	2.23599e-05
NA	ENSG00000225689	18.0196	6.36427	5.96819e-10	6.85962e-09
SYT1	ENSG00000067715	891.064	6.36238	8.13178e-17	2.44832e-15
NA	ENSG00000231079	17.9312	6.35749	1.97497e-14	4.31463e-13
NA	ENSG00000230807	17.9115	6.35547	2.09781e-09	2.19361e-08
LHFPL5	ENSG00000197753	30.0238	6.35443	4.04909e-14	8.51219e-13
CADM2	ENSG00000175161	1583.19	6.35383	1.21122e-19	5.21227e-18
NA	ENSG00000240271	17.8132	6.34823	1.4301e-09	1.53903e-08
NDUFB10P2	ENSG00000261624	22.9373	6.3457	8.5836e-16	2.2734e-14
NA	ENSG00000279537	22.8817	6.34325	6.36327e-10	7.26906e-09
GLRA3	ENSG00000145451	34.6105	6.3406	0.0173239	0.0359916
ZBTB8B	ENSG00000273274	162.064	6.32778	1.3195e-26	1.21274e-24
RN7SKP234	ENSG00000252982	17.5102	6.32163	2.44975e-11	3.53352e-10
TAFA4	ENSG00000163377	53.9161	6.30421	1.34657e-07	1.01211e-06
NA	ENSG00000227097	22.4406	6.30305	7.00655e-10	7.921e-09
NA	ENSG00000262119	99.5476	6.29779	1.5047e-23	1.00546e-21
HEPACAM2	ENSG00000188175	60.9801	6.29663	2.07105e-06	1.20876e-05
NA	ENSG00000231272	22.2706	6.29149	1.58368e-10	2.02231e-09
RNU1-24P	ENSG00000201155	21.9987	6.28652	4.52705e-10	5.29854e-09
RPL36P6	ENSG00000224348	17.0375	6.28274	2.57887e-08	2.23149e-07
MIR665	ENSG00000283159	16.9879	6.27971	9.78296e-14	1.96063e-12
SNORD113-2	ENSG00000212384	37.137	6.27602	5.43534e-12	8.74528e-11
PAK5	ENSG00000101349	21.9859	6.27254	1.53775e-09	1.64072e-08
ENAM	ENSG00000132464	156.669	6.26853	2.27492e-13	4.40098e-12
EPIST	ENSG00000249082	27.9151	6.26673	4.12886e-11	5.74968e-10
NDUFS5P1	ENSG00000218424	21.798	6.26263	6.4688e-14	1.32068e-12
NA	ENSG00000274895	73.1562	6.26082	4.0058e-20	1.8312e-18
NA	ENSG00000250994	16.7208	6.25672	7.8512e-10	8.79616e-09
RPH3A	ENSG00000089169	654.642	6.25481	4.51431e-14	9.40715e-13
NA	ENSG00000243915	52.8721	6.2336	9.34563e-11	1.23015e-09
TMEM163	ENSG00000152128	1461.54	6.22941	2.84198e-28	3.29393e-26
BRINP2	ENSG00000198797	39.438	6.22861	1.52251e-09	1.62844e-08
RPL7	ENSG00000147604	2272.94	6.22444	5.04656e-30	6.95735e-28
RNU1-28P	ENSG00000206588	16.2201	6.21154	3.75363e-11	5.25789e-10
JPH3	ENSG00000154118	175.336	6.21084	9.39957e-17	2.80424e-15
NA	ENSG00000259676	16.0744	6.19951	2.22884e-05	0.000103295
NA	ENSG00000225330	15.9872	6.19237	1.45242e-12	2.52788e-11
PPM1E	ENSG00000175175	442.143	6.18882	2.89133e-28	3.33636e-26
DRP2	ENSG00000102385	167.847	6.18437	2.09609e-11	3.05537e-10
MACROD2-IT1	ENSG00000227927	20.5937	6.17925	5.74043e-12	9.2305e-11
RPS6P9	ENSG00000239344	20.5327	6.17809	4.37449e-15	1.04676e-13
MRLN	ENSG00000227877	20.5811	6.17355	1.54905e-06	9.35574e-06
SNORD114-20	ENSG00000202048	35.058	6.17101	3.1538e-10	3.80343e-09
ACAN	ENSG00000157766	1040.79	6.15664	4.18962e-07	2.86236e-06
PKIB	ENSG00000135549	581.978	6.15455	4.53882e-19	1.79864e-17
MIR770	ENSG00000211574	139.944	6.15349	8.46931e-27	8.06709e-25
NA	ENSG00000260693	15.5083	6.14831	1.12565e-08	1.03494e-07
NA	ENSG00000279543	15.371	6.1338	1.14297e-11	1.74775e-10
ARPC1AP1	ENSG00000242103	15.3606	6.13327	1.83984e-11	2.70139e-10
B3GALT5	ENSG00000183778	741.903	6.13221	2.16617e-22	1.28956e-20
ACMSD	ENSG00000153086	15.3352	6.13044	1.69571e-10	2.15201e-09
LOC283683	ENSG00000274253	69.3744	6.11188	1.87747e-18	6.88773e-17
CHRNA3	ENSG00000080644	261.89	6.11091	5.95758e-08	4.79425e-07
NA	ENSG00000280068	140.161	6.10656	3.98989e-12	6.5689e-11
NA	ENSG00000255434	80.2298	6.10646	3.68043e-20	1.69132e-18
NA	ENSG00000279678	14.9775	6.09597	8.49017e-12	1.32376e-10
NA	ENSG00000270569	14.9476	6.09336	1.69365e-10	2.15044e-09
TCEAL6	ENSG00000204071	26.1292	6.09294	6.72201e-06	3.5145e-05
MIR1267	ENSG00000221650	110.29	6.09015	3.8353e-21	1.98541e-19
NA	ENSG00000276975	291.634	6.08796	3.0749e-19	1.26442e-17
SOX1	ENSG00000182968	20.4243	6.08626	3.93959e-05	0.000171961
RPL31P8	ENSG00000213896	14.8557	6.08578	8.57835e-06	4.381e-05
NA	ENSG00000243004	116.039	6.0845	1.30925e-11	1.97891e-10
RNY3	ENSG00000202354	19.0507	6.06454	3.03712e-09	3.09309e-08
MIR3978	ENSG00000265584	30.548	6.05978	8.16848e-14	1.64969e-12
DGCR5	ENSG00000273032	33.164	6.05907	3.40142e-08	2.86117e-07
NA	ENSG00000251095	29.6683	6.05889	3.1619e-09	3.20646e-08
FMN2	ENSG00000155816	626.518	6.05457	1.12102e-44	5.3389e-42
NA	ENSG00000251636	14.528	6.05367	1.0166e-07	7.83461e-07
NA	ENSG00000225178	18.7421	6.05362	7.60307e-11	1.01506e-09
NA	ENSG00000259235	18.8088	6.04895	1.12381e-11	1.72449e-10
NA	ENSG00000223530	14.4326	6.04448	3.77989e-12	6.25065e-11
GPR61	ENSG00000156097	23.4062	6.04344	2.56882e-10	3.14282e-09
RN7SL741P	ENSG00000242381	14.398	6.03955	3.71386e-13	6.97354e-12
NA	ENSG00000255403	14.3597	6.03683	2.63295e-06	1.50289e-05
DNASE2B	ENSG00000137976	132.508	6.03647	3.48595e-09	3.50657e-08
LOC105375556	ENSG00000230190	14.3586	6.03634	2.85747e-07	2.00452e-06
NA	ENSG00000272189	14.3175	6.03192	8.38318e-12	1.30864e-10
NA	ENSG00000259707	28.5324	6.0307	2.5552e-12	4.3293e-11
RPL7P9	ENSG00000137970	18.4719	6.02457	5.0391e-13	9.29537e-12
LOC101928438	ENSG00000237461	29.2219	6.02391	1.31262e-16	3.85458e-15
NA	ENSG00000274487	14.1485	6.01493	2.54841e-12	4.32059e-11
BCYRN1	ENSG00000236824	14.1245	6.01304	6.58887e-12	1.0492e-10
NA	ENSG00000283273	14.0641	6.00656	4.31595e-12	7.06134e-11
MIR381	ENSG00000199020	14.0495	6.00538	1.96808e-11	2.88321e-10
MIR1251	ENSG00000221479	14.0191	6.00124	1.12056e-07	8.56141e-07
RNU6-116P	ENSG00000206769	13.9936	5.99872	3.87721e-10	4.59546e-09
NA	ENSG00000279310	13.9866	5.99721	1.41733e-11	2.13243e-10
B3GAT1	ENSG00000109956	1245.96	5.99572	8.25924e-25	6.43877e-23
ARG2	ENSG00000081181	895.369	5.98825	5.11659e-13	9.43166e-12
SNORD113-6	ENSG00000200215	13.7698	5.97622	5.13493e-11	7.0274e-10
SNORD114-3	ENSG00000201839	66.9044	5.97372	6.113e-16	1.65076e-14
LOC101927560	ENSG00000233008	250.085	5.96768	9.10781e-13	1.61852e-11
RPL21P28	ENSG00000220749	17.5591	5.96054	5.20448e-13	9.5802e-12
ELAPOR1	ENSG00000116299	4002.1	5.95376	1.12624e-39	3.68758e-37
RPL7AP37	ENSG00000213109	13.5343	5.95026	1.88427e-08	1.66758e-07
TUB-AS1	ENSG00000248332	74.8106	5.94588	1.52997e-11	2.28614e-10
NA	ENSG00000253666	53.2666	5.94194	1.37155e-13	2.71347e-12
NA	ENSG00000236397	22.7821	5.93975	8.10811e-11	1.07591e-09
SNORD114-1	ENSG00000199575	46.2735	5.93782	1.91427e-11	2.80753e-10
NA	ENSG00000166104	28.1469	5.93528	2.17473e-12	3.71106e-11
CKMT1B	ENSG00000237289	34.417	5.92141	7.52211e-16	2.00442e-14
KCTD8	ENSG00000183783	57.415	5.92	3.03551e-22	1.79081e-20
NA	ENSG00000271849	21.8998	5.91493	9.76224e-11	1.28048e-09
CFC1	ENSG00000136698	13.1968	5.91452	1.65173e-05	7.92052e-05
TRIM9	ENSG00000100505	903.817	5.9077	3.63266e-16	1.00692e-14
GALR1	ENSG00000166573	60.3605	5.90487	9.99741e-09	9.27966e-08
TMEM151B	ENSG00000178233	54.0856	5.90193	2.91315e-13	5.5496e-12
CABP7	ENSG00000100314	40.3048	5.89747	9.54019e-11	1.25387e-09
LOC93429	ENSG00000268460	100.621	5.89282	4.61883e-14	9.60966e-13
NA	ENSG00000238010	12.9802	5.89211	1.31616e-08	1.19665e-07
PEG10	ENSG00000242265	19012.6	5.88838	5.22521e-15	1.23306e-13
SLC7A11	ENSG00000151012	1199.29	5.88447	4.48797e-11	6.21671e-10
HRK	ENSG00000135116	128.569	5.88093	6.94571e-15	1.61148e-13
NA	ENSG00000233213	16.7502	5.88064	5.83541e-13	1.06741e-11
TOX3	ENSG00000103460	277.691	5.88049	1.98173e-20	9.45527e-19
NA	ENSG00000276740	156.79	5.87761	7.41964e-13	1.34035e-11
LOC102724421	ENSG00000257083	21.7595	5.87643	4.74223e-11	6.55503e-10
NA	ENSG00000262772	16.5107	5.86789	2.79984e-09	2.87041e-08
LINC01479	ENSG00000255772	16.6234	5.86594	4.03425e-09	4.02105e-08
NA	ENSG00000234929	12.6908	5.85916	3.19403e-09	3.23779e-08
NA	ENSG00000283559	12.6969	5.85803	6.75697e-11	9.0905e-10
AGMO	ENSG00000187546	154.092	5.85552	1.10804e-11	1.70129e-10
NA	ENSG00000233080	16.4475	5.85351	6.51655e-10	7.42796e-09
NA	ENSG00000234664	12.604	5.84973	2.47291e-12	4.2019e-11
NA	ENSG00000276633	73.5756	5.84376	1.39156e-22	8.51651e-21
FAM27E3	ENSG00000274026	30.9601	5.84374	1.56809e-12	2.72197e-11
NPAS4	ENSG00000174576	70.5538	5.83823	4.57105e-08	3.75107e-07
NA	ENSG00000255648	12.4781	5.8333	5.2586e-09	5.13778e-08
EGR4	ENSG00000135625	16.0708	5.8287	9.51299e-08	7.38102e-07
GABBR2	ENSG00000136928	187.054	5.82527	1.06664e-10	1.39419e-09
LOC124907890	ENSG00000229797	12.39	5.82385	3.19065e-11	4.51518e-10
LOC101929427	ENSG00000254607	16.1636	5.82318	1.00946e-08	9.35661e-08
LOC105375844	ENSG00000253857	15.965	5.82014	9.62316e-09	8.96405e-08
NA	ENSG00000272720	464.029	5.81878	1.274e-25	1.05605e-23
PSMC1P9	ENSG00000255993	15.8878	5.81282	9.27409e-09	8.68522e-08
NA	ENSG00000255575	12.2632	5.80783	1.95993e-10	2.45991e-09
NA	ENSG00000274976	15.9657	5.80764	6.182e-09	5.97778e-08
USP41P	ENSG00000161133	19.9699	5.80545	8.54758e-12	1.33192e-10
NA	ENSG00000253361	19.9357	5.80534	9.77858e-12	1.51294e-10
NA	ENSG00000250387	67.6611	5.80126	0.000472447	0.00157446
KRTAP12-2	ENSG00000221864	15.8545	5.80029	5.02192e-13	9.27021e-12
LINC00870	ENSG00000243083	12.1315	5.79439	4.07586e-07	2.79046e-06
NA	ENSG00000226155	19.606	5.79137	1.13854e-08	1.04486e-07
LOC124903422	ENSG00000222095	26.3766	5.78741	3.38891e-11	4.77253e-10
ADH5P3	ENSG00000223694	15.7129	5.78657	1.20444e-11	1.83425e-10
CRYBA2	ENSG00000163499	12.0574	5.78399	3.666e-09	3.67638e-08
ECE2	ENSG00000145194	274.293	5.78395	3.34695e-20	1.54894e-18
LINC01616	ENSG00000261340	15.5476	5.78338	2.99858e-11	4.26517e-10
RAPGEF4-AS1	ENSG00000228016	12.049	5.78219	3.01922e-09	3.07845e-08
PCLO	ENSG00000186472	2801.93	5.78022	3.14131e-22	1.84907e-20
NA	ENSG00000282997	25.9344	5.77526	2.07108e-05	9.67366e-05
NA	ENSG00000223942	11.9716	5.77338	6.07565e-05	0.000253538
NA	ENSG00000249779	11.9568	5.77212	3.34209e-09	3.37612e-08
NA	ENSG00000223634	11.9446	5.77151	1.57765e-10	2.01586e-09
NA	ENSG00000226636	11.9115	5.76589	1.55488e-09	1.65575e-08
PCDH9	ENSG00000184226	5858.65	5.76239	5.58696e-19	2.19079e-17
WNK2	ENSG00000165238	1627.41	5.75595	1.13284e-31	1.80937e-29
SSTR5-AS1	ENSG00000261713	28.0588	5.75491	2.5726e-06	1.47142e-05
SNORD113-1	ENSG00000202191	73.5306	5.7546	9.13461e-10	1.01343e-08
NA	ENSG00000278012	11.8203	5.75413	2.36835e-10	2.91799e-09
NA	ENSG00000256725	15.2317	5.75132	4.78653e-13	8.84816e-12
RTL1	ENSG00000254656	11.7505	5.74864	8.98007e-10	9.9798e-09
NA	ENSG00000260838	54.3883	5.74448	5.02932e-14	1.04306e-12
RNU6-653P	ENSG00000199944	15.2722	5.74396	1.47082e-11	2.2053e-10
GAP43	ENSG00000172020	196.413	5.74005	5.31866e-15	1.25285e-13
GPR19	ENSG00000183150	39.0133	5.73996	9.34347e-11	1.23015e-09
RNU6-518P	ENSG00000251865	11.6968	5.73972	5.93774e-10	6.83361e-09
TMEM178B	ENSG00000261115	1520.69	5.73438	3.35746e-27	3.30622e-25
MIR1299	ENSG00000275377	11.6452	5.73419	6.76269e-10	7.6718e-09
NA	ENSG00000237160	35.091	5.73008	5.1143e-17	1.5742e-15
SNORD113-3	ENSG00000201700	43.0653	5.7267	7.76793e-13	1.39461e-11
RPL34P35	ENSG00000230194	15.9914	5.71591	1.82213e-08	1.61683e-07
DYNC1I1	ENSG00000158560	863.497	5.71452	3.2371e-24	2.38182e-22
NA	ENSG00000280406	18.6693	5.71252	2.55126e-10	3.12279e-09
AMMECR1LP1	ENSG00000233273	11.4355	5.70894	6.76006e-06	3.53298e-05
C4orf50	ENSG00000181215	145.595	5.70654	9.43008e-20	4.13063e-18
LINC01933	ENSG00000254226	44.9313	5.70606	3.49321e-08	2.93273e-07
NA	ENSG00000200385	11.4006	5.70439	3.32363e-11	4.68312e-10
FAM88B	ENSG00000170161	72.2031	5.7032	1.00611e-18	3.8084e-17
NA	ENSG00000254630	18.896	5.69892	5.28921e-11	7.21968e-10
NA	ENSG00000259692	40.2571	5.69789	4.6355e-07	3.13672e-06
MIR4427	ENSG00000265744	11.2779	5.6861	7.54299e-11	1.00755e-09
NA	ENSG00000170089	717.327	5.68383	1.87221e-35	4.33989e-33
MIR544A	ENSG00000207587	14.652	5.68271	4.44313e-10	5.21197e-09
SNORD114-12	ENSG00000202270	11.2323	5.68255	3.41167e-09	3.4358e-08
RPL21P57	ENSG00000241187	24.1655	5.67936	2.73326e-12	4.60123e-11
SRRM3	ENSG00000177679	749.722	5.67797	1.43281e-21	7.8353e-20
RNY4	ENSG00000252316	32.5502	5.67501	1.19046e-08	1.08803e-07
DIRAS2	ENSG00000165023	134.226	5.67143	3.24312e-17	1.02104e-15
NA	ENSG00000200832	18.9488	5.66786	6.55679e-10	7.46729e-09
NA	ENSG00000261377	213.004	5.66596	2.44696e-13	4.71985e-12
MIR539	ENSG00000202560	11.0917	5.6645	6.55961e-10	7.46729e-09
LMO1	ENSG00000166407	11.0546	5.66052	2.41056e-06	1.38713e-05
NA	ENSG00000205663	11.0262	5.65522	7.63009e-05	0.000310201
SEC14L5	ENSG00000103184	158.289	5.65053	1.17832e-07	8.95156e-07
NA	ENSG00000284299	10.9422	5.64468	2.58285e-06	1.4759e-05
NA	ENSG00000280604	234.615	5.64448	3.48141e-15	8.46723e-14
NA	ENSG00000283366	10.9242	5.64205	8.13026e-07	5.22868e-06
NA	ENSG00000246250	38.7878	5.64193	2.34791e-10	2.89553e-09
MIR154	ENSG00000207978	10.9167	5.64163	5.41164e-10	6.26392e-09
NA	ENSG00000212380	10.9079	5.64029	6.03478e-07	3.97573e-06
NA	ENSG00000226530	17.8037	5.6395	5.45871e-11	7.43168e-10
NA	ENSG00000234835	22.2753	5.63315	5.78644e-12	9.29877e-11
NA	ENSG00000280415	10.8542	5.63282	0.00687496	0.0163032
STMN4	ENSG00000015592	23.2855	5.62966	5.20401e-07	3.48184e-06
DSCAM	ENSG00000171587	563.091	5.62826	0.000841996	0.00263001
KCNH6	ENSG00000173826	203.455	5.62801	5.29772e-16	1.43951e-14
NA	ENSG00000279266	10.7057	5.6117	1.92172e-07	1.40099e-06
LINC01152	ENSG00000256124	25.3976	5.60131	1.61613e-11	2.40027e-10
RPL26P19	ENSG00000226221	10.6103	5.59996	9.62401e-10	1.06413e-08
NA	ENSG00000256248	25.3113	5.59746	2.15991e-11	3.1449e-10
NA	ENSG00000233852	10.5645	5.59489	1.91743e-12	3.29995e-11
PDE7B-AS1	ENSG00000237596	127.046	5.59451	1.87612e-11	2.75312e-10
LOC101927531	ENSG00000255595	39.2687	5.59367	2.63157e-05	0.000120027
RPRM	ENSG00000177519	197.528	5.59344	7.48917e-08	5.94278e-07
PHB1P4	ENSG00000230251	10.5136	5.58639	4.5354e-10	5.30359e-09
NOS1AP	ENSG00000198929	1542.44	5.57996	1.64822e-20	8.00991e-19
TBX19	ENSG00000143178	1954.87	5.57851	7.85044e-18	2.69862e-16
LINC01714	ENSG00000227634	10.4441	5.57775	2.08649e-09	2.18265e-08
GOLGA7B	ENSG00000155265	147.369	5.57752	3.54713e-15	8.61107e-14
NA	ENSG00000279838	102.901	5.57585	6.48451e-14	1.32286e-12
LINC00355	ENSG00000227674	10.4249	5.57486	0.00025982	0.000929236
APP-DT	ENSG00000273492	13.46	5.57485	3.11914e-10	3.76722e-09
NA	ENSG00000251455	13.4674	5.57441	4.54859e-09	4.48371e-08
TTC39A-AS1	ENSG00000261664	27.221	5.57226	9.51037e-14	1.908e-12
MIR4462	ENSG00000263926	10.3843	5.56893	0.000176309	0.000657317
NA	ENSG00000278530	118.31	5.56766	4.02877e-09	4.01711e-08
NA	ENSG00000231515	25.5037	5.55999	1.62546e-11	2.41094e-10
LRRC37A	ENSG00000176681	17.1702	5.55795	3.8403e-09	3.84236e-08
NMNAT2	ENSG00000157064	1221.07	5.55334	4.39125e-29	5.55673e-27
MPPED2	ENSG00000066382	449.638	5.5529	2.95014e-20	1.37502e-18
NA	ENSG00000199204	10.2744	5.55257	1.50778e-08	1.35441e-07
NA	ENSG00000256420	10.2666	5.55201	4.4177e-07	3.00564e-06
NA	ENSG00000274884	25.3952	5.54896	1.47722e-11	2.21363e-10
SNORD113-9	ENSG00000201950	21.5897	5.54735	3.67122e-11	5.15071e-10
SNORD31B	ENSG00000201847	10.2395	5.54726	2.92364e-10	3.55369e-09
UCHL1	ENSG00000154277	1195.19	5.54702	3.49625e-22	2.04421e-20
HS6ST2	ENSG00000171004	233.235	5.54008	2.02447e-25	1.66235e-23
SNORD114-25	ENSG00000200612	13.2505	5.53471	7.20599e-09	6.87377e-08
LINC01574	ENSG00000248859	10.138	5.53321	6.30286e-11	8.52774e-10
MIR486-1	ENSG00000274705	10.1247	5.53264	1.37997e-06	8.44048e-06
PLPPR1	ENSG00000148123	17.672	5.53145	1.04558e-06	6.55842e-06
MAPT-IT1	ENSG00000279685	28.6652	5.52442	8.0778e-13	1.4443e-11
SEZ6L2	ENSG00000174938	1585.76	5.5234	2.0966e-22	1.25671e-20
MIR656	ENSG00000207959	10.0449	5.52113	4.64671e-10	5.42164e-09
NA	ENSG00000272163	58.5014	5.5198	5.6066e-11	7.61323e-10
IMMTP1	ENSG00000229880	41.9647	5.51582	9.99735e-15	2.27912e-13
NA	ENSG00000234770	52.5192	5.51069	1.5056e-13	2.96746e-12
NA	ENSG00000279427	9.97483	5.51043	5.18969e-08	4.22301e-07
NA	ENSG00000232448	9.96361	5.5101	5.84914e-11	7.92614e-10
NA	ENSG00000227081	12.8708	5.50976	1.03897e-10	1.36074e-09
NA	ENSG00000264443	9.9334	5.50625	2.00295e-10	2.5067e-09
NA	ENSG00000240520	12.861	5.50496	1.7037e-07	1.25391e-06
RN7SKP96	ENSG00000252757	55.0396	5.50117	3.05747e-15	7.47781e-14
RNU6-806P	ENSG00000202017	9.84947	5.49293	5.2708e-06	2.82107e-05
CACNG5	ENSG00000075429	9.81882	5.48947	4.69271e-06	2.53602e-05
LINC01217	ENSG00000251219	9.79497	5.4851	1.3828e-05	6.73005e-05
NA	ENSG00000282943	9.77913	5.48286	3.90072e-06	2.15242e-05
ATP1A3	ENSG00000105409	392.575	5.47995	2.15983e-23	1.42505e-21
MIR1193	ENSG00000221036	12.562	5.47292	4.7638e-11	6.57444e-10
MTUS2	ENSG00000132938	602.059	5.46943	5.28831e-10	6.132e-09
MIR487B	ENSG00000207754	9.67533	5.46761	9.12465e-09	8.55444e-08
NA	ENSG00000180458	19.2334	5.46664	3.55647e-09	3.57475e-08
NA	ENSG00000231713	9.66581	5.46658	1.0542e-08	9.73688e-08
KIF5A	ENSG00000155980	711.86	5.46624	1.84117e-21	1.00266e-19
NA	ENSG00000230828	16.5928	5.46489	1.64783e-08	1.47465e-07
NA	ENSG00000279067	16.4536	5.46457	5.97196e-10	6.86094e-09
RNU6-4P	ENSG00000206932	19	5.45212	2.59072e-09	2.67171e-08
BBOX1	ENSG00000129151	135.543	5.44803	5.317e-11	7.25383e-10
NA	ENSG00000206676	65.8192	5.44589	8.68638e-14	1.74889e-12
MIR4803	ENSG00000264099	12.3313	5.44551	1.00524e-09	1.10729e-08
IPO8P1	ENSG00000224668	12.4657	5.44367	6.53365e-06	3.42559e-05
DNAJC12	ENSG00000108176	349.961	5.44362	2.50425e-54	2.52294e-51
SNORD115-5	ENSG00000200503	12.2967	5.44336	7.61906e-07	4.92775e-06
ZSCAN1	ENSG00000152467	52.5944	5.44303	2.97158e-17	9.41204e-16
SPATA9	ENSG00000145757	52.5393	5.44053	6.6634e-09	6.40518e-08
RPS27	ENSG00000177954	1350.55	5.43918	4.32523e-45	2.31214e-42
NA	ENSG00000239969	71.1473	5.43624	7.68802e-12	1.20949e-10
LINC01122	ENSG00000233723	22.6321	5.43559	1.90391e-10	2.39534e-09
NA	ENSG00000237357	9.4401	5.43169	6.68659e-08	5.35132e-07
AMPH	ENSG00000078053	555.179	5.42817	3.85253e-19	1.54538e-17
GNAO1-DT	ENSG00000246379	24.668	5.42644	3.35508e-13	6.34076e-12
TMEM244	ENSG00000203756	12.2331	5.42116	3.26468e-09	3.30046e-08
SNORD113-8	ENSG00000200367	26.6619	5.41934	2.96402e-09	3.02925e-08
RUNDC3A	ENSG00000108309	597.398	5.41622	6.27916e-09	6.06476e-08
SMIM18	ENSG00000253457	9.2934	5.41054	6.63425e-11	8.93917e-10
MYO16	ENSG00000041515	342.134	5.41025	1.50609e-11	2.25303e-10
NA	ENSG00000279138	38.7229	5.41009	4.42796e-12	7.23556e-11
NA	ENSG00000269921	12.0914	5.40494	9.88463e-12	1.52844e-10
NA	ENSG00000275064	9.23157	5.39943	1.36766e-05	6.66133e-05
ANK1	ENSG00000029534	1588.22	5.39375	9.83119e-13	1.74352e-11
DACH2	ENSG00000126733	165.316	5.39287	0.00423853	0.0107655
CNGA3	ENSG00000144191	65.2364	5.39225	8.56654e-06	4.37582e-05
NA	ENSG00000283023	9.17357	5.38879	6.93598e-08	5.53906e-07
STXBP5-AS1	ENSG00000233452	519.378	5.38473	1.89156e-15	4.7872e-14
GPR12	ENSG00000132975	18.5743	5.38268	8.46144e-06	4.33058e-05
TUBB2B	ENSG00000137285	182.786	5.381	2.97624e-16	8.33792e-15
IGSF5	ENSG00000183067	11.9053	5.3806	2.27711e-09	2.36787e-08
RNU1-1	ENSG00000206652	11.7741	5.37922	7.84404e-08	6.19622e-07
IL13RA2	ENSG00000123496	87.4434	5.376	0.00111903	0.00336571
LOC100419755	ENSG00000243813	9.04772	5.37	4.53954e-09	4.47698e-08
NA	ENSG00000237529	9.02869	5.36822	1.00086e-08	9.2835e-08
KRTAP12-1	ENSG00000187175	11.6374	5.36325	4.59873e-10	5.36805e-09
NA	ENSG00000261728	8.99476	5.36152	2.43163e-10	2.99033e-09
NA	ENSG00000231153	8.99798	5.36078	4.14027e-09	4.11145e-08
NALF1	ENSG00000204442	645.172	5.35983	4.30901e-19	1.71275e-17
CKMT1B	ENSG00000223572	32.8417	5.35154	1.40114e-14	3.13688e-13
MIR380	ENSG00000198982	8.92028	5.35045	9.02411e-09	8.47231e-08
LINC01060	ENSG00000249378	8.9219	5.35007	5.43192e-05	0.00022949
NA	ENSG00000235436	8.90932	5.34685	1.24996e-05	6.144e-05
PCP4	ENSG00000183036	28.3628	5.34619	9.14228e-07	5.82234e-06
NAMA	ENSG00000271086	38.193	5.33593	2.694e-13	5.16216e-12
NA	ENSG00000230606	18.1642	5.33547	3.3517e-09	3.38452e-08
DEUP1	ENSG00000165325	83.4312	5.33518	1.55711e-10	1.9935e-09
KCND3-IT1	ENSG00000232558	42.4183	5.33355	2.07511e-10	2.58713e-09
MIR4637	ENSG00000264792	8.81104	5.33173	4.88356e-07	3.28928e-06
CITED1	ENSG00000125931	59.1335	5.33121	7.77611e-11	1.0371e-09
PON3	ENSG00000105852	1899.95	5.32901	1.52741e-30	2.18628e-28
ASB15-AS1	ENSG00000230442	15.1596	5.32886	8.64213e-08	6.77355e-07
NA	ENSG00000232044	140.534	5.32587	2.97339e-12	4.96716e-11
MIR337	ENSG00000199151	11.4338	5.32275	1.67031e-10	2.12389e-09
SNORD114-27	ENSG00000200636	8.75617	5.3224	1.3578e-07	1.01967e-06
NA	ENSG00000225746	1420.3	5.31699	5.96717e-12	9.55988e-11
ELOVL4	ENSG00000118402	98.8802	5.31225	2.61791e-26	2.32452e-24
FEV	ENSG00000163497	14.5039	5.30737	1.27199e-06	7.83041e-06
MDGA1	ENSG00000112139	5307.48	5.30508	1.05187e-26	9.87549e-25
BLACAT1	ENSG00000281406	29.1565	5.30305	1.96108e-06	1.1528e-05
NA	ENSG00000262202	88.8331	5.29908	2.51337e-06	1.44218e-05
LINC01524	ENSG00000234948	11.1612	5.29753	0.000725414	0.00230182
KCNG3	ENSG00000171126	25.8435	5.29596	2.06271e-08	1.80644e-07
LINC02389	ENSG00000255693	14.3825	5.29497	6.61781e-06	3.46763e-05
SNORD114-23	ENSG00000200406	17.1884	5.29321	6.33712e-10	7.24234e-09
SNAP25-AS1	ENSG00000227906	17.6629	5.28809	5.47973e-11	7.45642e-10
NA	ENSG00000268401	8.50242	5.28056	3.22122e-08	2.72446e-07
NA	ENSG00000279878	156.744	5.28028	4.37259e-14	9.14821e-13
RPL19P9	ENSG00000218227	41.5371	5.27959	1.65477e-11	2.44887e-10
NEB	ENSG00000183091	5157.99	5.27814	1.13826e-07	8.68244e-07
ZKSCAN7P1	ENSG00000256138	8.4832	5.27632	5.95944e-08	4.79427e-07
NA	ENSG00000213642	8.46213	5.27525	1.99846e-08	1.75948e-07
CCDC92B	ENSG00000277200	147.173	5.27073	1.04959e-11	1.61628e-10
SYN3	ENSG00000185666	514.644	5.27004	1.44199e-11	2.1658e-10
NA	ENSG00000227021	8.4277	5.26724	1.09489e-08	1.00842e-07
NA	ENSG00000250357	10.9293	5.25759	5.84234e-10	6.7327e-09
NA	ENSG00000227232	10.7789	5.24948	9.68293e-09	9.01331e-08
NA	ENSG00000248753	8.28431	5.24198	1.81018e-10	2.28951e-09
NA	ENSG00000283097	47.4814	5.24146	5.5067e-05	0.000232312
MIR493	ENSG00000207989	26.6012	5.24024	6.13829e-13	1.11812e-11
MIR329-2	ENSG00000207762	8.25562	5.23837	2.21274e-08	1.93266e-07
NA	ENSG00000265366	8.24883	5.23705	6.98047e-10	7.89492e-09
PAK3	ENSG00000077264	3379.63	5.2321	9.1731e-27	8.64318e-25
PROC	ENSG00000115718	15.2845	5.23076	1.6505e-06	9.88868e-06
NA	ENSG00000202222	20.9388	5.23054	2.37498e-09	2.46475e-08
FAM169A	ENSG00000198780	354.038	5.2294	2.20079e-30	3.13302e-28
SNORD114-15	ENSG00000201557	8.1825	5.22544	1.16498e-08	1.06645e-07
NA	ENSG00000259280	8.18189	5.22462	1.46966e-08	1.3229e-07
PTPN20	ENSG00000204179	70.1535	5.22342	6.72477e-07	4.38945e-06
CRYM	ENSG00000103316	339.396	5.22159	1.86369e-19	7.86113e-18
HOMER2	ENSG00000103942	2708.56	5.21773	2.1301e-47	1.36088e-44
LOC100421364	ENSG00000248851	10.5381	5.21746	2.9142e-08	2.49378e-07
NA	ENSG00000250448	8.12454	5.2144	3.88326e-08	3.22403e-07
C1orf127	ENSG00000175262	65.6542	5.21272	1.43506e-18	5.30932e-17
NA	ENSG00000178162	74.4335	5.21155	8.35927e-19	3.20121e-17
KIRREL3	ENSG00000149571	210.811	5.20968	1.53781e-06	9.29792e-06
ELOVL2	ENSG00000197977	129.528	5.20904	8.50104e-08	6.67495e-07
FAM174A-DT	ENSG00000247877	8.08173	5.20889	8.59705e-09	8.11059e-08
NA	ENSG00000267922	8.06809	5.2061	2.63295e-08	2.27316e-07
SNORD116-9	ENSG00000206727	13.4864	5.2056	3.67042e-09	3.67941e-08
LINC02192	ENSG00000261325	8.0455	5.19985	0.000925228	0.00285526
IL17RB	ENSG00000056736	529.579	5.19836	3.3936e-19	1.38246e-17
SNORD116-16	ENSG00000207263	19.1268	5.19716	2.01732e-09	2.11198e-08
LOC646870	ENSG00000231615	59.7684	5.19623	7.45113e-12	1.17575e-10
NA	ENSG00000237194	8.02199	5.19617	1.61387e-06	9.70027e-06
NA	ENSG00000241462	16.1303	5.19488	3.38571e-10	4.05697e-09
MIR379	ENSG00000199088	8.00084	5.19383	1.03366e-08	9.56403e-08
MAST1	ENSG00000105613	197.083	5.19127	4.04852e-13	7.57479e-12
MEGF11	ENSG00000157890	103.619	5.18924	1.56835e-06	9.45918e-06
NA	ENSG00000261963	16.0533	5.1876	4.06711e-10	4.80532e-09
NA	ENSG00000232710	13.3414	5.18644	5.88381e-08	4.74071e-07
SNORD114-11	ENSG00000200608	45.4661	5.1861	1.97928e-06	1.16193e-05
NA	ENSG00000280431	7.91516	5.17721	1.71307e-08	1.52647e-07
WNT4	ENSG00000162552	161.508	5.17444	7.34985e-09	6.99826e-08
SOX11	ENSG00000176887	136.736	5.17074	0.00172795	0.00493696
SNORD114-21	ENSG00000272344	38.2129	5.16173	7.24947e-09	6.91272e-08
MIR494	ENSG00000194717	10.2562	5.16142	5.25542e-09	5.13658e-08
NA	ENSG00000215861	105.185	5.16089	1.37456e-19	5.87362e-18
VGF	ENSG00000128564	246.452	5.15612	3.13678e-05	0.000140452
NA	ENSG00000237517	113.924	5.15263	3.21709e-06	1.79984e-05
MGAT4C	ENSG00000182050	152.572	5.14881	1.65575e-13	3.24738e-12
SAMD13	ENSG00000203943	43.5022	5.14713	2.42515e-17	7.79439e-16
CCT8P1	ENSG00000226015	150.239	5.1428	9.63645e-08	7.46796e-07
LOC100420800	ENSG00000254629	16.3479	5.13841	1.46355e-10	1.87922e-09
GRIN2A	ENSG00000183454	746.106	5.13441	5.99336e-09	5.81014e-08
RNU1-124P	ENSG00000200731	7.66979	5.13097	1.62579e-08	1.45593e-07
ZDHHC22	ENSG00000177108	29.0786	5.12997	1.90727e-06	1.1247e-05
NA	ENSG00000256443	267.706	5.1266	1.80618e-09	1.90616e-08
NA	ENSG00000257838	10.0917	5.12636	1.93657e-06	1.13967e-05
MIR411	ENSG00000199109	7.62121	5.12476	1.19436e-08	1.09083e-07
VWC2L	ENSG00000174453	15.6527	5.12365	1.00251e-06	6.32006e-06
PPFIA2	ENSG00000139220	299.34	5.12105	3.38429e-09	3.41287e-08
CA15P1	ENSG00000241527	56.6874	5.12041	8.98601e-10	9.98217e-09
DISP3	ENSG00000204624	126.468	5.11859	8.06108e-11	1.0703e-09
NA	ENSG00000227895	7.59923	5.11826	2.56371e-08	2.22069e-07
STK32A	ENSG00000169302	511.161	5.11028	1.98173e-20	9.45527e-19
NA	ENSG00000232300	7.56171	5.10931	1.66218e-08	1.48648e-07
NA	ENSG00000235497	7.53436	5.10742	3.63527e-09	3.64976e-08
TTBK1	ENSG00000146216	80.4955	5.10619	1.68272e-07	1.23987e-06
MINAR1	ENSG00000169330	132.87	5.10261	4.30459e-15	1.03255e-13
NA	ENSG00000249896	137.735	5.1022	4.68745e-08	3.83937e-07
CSRNP3	ENSG00000178662	882.764	5.10128	1.76079e-18	6.47782e-17
NA	ENSG00000267649	7.46583	5.09363	2.35739e-08	2.04943e-07
KLKB1	ENSG00000164344	179.901	5.09139	7.23436e-14	1.46897e-12
MIR655	ENSG00000207646	7.45069	5.09124	1.39146e-09	1.49992e-08
ARL17A	ENSG00000185829	118.782	5.09123	1.65868e-12	2.8754e-11
LOC105372524	ENSG00000230506	7.44516	5.09077	3.63821e-09	3.65132e-08
MIR433	ENSG00000207569	12.6344	5.08685	3.29759e-10	3.95681e-09
XDH	ENSG00000158125	166.253	5.08438	1.24457e-14	2.81523e-13
NA	ENSG00000214244	25.0777	5.08433	4.7099e-07	3.18295e-06
CFAP20DC-AS1	ENSG00000242428	7.38979	5.0797	0.00023331	0.000842709
NA	ENSG00000272989	9.57346	5.07695	5.78576e-07	3.82418e-06
KIF5C	ENSG00000168280	1728.68	5.07635	2.33367e-40	8.15043e-38
NEURL1	ENSG00000107954	591.5	5.07347	8.09413e-09	7.66791e-08
SLC17A4	ENSG00000146039	14.8698	5.0688	1.59702e-05	7.69186e-05
NA	ENSG00000267746	7.33692	5.06566	2.6801e-07	1.89378e-06
RNU6-610P	ENSG00000206991	7.31742	5.06332	1.021e-08	9.45359e-08
NA	ENSG00000254100	16.5	5.06276	2.35018e-07	1.68077e-06
SLC26A5-AS1	ENSG00000234715	15.0221	5.0617	1.26508e-05	6.20903e-05
COX6CP15	ENSG00000228092	20.3347	5.06136	7.92176e-10	8.86763e-09
NA	ENSG00000266549	9.61169	5.0608	3.53523e-06	1.96398e-05
CABYR	ENSG00000154040	117.718	5.05958	3.4875e-27	3.42141e-25
MIR1185-2	ENSG00000221614	7.27744	5.05682	8.98706e-08	7.01661e-07
NA	ENSG00000272141	37.9584	5.05604	1.97012e-11	2.88459e-10
LINC01820	ENSG00000228100	7.27818	5.05563	0.00258788	0.00702236
MIR376B	ENSG00000283556	7.26716	5.05516	2.31396e-07	1.65787e-06
LOC124904115	ENSG00000252274	7.27186	5.05516	2.16933e-08	1.89665e-07
NA	ENSG00000234287	7.26952	5.05486	4.12157e-09	4.09717e-08
MIR3671	ENSG00000265996	9.54347	5.05409	2.86108e-08	2.45394e-07
SLC38A4	ENSG00000139209	93.492	5.05227	1.41455e-17	4.71078e-16
RBM24	ENSG00000112183	288.063	5.05052	5.99992e-07	3.95475e-06
NA	ENSG00000226854	12.1376	5.04945	4.80478e-09	4.71372e-08
SCAT8	ENSG00000236345	48.6667	5.04559	9.216e-07	5.86097e-06
NA	ENSG00000232485	12.1233	5.04462	2.98037e-09	3.0424e-08
NA	ENSG00000250362	7.22342	5.04459	6.68205e-06	3.4971e-05
LINC02347	ENSG00000214043	9.34266	5.04362	0.00139202	0.00409004
PCBP3	ENSG00000183570	600.765	5.04332	1.60053e-15	4.08222e-14
CNTN3	ENSG00000113805	328.511	5.04213	3.40588e-17	1.06588e-15
NA	ENSG00000257680	38.1958	5.04135	2.63799e-13	5.06966e-12
MMP16	ENSG00000156103	864.433	5.04084	6.6123e-12	1.05226e-10
NA	ENSG00000277867	7.1902	5.03947	1.09652e-06	6.84349e-06
PSD	ENSG00000059915	423.534	5.03541	5.88373e-16	1.59378e-14
RHCE	ENSG00000188672	14.403	5.03238	8.04271e-09	7.62747e-08
NA	ENSG00000248802	9.40668	5.03179	4.7304e-09	4.64946e-08
GOLGA8N	ENSG00000232653	136.865	5.02906	1.31054e-15	3.37545e-14
ZYG11A	ENSG00000203995	25.3904	5.02646	9.30249e-07	5.90714e-06
GOLGA8O	ENSG00000206127	7.11065	5.02435	2.98763e-06	1.6866e-05
NA	ENSG00000248780	9.30824	5.01967	8.5022e-10	9.46078e-09
PCSK1N	ENSG00000102109	1247.53	5.01795	1.92258e-07	1.40111e-06
NA	ENSG00000259610	14.4956	5.01566	0.000264949	0.000945642
CPEB1-AS1	ENSG00000259462	57.2313	5.01554	3.92499e-20	1.80055e-18
NA	ENSG00000283486	7.06177	5.01182	0.000949868	0.00292406
NEFL	ENSG00000277586	101.839	5.0094	0.00287977	0.00770508
NA	ENSG00000282564	7.0286	5.00691	1.52412e-09	1.6295e-08
NA	ENSG00000257009	11.8048	5.00172	2.08216e-05	9.71846e-05
NA	ENSG00000175741	17.5058	4.99459	4.77103e-11	6.57749e-10
LOC100506474	ENSG00000225649	61.3246	4.99294	4.74994e-06	2.56325e-05
MIR1256	ENSG00000221808	11.6483	4.99222	9.12633e-10	1.01295e-08
SLCO5A1-AS1	ENSG00000246528	41.3539	4.98967	2.64698e-12	4.46458e-11
AMER2	ENSG00000165566	167.001	4.9888	6.39802e-06	3.35907e-05
SEZ6	ENSG00000063015	43.9992	4.98581	4.35151e-18	1.52998e-16
CEP15	ENSG00000114405	231.016	4.98162	3.32208e-21	1.74037e-19
INHBA-AS1	ENSG00000224116	53.4257	4.97969	3.5647e-05	0.000157482
NA	ENSG00000278840	6.89234	4.97893	2.42076e-08	2.10104e-07
NA	ENSG00000258655	316.523	4.97528	6.63214e-40	2.22721e-37
OTOGL	ENSG00000165899	153.641	4.97525	1.77464e-06	1.05528e-05
LOC100129175	ENSG00000224090	14.1991	4.97483	1.39284e-08	1.25937e-07
BCL11A	ENSG00000119866	843.371	4.97351	3.42628e-24	2.493e-22
OPRK1	ENSG00000082556	17.7825	4.96984	2.21664e-07	1.59382e-06
NA	ENSG00000259511	8.8745	4.96797	2.54547e-07	1.80401e-06
RNU6-1045P	ENSG00000252130	14.6755	4.9645	3.06975e-08	2.61153e-07
MEG3	ENSG00000214548	29124	4.96221	1.01066e-28	1.21996e-26
ADAMTSL1	ENSG00000178031	2390.63	4.96088	3.31323e-17	1.03812e-15
LINC00908	ENSG00000266256	20.122	4.95829	1.93996e-10	2.43719e-09
NIM1K	ENSG00000177453	93.6897	4.95819	8.93391e-29	1.08844e-26
NA	ENSG00000280229	6.80505	4.95793	1.02614e-06	6.44883e-06
LINC00269	ENSG00000215162	8.79777	4.95293	1.18281e-06	7.33143e-06
MIR300	ENSG00000215957	15.0061	4.95284	8.32912e-09	7.88197e-08
DAPL1	ENSG00000163331	11.3853	4.95172	5.99863e-07	3.95475e-06
FAXC	ENSG00000146267	279.755	4.94733	1.95371e-17	6.36511e-16
GRM4	ENSG00000124493	38.3379	4.94689	4.50422e-06	2.44526e-05
NA	ENSG00000267191	8.72315	4.94524	3.15833e-08	2.67732e-07
NA	ENSG00000278937	16.5697	4.94302	7.20468e-08	5.73266e-07
NA	ENSG00000235174	8.83479	4.94173	2.16886e-08	1.89665e-07
NAA11	ENSG00000156269	6.72045	4.9404	0.000806167	0.00253229
RADX	ENSG00000147231	474.538	4.93947	2.66159e-13	5.10829e-12
THAP12P8	ENSG00000223963	6.70388	4.93671	0.000720602	0.00228877
NA	ENSG00000203588	6.68687	4.93469	9.39785e-05	0.000374798
KRTAP10-3	ENSG00000212935	8.68903	4.93469	2.10304e-09	2.19733e-08
TTC6	ENSG00000139865	320.558	4.93359	8.34297e-23	5.17857e-21
NA	ENSG00000272137	23.9064	4.93319	1.50133e-14	3.34687e-13
NA	ENSG00000259855	6.6813	4.93301	0.000123904	0.000480322
GLIDR	ENSG00000278175	86.829	4.93276	9.28909e-16	2.44541e-14
NA	ENSG00000200895	11.1843	4.92657	2.9397e-08	2.51232e-07
RGS17	ENSG00000091844	111.072	4.92454	3.08229e-06	1.73219e-05
BSN-DT	ENSG00000226913	13.8789	4.92374	2.06117e-11	3.00781e-10
JPH4	ENSG00000092051	1074.48	4.92169	4.52393e-12	7.38777e-11
RNU4-50P	ENSG00000201231	6.62591	4.91983	6.09964e-09	5.90662e-08
MAPK8IP2	ENSG00000008735	562.009	4.91359	2.1675e-11	3.15354e-10
MAPK10	ENSG00000109339	2567.31	4.90757	3.68156e-24	2.66395e-22
MIR758	ENSG00000211582	8.59965	4.90293	3.81686e-08	3.17192e-07
ISM2	ENSG00000100593	8.4948	4.9021	6.69974e-06	3.50495e-05
LOC107984761	ENSG00000259392	31.2533	4.89898	3.43707e-13	6.48635e-12
TMEM145	ENSG00000167619	112.835	4.89833	4.96902e-10	5.7874e-09
PTPRN2	ENSG00000155093	2412.43	4.89812	2.87119e-41	1.106e-38
RNU1-2	ENSG00000207005	11.2796	4.89717	4.49541e-07	3.05296e-06
NA	ENSG00000261199	6.51031	4.8962	3.8111e-05	0.000167104
MIR127	ENSG00000207608	8.43505	4.89466	2.94242e-08	2.51382e-07
NA	ENSG00000251408	43.9389	4.89403	2.25157e-11	3.26564e-10
MED12L	ENSG00000144893	204.768	4.8938	1.99852e-14	4.35156e-13
NA	ENSG00000223874	6.50057	4.89343	0.000110353	0.000433846
NCAM1	ENSG00000149294	2328.77	4.89093	1.66981e-32	3.01648e-30
NA	ENSG00000265948	6.48133	4.88979	2.27994e-06	1.3198e-05
NA	ENSG00000266079	6.46452	4.88563	1.28908e-07	9.72497e-07
SNORD114-9	ENSG00000201240	14.6953	4.88537	5.55573e-07	3.69827e-06
LOC102724019	ENSG00000240086	14.6492	4.88424	0.000136598	0.000523873
NA	ENSG00000256276	6.45637	4.88337	0.0016721	0.00479936
SNORD116-3	ENSG00000207014	8.37261	4.8815	6.56889e-07	4.29627e-06
NA	ENSG00000261970	58.0615	4.87943	1.34911e-19	5.77428e-18
PAPPA2	ENSG00000116183	589.769	4.87866	3.19192e-12	5.31189e-11
SERTM2	ENSG00000260802	8.52689	4.87775	1.66132e-06	9.9421e-06
LINC00602	ENSG00000281832	6.4288	4.87703	3.10558e-05	0.000139318
RNU6-78P	ENSG00000199767	6.43173	4.876	1.78953e-06	1.06293e-05
MIR200A	ENSG00000207607	6.42058	4.8749	0.000152922	0.000579015
NA	ENSG00000267868	15.6059	4.87334	1.17449e-09	1.2776e-08
GRIP1	ENSG00000155974	215.27	4.87132	2.13774e-22	1.27553e-20
RASD1	ENSG00000108551	2949.61	4.87077	1.78347e-17	5.86152e-16
PNMA8C	ENSG00000277531	65.2478	4.85958	1.30961e-08	1.19153e-07
DANT2	ENSG00000235244	347.614	4.85122	2.00489e-36	4.95434e-34
RNU2-13P	ENSG00000251718	6.31708	4.85016	0.000250036	0.000896569
SNORD114-16	ENSG00000199914	18.5857	4.84942	1.32484e-06	8.13094e-06
DLG2	ENSG00000150672	1741.95	4.84717	2.44086e-31	3.8057e-29
NBEA	ENSG00000172915	3447.08	4.84684	4.90094e-28	5.46277e-26
NA	ENSG00000280098	6.29765	4.8461	0.0019599	0.00550302
RNU5F-1	ENSG00000199377	14.3901	4.8456	1.65166e-06	9.89335e-06
NA	ENSG00000187172	6.28684	4.84441	0.000258903	0.00092621
NA	ENSG00000233473	14.7211	4.84355	2.77233e-05	0.000125812
PITX1	ENSG00000069011	633.794	4.8407	2.90895e-07	2.03681e-06
SPOCK1	ENSG00000152377	1987.61	4.83983	6.83895e-12	1.08569e-10
MOGAT2	ENSG00000166391	8.23568	4.83946	8.45473e-09	7.98929e-08
RPL21P16	ENSG00000220842	6.25055	4.8384	2.57611e-08	2.22996e-07
NA	ENSG00000278055	6.22963	4.83099	3.69395e-07	2.54295e-06
CAMKV	ENSG00000164076	30.0744	4.82868	4.17648e-06	2.28724e-05
NA	ENSG00000258386	10.1741	4.82507	4.27157e-08	3.51854e-07
NA	ENSG00000275601	8.04323	4.82375	1.34598e-07	1.01196e-06
ISX	ENSG00000175329	6.20249	4.82305	2.32499e-05	0.000107257
NA	ENSG00000254364	13.7615	4.81885	2.94469e-08	2.51494e-07
NA	ENSG00000270392	7.99983	4.81498	7.91941e-08	6.25387e-07
SH3GL2	ENSG00000107295	179.258	4.81487	3.86281e-35	8.79848e-33
NA	ENSG00000235024	6.15404	4.81357	2.16988e-07	1.56277e-06
RPS6KA6	ENSG00000072133	488.705	4.81326	1.87775e-15	4.75684e-14
NA	ENSG00000273300	10.3074	4.81326	1.15035e-09	1.25238e-08
NA	ENSG00000258077	12.3467	4.81204	1.01322e-07	7.81351e-07
ZFR2	ENSG00000105278	116.869	4.80928	7.43524e-10	8.37312e-09
NA	ENSG00000273451	227.969	4.80855	2.03697e-31	3.19499e-29
MIR652	ENSG00000208013	6.11897	4.80693	3.57463e-06	1.98461e-05
RNVU1-30	ENSG00000206828	15.0106	4.80643	4.17325e-06	2.28643e-05
MIR135A2	ENSG00000207586	6.11931	4.80493	4.94786e-06	2.66073e-05
NA	ENSG00000196096	12.9642	4.80254	3.19219e-10	3.83913e-09
BSN	ENSG00000164061	1174.2	4.79561	1.05332e-19	4.59079e-18
NA	ENSG00000257839	10.169	4.7921	3.20732e-09	3.25001e-08
LOC105379109	ENSG00000251574	6.06461	4.79187	0.00442314	0.011164
NA	ENSG00000215802	6.0619	4.79068	1.3153e-05	6.42898e-05
NA	ENSG00000242262	7.97002	4.78768	3.51907e-06	1.95633e-05
CAPZA3	ENSG00000177938	6.0376	4.78664	0.000608766	0.00197596
NA	ENSG00000254141	87.4155	4.78248	2.79122e-11	3.98655e-10
NA	ENSG00000270154	26.2565	4.77973	2.41914e-11	3.49129e-10
VWA5B1	ENSG00000158816	209.291	4.77651	4.38091e-11	6.08127e-10
ANKUB1	ENSG00000206199	216.616	4.77501	4.11216e-14	8.63784e-13
RPL15P3	ENSG00000212802	19.7972	4.77495	1.65808e-11	2.451e-10
NA	ENSG00000248663	10.0317	4.77436	4.21257e-09	4.17654e-08
RPL32P35	ENSG00000223995	10.0596	4.77214	1.26698e-06	7.80693e-06
NA	ENSG00000253642	7.77296	4.77127	2.6612e-08	2.29542e-07
NELL1	ENSG00000165973	29.2249	4.77065	0.000477218	0.00158814
AGBL4	ENSG00000186094	243.522	4.76855	7.59317e-10	8.52896e-09
NA	ENSG00000276174	7.83613	4.76377	1.8092e-08	1.6059e-07
C2orf66	ENSG00000187944	25.0179	4.76073	2.61013e-06	1.49084e-05
GFRA3	ENSG00000146013	107.798	4.75588	7.29882e-05	0.000298867
RPL21	ENSG00000122026	1269.62	4.75495	1.42966e-18	5.29682e-17
RNU1-27P	ENSG00000206596	16.2405	4.75489	2.24721e-07	1.61377e-06
RPL6P27	ENSG00000235552	24.2643	4.75253	1.46939e-11	2.20443e-10
LOC124906347	ENSG00000238902	5.87356	4.74755	5.5029e-06	2.93152e-05
NA	ENSG00000237637	12.6048	4.74749	1.1548e-08	1.05802e-07
ANKS1B	ENSG00000185046	738.407	4.74516	2.98402e-27	2.98334e-25
NR1I3	ENSG00000143257	10.4078	4.74367	6.40339e-05	0.000265564
ARL5AP3	ENSG00000228431	12.1685	4.74254	4.95322e-07	3.33534e-06
MIR3167	ENSG00000266215	9.53784	4.74138	0.00019138	0.000707652
NA	ENSG00000251447	5.8509	4.74101	1.9581e-05	9.20833e-05
GNG3	ENSG00000162188	13.3214	4.73941	0.000108218	0.000426457
NPFFR1	ENSG00000148734	44.4266	4.73796	1.07131e-07	8.22451e-07
SORD	ENSG00000140263	598.405	4.73572	3.36253e-22	1.97043e-20
NA	ENSG00000201012	7.69391	4.73501	1.05264e-07	8.09303e-07
NA	ENSG00000254905	9.80982	4.73366	1.50268e-06	9.11631e-06
SNORD114-2	ENSG00000200823	42.0108	4.73335	9.35482e-09	8.75144e-08
GJC3	ENSG00000176402	46.3529	4.73035	8.83938e-09	8.30807e-08
NA	ENSG00000226340	5.79162	4.72872	1.35103e-08	1.22453e-07
SNORD114-29	ENSG00000201689	20.721	4.72705	2.7962e-07	1.96574e-06
MIR410	ENSG00000199092	5.78678	4.72595	1.59226e-07	1.18052e-06
RNU6-619P	ENSG00000202016	5.78944	4.7241	2.71649e-07	1.91639e-06
RPL41	ENSG00000229117	1212.27	4.72256	7.00551e-20	3.11549e-18
MTND1P6	ENSG00000254346	7.50132	4.72056	0.00131322	0.00388595
SLC12A1	ENSG00000074803	10.0793	4.71909	2.55388e-06	1.46318e-05
NA	ENSG00000277420	18.8201	4.71855	1.56683e-10	2.003e-09
MIR2052HG	ENSG00000254349	13.3667	4.71762	1.05157e-05	5.26773e-05
CXCL13	ENSG00000156234	59.6206	4.71484	0.000224248	0.000813341
RNU6-1176P	ENSG00000212257	12.6759	4.71394	6.18226e-09	5.97778e-08
ACTRT1	ENSG00000123165	5.73447	4.71254	9.43938e-06	4.77327e-05
NA	ENSG00000271916	5.72801	4.71093	9.44098e-07	5.98638e-06
HOOK1	ENSG00000134709	644.677	4.71018	3.19378e-13	6.05778e-12
MIR431	ENSG00000208001	5.71603	4.70946	5.22005e-07	3.49167e-06
PLGLB1	ENSG00000183281	11.5243	4.70892	1.25692e-07	9.50152e-07
SLC45A2	ENSG00000164175	9.39672	4.7071	7.81614e-07	5.04152e-06
TSC22D1-AS1	ENSG00000278156	191.732	4.70569	1.02345e-18	3.86287e-17
SNORD113-7	ENSG00000200632	7.52187	4.70443	8.89692e-08	6.9483e-07
MIR495	ENSG00000207743	5.68686	4.70194	1.33032e-06	8.15882e-06
MAPT	ENSG00000186868	687.705	4.70177	1.1808e-10	1.53195e-09
TGFBR3L	ENSG00000260001	12.1814	4.70137	3.24628e-09	3.28338e-08
KCNJ3	ENSG00000162989	305.175	4.70018	6.87589e-07	4.47916e-06
RIC3	ENSG00000166405	746.345	4.7001	4.15254e-28	4.66831e-26
CPEB1	ENSG00000214575	370.336	4.69951	3.51179e-45	1.91641e-42
GSTO2	ENSG00000065621	650.117	4.69696	9.68451e-57	1.15307e-53
SNORD114-22	ENSG00000202293	5.67374	4.69692	2.87735e-06	1.6275e-05
NA	ENSG00000178458	7.36956	4.6959	1.06339e-07	8.17032e-07
MIR550A3	ENSG00000212024	11.4054	4.68893	9.99054e-08	7.71954e-07
ZCCHC12	ENSG00000174460	26.4602	4.6869	3.42005e-11	4.81121e-10
NA	ENSG00000225302	833.994	4.68618	2.63671e-32	4.57391e-30
LEMD1	ENSG00000186007	28.9305	4.68434	8.7704e-05	0.000351864
NA	ENSG00000219653	5.60027	4.67947	0.000111356	0.000436937
NA	ENSG00000120555	7.38915	4.67771	5.59749e-09	5.45058e-08
MIR5682	ENSG00000264477	5.59634	4.67489	3.39504e-07	2.35015e-06
KRTAP12-4	ENSG00000212933	7.25565	4.67486	3.85211e-07	2.64419e-06
ZNF793-AS1	ENSG00000266916	41.365	4.67102	5.37915e-17	1.64604e-15
CTNNA1-AS1	ENSG00000253404	9.11123	4.66922	4.12941e-06	2.26573e-05
NA	ENSG00000273367	7.21897	4.66624	2.44019e-06	1.40295e-05
CCDC162P	ENSG00000203799	475.088	4.66502	9.47627e-11	1.24672e-09
MIR548AS	ENSG00000263741	5.54069	4.66313	0.0010288	0.00313427
NUPR2	ENSG00000185290	12.4371	4.66068	1.70806e-07	1.25676e-06
SEC11C	ENSG00000166562	2680.86	4.6599	5.17616e-35	1.14902e-32
PCDHB1	ENSG00000171815	32.2674	4.65979	8.50648e-11	1.12592e-09
MIR153-1	ENSG00000207647	9.73893	4.6595	1.38414e-06	8.46318e-06
PATE2	ENSG00000196844	5.52935	4.65939	1.11154e-07	8.49847e-07
KCNK1	ENSG00000135750	649.865	4.65817	7.63952e-21	3.88562e-19
PKP2	ENSG00000057294	685.315	4.65685	7.72934e-11	1.03139e-09
DUXAP8	ENSG00000206195	25.8956	4.65589	0.00033665	0.00116493
CLNK	ENSG00000109684	63.2725	4.65555	2.85506e-06	1.61699e-05
LINC02894	ENSG00000261437	13.9883	4.6538	2.32876e-10	2.87463e-09
LINC01182	ENSG00000250634	5.50514	4.6531	0.000312336	0.00109055
NA	ENSG00000237849	5.49146	4.65041	0.00195847	0.00550019
NKAIN1	ENSG00000084628	15.518	4.64663	2.57268e-08	2.22773e-07
HCRTR2	ENSG00000137252	7.11102	4.6463	0.000791147	0.00248928
NA	ENSG00000207417	12.1315	4.6458	3.10849e-08	2.63935e-07
NEFH	ENSG00000100285	276.775	4.64475	3.06549e-13	5.82287e-12
PHF21B	ENSG00000056487	342.062	4.64363	7.2622e-09	6.91983e-08
NA	ENSG00000201428	26.0247	4.64294	1.9154e-09	2.01295e-08
MIR541	ENSG00000216179	5.46039	4.64253	6.00646e-07	3.95807e-06
C1orf226	ENSG00000239887	670.9	4.64099	4.05975e-21	2.09746e-19
MIR4804	ENSG00000263593	5.44645	4.63636	6.27151e-06	3.3007e-05
FAM133A	ENSG00000179083	19.9111	4.6357	2.65827e-11	3.80912e-10
CHRNB4	ENSG00000117971	11.2392	4.63526	1.5575e-05	7.51052e-05
KCND3	ENSG00000171385	1989.07	4.63292	6.91114e-24	4.78916e-22
MAGEC3	ENSG00000165509	5.42298	4.63125	3.23688e-05	0.000144343
MIR4520-1	ENSG00000264468	5.41201	4.62955	4.97267e-08	4.06216e-07
CNN2P6	ENSG00000213854	7.13759	4.62905	1.32894e-06	8.1523e-06
ZNF571-AS1	ENSG00000267470	85.1855	4.62759	2.06265e-13	4.00809e-12
DAB1	ENSG00000173406	129.99	4.62366	2.73982e-09	2.8148e-08
FGF14	ENSG00000102466	1191.45	4.62316	2.72364e-11	3.89428e-10
NA	ENSG00000258399	106.003	4.62241	7.72058e-12	1.21315e-10
FKBP1B	ENSG00000119782	220.887	4.61941	4.90273e-25	3.92728e-23
NGB	ENSG00000165553	5.37639	4.61891	0.00205704	0.00574803
RPL17P6	ENSG00000226084	5.36896	4.61847	2.11157e-07	1.52413e-06
CFAP20DC	ENSG00000163689	124.767	4.61603	3.82736e-12	6.31719e-11
ACOT12	ENSG00000172497	5.36481	4.61582	7.21195e-07	4.6783e-06
NA	ENSG00000282859	17.1468	4.61431	1.92001e-08	1.69565e-07
CES4A	ENSG00000172824	954.073	4.61407	3.08468e-26	2.72054e-24
NA	ENSG00000270933	31.7343	4.61187	9.29886e-11	1.22522e-09
RNU5D-1	ENSG00000200169	37.7713	4.607	7.29402e-06	3.78261e-05
TCEAL5	ENSG00000204065	47.9918	4.60679	5.26981e-07	3.52226e-06
NA	ENSG00000240412	5.32992	4.60446	3.58306e-05	0.000158164
NA	ENSG00000260392	8.98912	4.60416	2.69251e-07	1.90101e-06
NA	ENSG00000253988	5.32054	4.60405	0.000145981	0.000555467
NOVA1	ENSG00000139910	959.715	4.60375	8.99838e-20	3.95476e-18
LINGO4	ENSG00000213171	22.8497	4.60274	1.23559e-10	1.59748e-09
GOLT1A	ENSG00000174567	45.2767	4.60227	2.56966e-12	4.34818e-11
MIR1343	ENSG00000251862	8.93779	4.60035	5.89462e-08	4.7465e-07
NA	ENSG00000233067	5.29976	4.59995	4.93263e-05	0.000210707
TLCD3B	ENSG00000149926	58.0724	4.59665	1.05092e-16	3.11753e-15
GALNT13	ENSG00000144278	821.741	4.59663	4.80771e-18	1.6836e-16
RPS4XP5	ENSG00000229920	8.671	4.59579	4.02766e-06	2.2164e-05
GUCY2D	ENSG00000132518	8.94812	4.59195	7.07529e-05	0.000290714
ASPHD2	ENSG00000128203	173.067	4.59144	1.05818e-21	5.86006e-20
SNORD114-5	ENSG00000199798	6.85909	4.59081	1.30476e-06	8.019e-06
NA	ENSG00000276724	23.2256	4.58984	5.9326e-06	3.13873e-05
SUSD4	ENSG00000143502	424.142	4.5894	1.31975e-10	1.7021e-09
RAB26	ENSG00000167964	81.0954	4.58929	1.51335e-12	2.63043e-11
RPS2P46	ENSG00000189343	11.3011	4.58886	3.78558e-09	3.7905e-08
NA	ENSG00000164616	14.2281	4.58471	0.00337977	0.00884413
RNVU1-6	ENSG00000201558	11.3896	4.58458	8.49885e-07	5.43636e-06
MIR668	ENSG00000276352	5.23838	4.5843	3.91696e-07	2.68589e-06
NA	ENSG00000280118	6.80803	4.58273	0.00339054	0.00886758
AHI1-DT	ENSG00000231028	104.357	4.5822	2.8672e-29	3.69968e-27
NA	ENSG00000260011	15.5922	4.58196	1.82765e-09	1.92727e-08
KIRREL2	ENSG00000126259	5.23817	4.5806	1.24306e-05	6.11701e-05
NA	ENSG00000228430	5.23738	4.58	8.55392e-05	0.000344127
NA	ENSG00000260015	6.7898	4.57541	4.30349e-08	3.54149e-07
NA	ENSG00000236358	12.9696	4.57449	5.59275e-07	3.7163e-06
NA	ENSG00000225554	5.19803	4.57097	0.000198675	0.000730193
LINC03036	ENSG00000229272	5.19828	4.56989	1.37526e-06	8.41674e-06
MRO	ENSG00000134042	187.039	4.56844	1.52771e-06	9.25032e-06
NA	ENSG00000271344	18.0791	4.56702	3.63579e-08	3.04074e-07
MIR642A	ENSG00000207773	9.04932	4.56599	6.07287e-08	4.88103e-07
NA	ENSG00000271576	22.3994	4.56566	4.5412e-12	7.41135e-11
NA	ENSG00000277077	5.17605	4.56452	0.000399768	0.00135729
NA	ENSG00000248790	13.4388	4.56422	2.83628e-09	2.90663e-08
SNORD115-4	ENSG00000200680	5.17078	4.56387	0.000124126	0.000480972
RPL9P10	ENSG00000232166	12.9475	4.56186	1.69646e-07	1.24894e-06
GDAP1L1	ENSG00000124194	5.15932	4.56166	1.31058e-05	6.40949e-05
NA	ENSG00000236708	34.1983	4.55609	7.10577e-12	1.12519e-10
RASEF	ENSG00000165105	1800.24	4.55417	3.0312e-13	5.77029e-12
NEGR1-IT1	ENSG00000228853	6.69262	4.55325	3.00755e-06	1.69638e-05
PHGR1	ENSG00000233041	19.097	4.5515	7.52011e-05	0.000306994
LOC728485	ENSG00000267260	17.1017	4.55102	5.62503e-08	4.55603e-07
NA	ENSG00000225857	6.66876	4.54896	2.76709e-05	0.000125617
NPAS3	ENSG00000151322	195.828	4.5464	2.80844e-08	2.41353e-07
NA	ENSG00000204683	148.509	4.54555	1.97064e-16	5.66985e-15
MEI4	ENSG00000269964	6.61211	4.53975	0.000546467	0.00179331
JAKMIP1	ENSG00000152969	189.957	4.53926	2.64615e-14	5.68142e-13
NA	ENSG00000275720	6.7084	4.53862	5.64257e-07	3.74086e-06
SNORD114-14	ENSG00000199593	8.59457	4.53794	3.84165e-07	2.6377e-06
NA	ENSG00000260198	63.1704	4.53632	2.03262e-10	2.54262e-09
NA	ENSG00000253297	5.0742	4.53453	0.00278575	0.00748948
RNVU1-28	ENSG00000277918	74.496	4.53435	1.37785e-07	1.03414e-06
PERCC1	ENSG00000284395	11.4924	4.53425	0.000321434	0.00111815
CNTN1	ENSG00000018236	1228.61	4.53394	6.66597e-12	1.05888e-10
MIR429	ENSG00000198976	8.59237	4.53385	5.39519e-07	3.59871e-06
FBXO16	ENSG00000214050	124.69	4.53218	2.98912e-17	9.45617e-16
SIX2	ENSG00000170577	22.9114	4.53159	4.47936e-07	3.04406e-06
NEXMIF	ENSG00000050030	362.663	4.53085	9.65585e-18	3.28048e-16
WNK3	ENSG00000196632	397.555	4.53079	7.59102e-21	3.86846e-19
NA	ENSG00000258561	27.4227	4.53029	5.93628e-14	1.21957e-12
OSBPL10-AS1	ENSG00000232490	5.05849	4.52948	1.0173e-05	5.11168e-05
NA	ENSG00000264015	6.56883	4.52506	0.00790187	0.0183427
NA	ENSG00000274114	64.6835	4.52386	1.27277e-20	6.27852e-19
MIR548AU	ENSG00000283146	5.0189	4.51639	3.07071e-06	1.72736e-05
NA	ENSG00000259556	10.2626	4.51518	5.41963e-09	5.28525e-08
NA	ENSG00000257681	39.6147	4.51455	2.40961e-10	2.96465e-09
NA	ENSG00000279726	15.7642	4.5128	1.63102e-06	9.7831e-06
HTN3	ENSG00000205649	4.99158	4.51214	0.00489859	0.0121948
NA	ENSG00000256152	8.42651	4.51089	1.51352e-07	1.1266e-06
KCNH5	ENSG00000140015	77.4738	4.51013	3.54458e-05	0.000156677
NA	ENSG00000284196	4.97867	4.50953	0.000127136	0.000491324
KCNQ3	ENSG00000184156	834.761	4.50944	1.1726e-06	7.275e-06
NA	ENSG00000274444	17.684	4.5078	2.12477e-10	2.64526e-09
NA	ENSG00000279446	4.96906	4.50765	7.45569e-07	4.82685e-06
ABCB11	ENSG00000073734	8.96704	4.507	0.00089401	0.00277165
NA	ENSG00000235558	4.97653	4.50648	2.35595e-05	0.000108552
NA	ENSG00000274691	4.96171	4.50534	7.56238e-05	0.000308454
NA	ENSG00000232031	52.5757	4.50403	1.12977e-09	1.23254e-08
SCAND3P1	ENSG00000232795	28.2377	4.50361	8.48375e-12	1.32355e-10
SCAMP5	ENSG00000198794	756.403	4.50347	3.86663e-13	7.23963e-12
MIR432	ENSG00000272458	4.94593	4.50116	6.18484e-07	4.06335e-06
NA	ENSG00000244306	9.82341	4.50011	2.66865e-05	0.00012155
MIR5704	ENSG00000265859	6.4467	4.4986	2.69318e-06	1.53325e-05
RPL7AP6	ENSG00000242071	14.9521	4.49628	2.19546e-10	2.7247e-09
MIR7-2	ENSG00000207703	4.9302	4.4939	0.000138973	0.000531753
CSMD2	ENSG00000121904	248.514	4.49218	1.07587e-05	5.37298e-05
MIR889	ENSG00000216099	4.9215	4.49139	3.16967e-06	1.77597e-05
PODXL2	ENSG00000114631	510.933	4.48973	5.26122e-12	8.47555e-11
VTRNA1-3	ENSG00000202515	4.92293	4.48963	0.000145262	0.000552969
GMNC	ENSG00000205835	4.9053	4.48521	0.00541898	0.0132994
NA	ENSG00000253333	6.38407	4.48199	0.000186317	0.000690448
NA	ENSG00000276216	127.356	4.48124	1.04183e-05	5.22392e-05
CCDC169	ENSG00000242715	10.6368	4.48024	5.21995e-06	2.79672e-05
CASC17	ENSG00000260785	4.87879	4.47999	6.14723e-05	0.000256158
RNY1P9	ENSG00000255156	4.88537	4.47946	1.11134e-05	5.52802e-05
SCN8A	ENSG00000196876	392.916	4.47862	6.17833e-14	1.26632e-12
ALG9	ENSG00000086848	1020.9	4.47731	4.08394e-10	4.82207e-09
DOCK3	ENSG00000088538	544.966	4.47723	3.0289e-14	6.46083e-13
NA	ENSG00000279174	16.6448	4.47641	8.59659e-05	0.000345685
LOC101929237	ENSG00000248738	10.1357	4.47596	0.000106239	0.000419478
NA	ENSG00000227678	23.4794	4.47574	3.93555e-08	3.2664e-07
STH	ENSG00000256762	8.21263	4.47273	1.53061e-08	1.37351e-07
NA	ENSG00000283236	83.4355	4.4726	1.29619e-11	1.96257e-10
NA	ENSG00000214429	4.8431	4.47108	1.88223e-05	8.88827e-05
NA	ENSG00000236440	6.30104	4.46944	0.000473165	0.00157645
NA	ENSG00000224928	4.83003	4.46517	4.71579e-06	2.54797e-05
SLIT1	ENSG00000187122	113.248	4.46482	2.2994e-05	0.000106189
NA	ENSG00000272905	6.38396	4.46327	1.23929e-07	9.38476e-07
SNORD114-24	ENSG00000201899	13.9373	4.4616	3.16913e-07	2.20777e-06
LOC124904553	ENSG00000233332	10.0608	4.45927	9.11596e-06	4.61953e-05
LOC102724200	ENSG00000280433	30.1922	4.45799	2.61925e-08	2.26356e-07
NUDT10	ENSG00000122824	40.0933	4.45752	1.59814e-07	1.18346e-06
NA	ENSG00000260643	23.4188	4.45739	1.09503e-11	1.68229e-10
BLM	ENSG00000197299	248.208	4.45639	1.21498e-07	9.21256e-07
RNVU1-18	ENSG00000206737	10.0582	4.45549	3.13072e-07	2.18275e-06
LOC101928682	ENSG00000261697	9.42448	4.45414	0.000511703	0.00169215
MCF2	ENSG00000101977	12.9305	4.45405	1.85485e-05	8.78432e-05
ATP2B2	ENSG00000157087	63.5981	4.45289	2.60527e-05	0.000119034
NA	ENSG00000271369	11.3262	4.45255	3.45854e-06	1.92424e-05
FSD2	ENSG00000186628	9.95321	4.45151	1.13134e-05	5.61789e-05
TRPM3	ENSG00000083067	101.842	4.45074	1.20055e-06	7.43676e-06
NA	ENSG00000280453	66.1381	4.44879	9.10838e-06	4.61658e-05
LINC02851	ENSG00000225489	41.1842	4.44851	4.28684e-07	2.92497e-06
PLSCR2	ENSG00000163746	19.759	4.44719	1.85649e-08	1.64509e-07
NA	ENSG00000274578	8.48838	4.44344	0.000108179	0.000426367
EEF1A2	ENSG00000101210	578.416	4.4434	3.33078e-06	1.8571e-05
MIR3161	ENSG00000263693	12.0457	4.44292	3.16529e-08	2.68149e-07
NA	ENSG00000200488	109	4.44015	1.05248e-15	2.75136e-14
CACNA1B	ENSG00000148408	366.579	4.43618	0.000226833	0.000821695
NA	ENSG00000258903	4.73097	4.43558	1.70051e-06	1.01508e-05
SLC1A2	ENSG00000110436	617.18	4.43555	1.1121e-08	1.0232e-07
LOC124901067	ENSG00000250244	4.73023	4.43482	1.69787e-06	1.01377e-05
NA	ENSG00000258692	4.7176	4.43224	6.78583e-05	0.000280094
NA	ENSG00000263938	4.72489	4.43074	6.57711e-06	3.44699e-05
ALG1L11P	ENSG00000249889	14.3429	4.42911	9.74763e-07	6.15697e-06
FMO5	ENSG00000131781	1372.45	4.4284	1.07369e-07	8.23794e-07
EYS	ENSG00000188107	12.4452	4.42777	2.81672e-06	1.59769e-05
NA	ENSG00000262294	28.9983	4.42647	1.11097e-06	6.92547e-06
SNORD115-25	ENSG00000199489	4.69974	4.42596	0.000107129	0.000422803
NA	ENSG00000247324	12.2352	4.42325	1.38471e-08	1.25245e-07
SLC18A2	ENSG00000165646	984.913	4.42323	1.02751e-13	2.05298e-12
RET	ENSG00000165731	166.583	4.41975	8.94389e-06	4.54288e-05
RNU4-87P	ENSG00000200974	8.17369	4.41881	9.04659e-07	5.76561e-06
NA	ENSG00000260261	208.084	4.41822	6.38626e-25	5.02348e-23
NBPF20	ENSG00000162825	125.827	4.41808	7.6171e-13	1.37035e-11
NA	ENSG00000275613	6.1888	4.41492	9.89502e-07	6.24254e-06
ANKRD20A1	ENSG00000260691	6.06385	4.41407	2.21713e-05	0.00010288
PLGLB2	ENSG00000125551	10.257	4.41331	3.84251e-05	0.000168284
LINC01216	ENSG00000250223	4.64941	4.40982	0.000346345	0.00119449
NA	ENSG00000282206	13.1808	4.40865	7.52803e-08	5.9682e-07
DISP2	ENSG00000140323	218.601	4.40748	3.49847e-08	2.93621e-07
NA	ENSG00000237921	4.63846	4.40562	0.00289048	0.00773137
NA	ENSG00000236662	14.3824	4.40511	1.2397e-08	1.13066e-07
RNU6-697P	ENSG00000200218	4.6366	4.40378	1.01e-05	5.07794e-05
SNORD116-19	ENSG00000207460	51.7784	4.40124	1.39166e-11	2.09742e-10
NA	ENSG00000225210	4.62361	4.39991	0.0040226	0.0102898
KIF1A	ENSG00000130294	3192.09	4.39811	0.000243866	0.000877208
CTNND2	ENSG00000169862	329.667	4.39756	1.35306e-08	1.22594e-07
NA	ENSG00000279875	4.61872	4.3972	7.47828e-05	0.000305458
MIR670	ENSG00000211568	4.60876	4.39717	3.31761e-07	2.30325e-06
NA	ENSG00000274492	12.0155	4.39669	4.54978e-09	4.48371e-08
SSTR2	ENSG00000180616	322.475	4.39652	4.39958e-07	2.99643e-06
ASTN1	ENSG00000152092	664.742	4.39472	9.87186e-10	1.08969e-08
NA	ENSG00000259037	4.5948	4.39402	0.000696576	0.0022221
MIR1179	ENSG00000221630	4.59376	4.39064	3.35906e-05	0.000149275
LINC01602	ENSG00000205293	4.59135	4.38844	5.43822e-05	0.000229719
SLC26A5	ENSG00000170615	57.9519	4.38722	6.83661e-09	6.55004e-08
RPL7P1	ENSG00000214485	6.07873	4.38712	2.87131e-06	1.62478e-05
NA	ENSG00000234772	7.57182	4.38684	2.04572e-07	1.47986e-06
SYNPR	ENSG00000163630	6.10203	4.38559	0.00150115	0.00436127
NA	ENSG00000206784	9.5685	4.3845	2.91182e-06	1.64664e-05
MYBPHL	ENSG00000221986	26.3225	4.38412	1.56217e-08	1.40039e-07
FGF12	ENSG00000114279	416.056	4.38397	9.26386e-12	1.4401e-10
RNU6-708P	ENSG00000206944	7.77263	4.38392	9.40415e-06	4.75637e-05
NA	ENSG00000266803	6.046	4.38305	1.56045e-07	1.15824e-06
NA	ENSG00000261305	9.3353	4.38228	5.24164e-08	4.26396e-07
NA	ENSG00000261499	4.55575	4.38191	4.53749e-05	0.000195325
PSME2P1	ENSG00000238000	4.56581	4.38102	1.57416e-06	9.4899e-06
KRTAP10-2	ENSG00000205445	4.55244	4.37857	9.23893e-07	5.87247e-06
NA	ENSG00000265735	62.2579	4.37752	6.82308e-20	3.03952e-18
IL17REL	ENSG00000188263	17.7882	4.37562	0.00124348	0.00369964
PKD1P1	ENSG00000244257	4.52219	4.36933	3.98805e-06	2.19737e-05
MIR548AA2	ENSG00000207688	15.3605	4.3628	8.71827e-09	8.20871e-08
RIMS2	ENSG00000176406	1707.57	4.36189	0.00470843	0.0117845
LHFPL4	ENSG00000156959	318.162	4.36039	0.0150849	0.0319816
DNAJC6	ENSG00000116675	1339.3	4.3596	3.09346e-53	2.89393e-50
NA	ENSG00000217643	16.4949	4.35807	2.56189e-11	3.68311e-10
NA	ENSG00000275680	6.01173	4.35711	1.33029e-05	6.49498e-05
RNU6-414P	ENSG00000200575	4.48756	4.35607	1.49078e-05	7.20603e-05
SEPTIN12	ENSG00000140623	7.31281	4.35562	0.000480579	0.00159912
NA	ENSG00000235349	4.46615	4.35502	1.91642e-06	1.12857e-05
GNAO1	ENSG00000087258	1086.59	4.35482	5.41425e-26	4.71166e-24
NA	ENSG00000273108	36.0852	4.35449	3.02182e-06	1.70259e-05
RNU6-60P	ENSG00000201662	19.8752	4.35127	8.57143e-09	8.09373e-08
NA	ENSG00000283443	4.46505	4.35085	0.00430416	0.0109107
LOC124904613	ENSG00000275405	15.9046	4.35064	3.6367e-06	2.01565e-05
NA	ENSG00000235363	6.90546	4.34938	4.94268e-06	2.65855e-05
RNA5SP199	ENSG00000200275	4.45445	4.34761	3.06413e-06	1.72421e-05
CIMIP2C	ENSG00000173557	34.1878	4.34568	1.51787e-05	7.32618e-05
MAPK8IP1	ENSG00000121653	926.458	4.34527	2.82668e-14	6.04919e-13
NA	ENSG00000250189	71.6851	4.34525	2.26059e-08	1.97051e-07
NA	ENSG00000253133	4.44044	4.34488	1.99795e-06	1.1721e-05
NA	ENSG00000257472	4.44268	4.34327	1.49968e-05	7.24104e-05
NA	ENSG00000259334	5.78921	4.34196	8.55695e-07	5.47085e-06
NA	ENSG00000276742	4.4272	4.33957	0.000872214	0.00271114
LOC124900182	ENSG00000201516	4.42948	4.33725	3.58898e-06	1.99173e-05
LOC100507250	ENSG00000247363	13.7171	4.33719	7.15717e-10	8.08779e-09
NA	ENSG00000210194	21.4391	4.33678	0.000128158	0.000494836
RNA5SP156	ENSG00000222182	4.42062	4.33492	6.9143e-06	3.60309e-05
FAM78B	ENSG00000188859	125.949	4.3334	9.09831e-09	8.53586e-08
BPIFA2	ENSG00000131050	4.39412	4.33016	8.17009e-06	4.19458e-05
NA	ENSG00000225465	60.0816	4.32943	5.00944e-12	8.11989e-11
MYT1L-AS1	ENSG00000225619	4.39446	4.32573	4.86382e-05	0.000208005
MIR4477B	ENSG00000266017	4.39057	4.32563	1.88129e-05	8.88542e-05
ANO4	ENSG00000151572	140.302	4.32317	0.000362809	0.00124521
NA	ENSG00000273011	4.37231	4.32093	0.0005797	0.00189182
RNU7-57P	ENSG00000238365	11.0001	4.31873	1.83596e-06	1.08631e-05
EML6	ENSG00000214595	488.027	4.31795	7.67629e-14	1.55269e-12
SNORD116-5	ENSG00000207191	5.67937	4.31429	4.37125e-06	2.38294e-05
KIF4A	ENSG00000090889	87.0193	4.30912	1.38234e-09	1.49193e-08
RNU1-73P	ENSG00000206698	4.34226	4.30868	6.32833e-06	3.32593e-05
GREB1L	ENSG00000141449	573.54	4.30723	5.53215e-09	5.39097e-08
NA	ENSG00000224324	7.37779	4.30531	3.15111e-06	1.76594e-05
GPT2	ENSG00000166123	627.852	4.30514	1.00331e-15	2.62808e-14
NA	ENSG00000228848	4.31679	4.30501	9.00929e-07	5.74388e-06
NA	ENSG00000255547	4.32126	4.30491	0.00248536	0.00678919
SNX10-AS1	ENSG00000225792	182.84	4.3023	8.58434e-06	4.3832e-05
NXPH2	ENSG00000144227	11.1291	4.30207	0.00234313	0.00644637
TOX	ENSG00000198846	761.16	4.30145	5.37228e-39	1.58114e-36
KCNA2	ENSG00000177301	184.92	4.30094	9.63739e-12	1.49286e-10
NA	ENSG00000273164	7.08261	4.297	0.000138345	0.000529719
TTLL7-IT1	ENSG00000233061	282.669	4.29672	2.89562e-15	7.10186e-14
NA	ENSG00000272129	50.2983	4.29491	8.08238e-07	5.20044e-06
GPC5-AS1	ENSG00000235984	10.6967	4.29293	0.00508823	0.0125951
NA	ENSG00000278077	5.59687	4.29262	4.85918e-05	0.00020784
NA	ENSG00000228973	4.28948	4.2924	3.53939e-05	0.000156527
C16orf95-DT	ENSG00000270006	5.73038	4.291	5.10548e-07	3.42115e-06
DNAH14	ENSG00000185842	351.791	4.28949	1.10614e-20	5.5084e-19
MIR491	ENSG00000207609	8.96665	4.2881	1.28416e-06	7.89795e-06
RNA5SP168	ENSG00000252451	9.54668	4.2877	1.01323e-07	7.81351e-07
NA	ENSG00000268896	8.60337	4.28676	9.28907e-06	4.70179e-05
RPS15AP26	ENSG00000241003	7.26285	4.28657	4.19472e-07	2.8651e-06
MIR4654	ENSG00000266144	7.23083	4.28582	1.03915e-07	7.99871e-07
NA	ENSG00000206756	4.26777	4.28422	4.19799e-06	2.29806e-05
PACRG	ENSG00000112530	197.485	4.28099	2.11702e-12	3.6173e-11
MTND2P32	ENSG00000254090	9.30712	4.27967	1.64664e-05	7.90109e-05
NA	ENSG00000279590	4.24818	4.27859	0.00201328	0.00563419
NA	ENSG00000264350	4.23111	4.27655	4.08646e-06	2.24545e-05
NA	ENSG00000248494	4.23864	4.27626	2.16361e-06	1.25607e-05
RPS15AP4	ENSG00000241354	4.22727	4.2741	4.32639e-05	0.000186975
NA	ENSG00000279712	4.21646	4.26922	0.00231115	0.00637245
LINC02857	ENSG00000230852	4.22349	4.26913	0.00029673	0.00104372
MIR323B	ENSG00000208004	4.21218	4.26851	6.78885e-06	3.5459e-05
CLEC2L	ENSG00000236279	5.51439	4.26809	3.43244e-05	0.000152182
NA	ENSG00000262558	23.5717	4.26662	1.54316e-09	1.64583e-08
NA	ENSG00000257151	958.585	4.26497	4.90521e-11	6.75536e-10
NA	ENSG00000253366	4.19736	4.26385	1.51247e-06	9.1686e-06
NA	ENSG00000276250	19.1317	4.26361	3.17476e-10	3.82696e-09
LOC101930100	ENSG00000278932	7.15167	4.26165	1.6282e-06	9.77519e-06
NA	ENSG00000235239	4.19343	4.26074	0.00349598	0.00909011
NA	ENSG00000255959	5.47598	4.26051	2.90828e-05	0.000131412
NA	ENSG00000266744	18.5668	4.25959	3.30362e-10	3.96041e-09
NA	ENSG00000271969	13.4909	4.25894	1.42591e-08	1.28706e-07
JAKMIP3	ENSG00000188385	234.772	4.25816	9.02919e-17	2.69989e-15
NA	ENSG00000234353	8.83567	4.25782	3.04138e-07	2.12329e-06
SLITRK4	ENSG00000179542	128.179	4.25639	1.46431e-06	8.90555e-06
CLVS1	ENSG00000177182	122.459	4.25612	0.000288354	0.00101863
SNORD116-13	ENSG00000207137	23.1549	4.25369	7.94701e-10	8.8845e-09
MIR543	ENSG00000212040	4.16828	4.25359	4.18773e-05	0.000181792
UFD1-AS1	ENSG00000185065	26.2222	4.25231	6.85765e-11	9.21649e-10
SETP11	ENSG00000239570	5.43561	4.25227	0.000959448	0.00295043
NA	ENSG00000271743	5.44137	4.25222	1.10409e-05	5.5003e-05
GPR158	ENSG00000151025	285.062	4.25178	1.72763e-06	1.03036e-05
SNORD116-2	ENSG00000207001	29.009	4.24961	7.0883e-12	1.12324e-10
NA	ENSG00000231561	5.5332	4.24913	6.99332e-06	3.64181e-05
CXXC4-AS1	ENSG00000245384	5.43004	4.24866	4.9418e-06	2.65855e-05
NA	ENSG00000253553	11.5132	4.24472	3.49071e-07	2.41e-06
PTCHD1	ENSG00000165186	87.1323	4.2435	5.28525e-06	2.82708e-05
SMN1	ENSG00000205571	29.4788	4.24297	4.83095e-17	1.49048e-15
MIR134	ENSG00000207993	4.13763	4.24199	0.000854748	0.00266507
NA	ENSG00000231842	18.0778	4.24183	1.05961e-10	1.38708e-09
LRRC9	ENSG00000131951	13.8666	4.24018	1.49039e-05	7.20549e-05
NA	ENSG00000253683	5.39064	4.23792	8.61093e-06	4.39421e-05
NANOGP8	ENSG00000255192	4.12163	4.23542	2.4714e-05	0.000113412
NA	ENSG00000227291	4.10801	4.23327	0.00231266	0.00637459
NA	ENSG00000267114	6.98796	4.23181	1.70974e-07	1.25734e-06
LINC01750	ENSG00000231437	49.37	4.23176	9.18767e-14	1.84698e-12
RNU6-979P	ENSG00000206623	25.0747	4.23161	3.20959e-09	3.25105e-08
EIF4E1B	ENSG00000175766	4.10552	4.23155	0.000421482	0.00142419
GPR6	ENSG00000146360	4.11493	4.23088	0.00142465	0.00417138
RNA5SP497	ENSG00000251890	5.37082	4.22899	0.000591172	0.00192577
NA	ENSG00000279930	24.9954	4.22867	3.48383e-05	0.000154226
RPS7P1	ENSG00000263266	26.1363	4.22867	8.677e-09	8.1728e-08
NA	ENSG00000258553	4.08142	4.22448	1.30692e-06	8.02847e-06
NA	ENSG00000185834	7.16108	4.2235	2.24165e-07	1.61091e-06
C22orf42	ENSG00000205856	4.08784	4.22349	0.0213155	0.0429733
LNX1	ENSG00000072201	543.474	4.222	5.15505e-11	7.05125e-10
NA	ENSG00000272167	4.07319	4.22052	0.000134862	0.000517972
BHLHA15	ENSG00000180535	26.9711	4.21988	1.23165e-11	1.87274e-10
EHF	ENSG00000135373	1658.93	4.21924	6.7052e-09	6.43827e-08
NA	ENSG00000273059	5.31978	4.21704	1.17077e-06	7.2654e-06
MMD2	ENSG00000136297	5.30747	4.21547	0.000342482	0.00118273
CD24	ENSG00000272398	1336.01	4.21275	2.30925e-11	3.34191e-10
MIR3936	ENSG00000263597	37.4863	4.21213	2.13326e-18	7.77172e-17
CACNB4	ENSG00000182389	641.39	4.20856	1.42072e-09	1.5302e-08
RNU6-2	ENSG00000207357	5.28099	4.20785	2.04726e-06	1.19647e-05
MAP3K9-DT	ENSG00000259153	15.2735	4.20638	3.02221e-10	3.66499e-09
NA	ENSG00000272153	6.69374	4.2013	2.32044e-07	1.66161e-06
NA	ENSG00000227769	4.02792	4.20082	6.64579e-05	0.000274661
PSG8-AS1	ENSG00000225877	11.4174	4.20025	7.92344e-05	0.000320982
NA	ENSG00000266490	70.2254	4.19931	2.47835e-15	6.12432e-14
MIR569	ENSG00000207963	5.35399	4.19882	3.96871e-07	2.72066e-06
ABAT	ENSG00000183044	1559.95	4.19698	6.7264e-41	2.48157e-38
RAG2	ENSG00000175097	5.41404	4.19573	0.00353743	0.00918966
LOC100132249	ENSG00000279561	36.6753	4.19543	3.46554e-08	2.9123e-07
SNORD116-30	ENSG00000252277	11.0481	4.1949	1.22171e-05	6.02208e-05
LINC01849	ENSG00000234988	3.99833	4.19489	0.00109596	0.00330543
IL6R-AS1	ENSG00000228013	13.967	4.19306	6.17391e-06	3.25391e-05
NA	ENSG00000204652	4.00041	4.19229	0.00543967	0.013339
NA	ENSG00000230583	6.61351	4.18953	9.80445e-06	4.94261e-05
GDAP1	ENSG00000104381	798.632	4.18622	4.93169e-11	6.78114e-10
GEN1	ENSG00000178295	673.864	4.18556	7.27569e-11	9.73337e-10
ZNF483	ENSG00000173258	1655.13	4.18465	1.41356e-33	2.80505e-31
NA	ENSG00000230185	23.1806	4.18205	6.95072e-08	5.54914e-07
FAM86B1	ENSG00000186523	15.1863	4.18102	4.87408e-07	3.28374e-06
CARMIL3	ENSG00000186648	119.55	4.18062	1.78528e-11	2.62569e-10
NA	ENSG00000231429	5.30097	4.17877	0.000117368	0.000457643
NA	ENSG00000260634	5.17135	4.17871	4.4346e-06	2.41212e-05
RN7SL864P	ENSG00000239923	13.3809	4.17855	3.19175e-06	1.78681e-05
NA	ENSG00000225402	5.28195	4.17847	0.00107378	0.00324937
LOC101927026	ENSG00000260071	8.91314	4.17272	5.43357e-08	4.4146e-07
NRG3-AS1	ENSG00000225738	3.9427	4.17077	0.000515718	0.00170393
NPW	ENSG00000183971	6.47976	4.17065	0.00153563	0.00444909
SNORD116-18	ENSG00000206688	35.7576	4.17011	1.10786e-09	1.21115e-08
NA	ENSG00000278926	3.93852	4.16807	0.000146596	0.000557726
SNORD116-29	ENSG00000207245	10.3462	4.16651	1.71198e-07	1.25859e-06
SNORD116-25	ENSG00000252326	12.6429	4.16607	8.1194e-08	6.40408e-07
RNU6-817P	ENSG00000212385	5.1345	4.16553	1.06287e-05	5.3172e-05
MIR4774	ENSG00000265694	6.89566	4.16172	2.26408e-06	1.3112e-05
RNU7-119P	ENSG00000239119	16.2428	4.15643	2.85657e-08	2.45167e-07
NA	ENSG00000254563	3.89189	4.15536	0.000818143	0.00256284
NA	ENSG00000199667	6.94348	4.1543	7.60792e-05	0.000309701
NA	ENSG00000229422	5.09855	4.15385	3.07732e-05	0.000138144
ASAH2	ENSG00000188611	11.1895	4.14976	1.61762e-06	9.72054e-06
DNAJA2-DT	ENSG00000261173	16.5924	4.1495	4.15952e-09	4.12863e-08
DCTN1-AS1	ENSG00000237737	15.5143	4.14834	0.000124123	0.000480972
SOX1-OT	ENSG00000224243	3.87896	4.14725	0.00384099	0.00988611
LINC00184	ENSG00000224939	5.05381	4.14556	3.07733e-06	1.72978e-05
GLIS3-AS1	ENSG00000237009	3.86827	4.14524	6.01891e-05	0.00025129
NUDT16-DT	ENSG00000250608	297.102	4.14415	5.16442e-10	5.99897e-09
SYT7	ENSG00000011347	2983.37	4.14384	1.29775e-11	1.96379e-10
LEMD1-AS1	ENSG00000226235	6.3777	4.14152	0.000392521	0.00133563
NA	ENSG00000255145	15.8314	4.14096	5.95331e-09	5.77773e-08
MIR654	ENSG00000207934	3.85577	4.14077	0.000375759	0.00128544
STOX1	ENSG00000165730	248.807	4.1376	4.4348e-10	5.20453e-09
MIR1197	ENSG00000221745	3.84235	4.13651	2.84606e-05	0.000128845
NA	ENSG00000270720	14.8761	4.13571	3.23524e-08	2.73456e-07
NA	ENSG00000270996	3.84975	4.13481	1.91334e-06	1.127e-05
DIO2	ENSG00000211448	1719.7	4.13456	4.09096e-07	2.79934e-06
EML5	ENSG00000165521	460.798	4.13289	1.13093e-11	1.73339e-10
LINC03063	ENSG00000236213	26.7569	4.12941	5.33632e-06	2.85032e-05
NA	ENSG00000241770	8.07873	4.12913	3.37373e-07	2.33849e-06
NA	ENSG00000261168	31.2764	4.12748	1.06505e-09	1.16679e-08
LANCL3	ENSG00000147036	141.773	4.12571	5.59005e-11	7.59469e-10
RNU1-96P	ENSG00000201033	3.80715	4.12125	0.00188823	0.00533322
NA	ENSG00000277619	13.9747	4.12119	1.57635e-06	9.50092e-06
NA	ENSG00000270750	6.79519	4.12113	4.5912e-05	0.000197312
NA	ENSG00000251999	3.81435	4.12101	4.18236e-05	0.000181619
NA	ENSG00000234354	3.80838	4.12009	3.27412e-05	0.000145854
NA	ENSG00000232034	87.4142	4.12009	2.07601e-12	3.55186e-11
NA	ENSG00000215478	6.48294	4.11899	2.16364e-05	0.000100594
KLRG2	ENSG00000188883	521.424	4.118	6.61718e-09	6.36542e-08
NA	ENSG00000284128	5.13267	4.11675	0.00126643	0.00376068
NA	ENSG00000255109	3.80154	4.11638	0.00533987	0.0131323
CELSR3	ENSG00000008300	949.761	4.1154	9.04395e-23	5.6004e-21
RPS3A	ENSG00000145425	1930.06	4.11472	1.46557e-27	1.56053e-25
NA	ENSG00000269935	5.04639	4.11439	3.1065e-05	0.000139335
LINC01806	ENSG00000227403	134.21	4.11344	1.61455e-13	3.17504e-12
ZIM2	ENSG00000269699	4.94434	4.11229	3.03861e-05	0.000136571
RPL4P4	ENSG00000229638	17.9577	4.10617	1.87261e-10	2.36277e-09
NA	ENSG00000259319	112.522	4.10543	6.97346e-19	2.70211e-17
NA	ENSG00000272844	3.76814	4.10532	0.000142367	0.000543372
PCDHA13	ENSG00000239389	41.8699	4.10474	1.50511e-09	1.61181e-08
KCNH2	ENSG00000055118	711.123	4.1015	3.22514e-10	3.87697e-09
NA	ENSG00000255234	33.5437	4.10072	1.91369e-14	4.20177e-13
SNORD114-17	ENSG00000201569	21.2105	4.10015	5.32316e-07	3.55519e-06
TSPEAR	ENSG00000175894	196.265	4.09926	7.25823e-09	6.91856e-08
NA	ENSG00000200953	20.2721	4.09892	2.21236e-09	2.30603e-08
LOC101927468	ENSG00000227733	32.5223	4.09726	2.2488e-08	1.96154e-07
NA	ENSG00000259757	6.41927	4.09705	1.27023e-05	6.22843e-05
ANKRD18A	ENSG00000180071	61.983	4.09542	2.85507e-06	1.61699e-05
NA	ENSG00000189423	7.45189	4.09406	0.000259069	0.000926675
MINDY2-DT	ENSG00000245975	11.133	4.09333	1.04287e-08	9.64238e-08
NA	ENSG00000267264	9.45703	4.09274	1.59039e-06	9.57449e-06
PPP2R2B	ENSG00000156475	300.164	4.09163	6.91149e-16	1.85112e-14
TIRAP-AS1	ENSG00000255062	12.9398	4.09031	1.09681e-07	8.39811e-07
CDK5R1	ENSG00000176749	203.855	4.08954	1.74457e-09	1.84561e-08
ALOX12B	ENSG00000179477	3.71596	4.08945	6.45776e-05	0.000267523
NA	ENSG00000229957	3.72285	4.08879	0.0180756	0.037284
NA	ENSG00000273077	4.94933	4.08813	1.69386e-06	1.0116e-05
MIR3685	ENSG00000265917	3.72625	4.08795	9.90378e-06	4.98652e-05
FRMD5	ENSG00000171877	17.6418	4.08356	1.4562e-06	8.85828e-06
BCL2L10	ENSG00000137875	3.69951	4.08226	8.79411e-06	4.47461e-05
NA	ENSG00000232857	8.49409	4.07992	4.74681e-06	2.56209e-05
NA	ENSG00000265943	6.55305	4.07944	2.44387e-05	0.000112307
LINC02432	ENSG00000248810	193.358	4.07655	0.000165711	0.000623116
MIR153-2	ENSG00000207960	3.69231	4.07425	1.75872e-05	8.37902e-05
NA	ENSG00000277795	7.55304	4.07376	2.78733e-06	1.58273e-05
MIR553	ENSG00000207750	3.68482	4.07365	3.35128e-06	1.86733e-05
NA	ENSG00000283757	23.1001	4.07295	1.94047e-06	1.1417e-05
YAP1P1	ENSG00000220494	8.12205	4.07232	7.96115e-06	4.09453e-05
LOC105374312	ENSG00000272840	8.60615	4.07228	2.95093e-05	0.000133063
POTEI	ENSG00000196834	3.67926	4.06965	0.000382417	0.00130447
FAM177B	ENSG00000197520	12.395	4.06896	1.53083e-06	9.2649e-06
ABLIM2	ENSG00000163995	1717.37	4.06806	3.40156e-09	3.42694e-08
NA	ENSG00000248479	3.6679	4.06733	0.00801252	0.0185537
NA	ENSG00000278266	27.4947	4.06705	4.20374e-05	0.000182396
RPS27AP16	ENSG00000224631	22.4943	4.06349	8.34013e-09	7.88954e-08
LOC100422687	ENSG00000248791	68.7137	4.0614	6.9234e-10	7.84053e-09
MIR409	ENSG00000199107	4.77566	4.06064	7.95027e-06	4.08973e-05
RPL21P72	ENSG00000224593	179.744	4.05976	2.46554e-09	2.54462e-08
NA	ENSG00000275374	6.28857	4.05907	1.28914e-05	6.31528e-05
NA	ENSG00000250415	3.64877	4.05869	0.000191896	0.00070926
LINGO2	ENSG00000174482	15.5993	4.05625	0.000168667	0.000633141
LINC01470	ENSG00000249484	3.64081	4.05563	0.00843773	0.0194148
NA	ENSG00000213178	8.21799	4.0556	4.3816e-07	2.98573e-06
LOC100419506	ENSG00000233157	7.9226	4.0545	5.57487e-07	3.70724e-06
KRTAP10-1	ENSG00000215455	6.04184	4.05286	3.63122e-06	2.01304e-05
MTCO3P35	ENSG00000242836	4.8626	4.05265	1.06205e-05	5.31409e-05
NA	ENSG00000259209	14.2417	4.05214	3.47764e-08	2.92059e-07
RNU4-29P	ENSG00000251752	8.36339	4.05136	6.77736e-06	3.5412e-05
LINC01586	ENSG00000249487	6.46069	4.04994	3.72199e-05	0.000163855
LOC100420114	ENSG00000273597	45.847	4.04993	9.90002e-10	1.09234e-08
NA	ENSG00000279764	36.3608	4.04981	2.62596e-11	3.76489e-10
NA	ENSG00000224081	181.727	4.0496	2.20736e-09	2.30357e-08
LOC101927495	ENSG00000250230	25.682	4.04925	5.55963e-06	2.95934e-05
NA	ENSG00000223416	3.62685	4.0483	4.31731e-05	0.000186613
REEP2	ENSG00000132563	253.276	4.04747	2.00353e-09	2.10006e-08
FOXP4-AS1	ENSG00000234753	11.2225	4.04697	9.23544e-08	7.19337e-07
NA	ENSG00000251348	422.464	4.04676	9.44028e-09	8.81879e-08
MIR5706	ENSG00000264536	8.97844	4.04626	3.11731e-07	2.17398e-06
LOC105371046	ENSG00000260989	6.60255	4.04581	0.00517458	0.0127835
TRIM61	ENSG00000183439	4.839	4.04553	4.59551e-05	0.000197465
GARIN1B	ENSG00000135248	7.62883	4.04542	3.2611e-05	0.000145324
OXTR	ENSG00000180914	71.9917	4.04473	4.70026e-07	3.17808e-06
NA	ENSG00000230847	8.56361	4.04456	5.30807e-05	0.000224765
SNORD115-32	ENSG00000200949	3.60727	4.04432	0.000292709	0.00103179
OTOP3	ENSG00000182938	5.82391	4.04317	0.000738135	0.00233878
C5orf63	ENSG00000164241	205.776	4.04303	4.62792e-24	3.2852e-22
ZNF541	ENSG00000118156	106.102	4.04217	1.8496e-06	1.09365e-05
RNU6-1112P	ENSG00000200455	3.60492	4.04197	8.14776e-05	0.000329051
CDH2	ENSG00000170558	478.674	4.04133	1.65616e-07	1.22201e-06
NA	ENSG00000260095	6.35539	4.04089	3.6549e-06	2.02445e-05
PNMA8A	ENSG00000182013	700.396	4.03898	2.78712e-16	7.84166e-15
PLCD4	ENSG00000115556	206.028	4.0377	3.66295e-10	4.36323e-09
PVALEF	ENSG00000225180	3.59205	4.03737	6.59063e-05	0.000272725
NA	ENSG00000250257	21.974	4.03622	4.52018e-14	9.41189e-13
MAGI2	ENSG00000187391	3588.21	4.03527	2.42914e-32	4.24192e-30
NA	ENSG00000199636	3.58628	4.03489	0.000121688	0.000472501
NA	ENSG00000227888	22.5298	4.03088	0.000206782	0.000757122
KIAA0319	ENSG00000137261	378.867	4.03043	5.90852e-12	9.47751e-11
NA	ENSG00000266288	4.77568	4.03026	2.59894e-05	0.000118766
NA	ENSG00000259726	6.15061	4.03006	0.00071153	0.00226517
NA	ENSG00000261013	3.57145	4.02846	2.87514e-05	0.000130026
NA	ENSG00000229151	15.4712	4.02615	7.93629e-10	8.87631e-09
CXXC4	ENSG00000168772	448.435	4.02582	1.70025e-19	7.20652e-18
LINC01284	ENSG00000230317	3.55121	4.02143	8.88677e-05	0.00035626
NA	ENSG00000267437	4.65683	4.01977	2.07505e-06	1.21055e-05
CPE	ENSG00000109472	6109.92	4.01971	2.45669e-21	1.31866e-19
KCNE4	ENSG00000152049	934.209	4.01816	1.41479e-06	8.63242e-06
NA	ENSG00000269637	3.53809	4.01785	0.000271998	0.000966718
SMARCE1P5	ENSG00000230793	15.5135	4.01715	8.98217e-06	4.55879e-05
NA	ENSG00000237021	9.07447	4.01703	6.97452e-07	4.5389e-06
NA	ENSG00000273216	11.4601	4.01447	1.0579e-06	6.62933e-06
NA	ENSG00000279377	32.3361	4.01444	2.02129e-09	2.11528e-08
NA	ENSG00000245330	5.86226	4.01443	2.47166e-05	0.000113412
NA	ENSG00000198618	28.6209	4.01314	6.11701e-14	1.25473e-12
PPM1L	ENSG00000163590	4151.62	4.01282	1.26086e-31	2.00164e-29
FAM86B2	ENSG00000145002	3.53435	4.01247	0.000171413	0.000641403
NA	ENSG00000224746	5.85735	4.01176	2.33587e-05	0.000107664
BTF3P14	ENSG00000262609	3.52155	4.01176	0.00116887	0.00350033
NA	ENSG00000254485	24.8433	4.01118	1.08393e-11	1.6672e-10
NA	ENSG00000250761	4.7137	4.01098	2.25453e-05	0.000104301
NA	ENSG00000270523	3.5229	4.01063	5.93809e-05	0.000248355
BRWD1-AS1	ENSG00000238141	4.62324	4.01019	7.30647e-06	3.78607e-05
KCNMA1	ENSG00000156113	3703.6	4.01012	2.31812e-20	1.09407e-18
GABARAPL3	ENSG00000279980	7.1671	4.0097	2.75604e-05	0.000125202
LINC01091	ENSG00000249464	278.548	4.00918	1.46894e-11	2.20443e-10
BICDL1	ENSG00000135127	790.271	4.00902	1.85051e-17	6.04472e-16
NA	ENSG00000258813	11.6518	4.00889	1.13852e-06	7.0854e-06
LINC00886	ENSG00000240875	180.162	4.00821	4.22708e-14	8.86528e-13
BMP8A	ENSG00000183682	26.3858	4.00504	2.36253e-10	2.91219e-09
RN7SL856P	ENSG00000276653	3.51833	4.00371	4.11054e-05	0.000178797
NA	ENSG00000278900	4.70421	4.00294	1.25831e-05	6.17925e-05
SHISAL1	ENSG00000138944	216.565	4.00189	1.31994e-07	9.94092e-07
FCGR1CP	ENSG00000265531	3.50378	4.0004	0.000392035	0.00133415
RNU6-441P	ENSG00000207275	3.50594	3.99951	5.54445e-05	0.000233679
RPL10P9	ENSG00000233913	7.94026	3.9965	9.47642e-07	6.00594e-06
NA	ENSG00000260747	4.55853	3.99566	4.34619e-06	2.37076e-05
CLTCL1	ENSG00000070371	1377.83	3.99469	1.40796e-20	6.9064e-19
NA	ENSG00000261229	13.0778	3.99367	4.5101e-09	4.4513e-08
NA	ENSG00000251393	3.47689	3.99279	0.00010733	0.00042347
NAT8L	ENSG00000185818	133.073	3.9921	5.60276e-07	3.722e-06
NA	ENSG00000274001	13.3817	3.99125	7.18314e-09	6.85447e-08
NA	ENSG00000278962	222.175	3.98776	1.06802e-12	1.88515e-11
MIR3648-1	ENSG00000275708	25.9714	3.98728	9.47232e-08	7.35382e-07
NA	ENSG00000255122	3.46727	3.98585	0.00010065	0.000399883
NA	ENSG00000235209	5.7786	3.98334	2.54064e-06	1.45686e-05
NA	ENSG00000267262	5.94718	3.9825	4.90741e-05	0.000209698
NA	ENSG00000238004	3.4594	3.98218	0.00251714	0.00686454
LOC124905293	ENSG00000212434	6.99395	3.9818	4.41062e-05	0.000190176
MIR3134	ENSG00000264354	4.63408	3.97917	3.75624e-05	0.000165133
NA	ENSG00000271265	6.11384	3.97636	2.90879e-05	0.000131412
RNU6-1136P	ENSG00000252643	4.51936	3.97535	1.13284e-05	5.62105e-05
SV2B	ENSG00000185518	601.578	3.97364	2.89305e-16	8.12224e-15
NA	ENSG00000283897	16.524	3.97074	1.05618e-05	5.28878e-05
ADCY1	ENSG00000164742	846.864	3.96998	2.71468e-06	1.54418e-05
NA	ENSG00000267076	3.42965	3.96949	0.00859914	0.0197428
MIR563	ENSG00000207815	3.42142	3.96824	0.000114335	0.000447534
USP27X	ENSG00000273820	468.191	3.96819	8.19968e-40	2.71877e-37
RPL12P49	ENSG00000230180	4.48531	3.9672	2.08454e-06	1.21555e-05
LINC01132	ENSG00000227630	12.5628	3.96672	1.68838e-08	1.50734e-07
MIR4705	ENSG00000264482	4.47364	3.96633	0.00109267	0.00329739
RPL9	ENSG00000163682	1978.51	3.96421	2.79002e-13	5.33055e-12
NA	ENSG00000279659	95.7266	3.96408	1.56289e-10	1.99894e-09
NLGN1	ENSG00000169760	327.172	3.96324	3.72317e-07	2.56172e-06
COL2A1	ENSG00000139219	13.3614	3.96255	0.000551877	0.00180947
MIR1285-1	ENSG00000221520	10.9988	3.96222	1.13177e-08	1.03946e-07
ASPDH	ENSG00000204653	20.853	3.96218	0.00026946	0.000958867
NA	ENSG00000228137	5.8842	3.96197	6.2367e-05	0.000259422
NA	ENSG00000277229	4.46009	3.9614	7.8303e-05	0.000317454
NA	ENSG00000223783	3.40512	3.9605	0.00385778	0.0099264
MAGOH-DT	ENSG00000226754	16.9152	3.96022	3.27142e-08	2.76424e-07
KRTAP10-5	ENSG00000241123	4.45935	3.95837	5.80158e-06	3.075e-05
NA	ENSG00000273004	41.8174	3.95527	6.44769e-12	1.02919e-10
LINC01361	ENSG00000236268	4.45029	3.95469	0.000193888	0.000715813
NA	ENSG00000196656	3.38539	3.9529	2.85232e-05	0.000129106
NA	ENSG00000275011	22.7675	3.95256	8.83417e-05	0.000354368
PCDHAC1	ENSG00000248383	133.184	3.95196	2.91834e-23	1.8782e-21
NPIPA6	ENSG00000183889	8.37535	3.94976	0.00106517	0.00322862
RPL12P40	ENSG00000243516	3.38595	3.94892	1.80768e-05	8.58264e-05
PPP1R1A	ENSG00000135447	51.054	3.9477	5.02244e-07	3.37328e-06
NA	ENSG00000279600	21.4454	3.94747	7.84743e-11	1.04449e-09
NA	ENSG00000259957	4.52795	3.9444	0.000277617	0.000984151
NA	ENSG00000228305	3.37066	3.94388	0.00011082	0.000435139
RNY4P7	ENSG00000201470	8.9719	3.94355	1.0131e-06	6.37757e-06
ABCC8	ENSG00000006071	1869.13	3.94255	1.88331e-05	8.89173e-05
NA	ENSG00000236572	3.34843	3.93737	0.0100207	0.022519
SNORD112	ENSG00000275662	4.4943	3.93672	2.17361e-05	0.000100995
NA	ENSG00000280116	10.9188	3.9339	1.54591e-07	1.14903e-06
RNU6-1089P	ENSG00000252282	3.34979	3.93385	1.35158e-05	6.58788e-05
SMOC1	ENSG00000198732	294.885	3.93338	2.62734e-08	2.26906e-07
NA	ENSG00000207497	20.8767	3.93331	1.37626e-09	1.48598e-08
ZBTB20-AS4	ENSG00000242767	5.55995	3.93318	6.62842e-05	0.000274029
NA	ENSG00000279693	154.098	3.93201	4.08955e-06	2.24658e-05
SCN3B	ENSG00000166257	779.683	3.93041	1.181e-15	3.05381e-14
NA	ENSG00000258033	9.69992	3.93036	0.0119737	0.0262065
NA	ENSG00000250794	4.48087	3.92993	5.83269e-05	0.000244534
NA	ENSG00000279401	3.32974	3.92719	0.000445699	0.00149541
NA	ENSG00000229956	71.6337	3.92536	9.19119e-17	2.7452e-15
TTLL6	ENSG00000170703	283.195	3.92427	1.52141e-08	1.36572e-07
NA	ENSG00000227014	9.05067	3.92421	2.9437e-07	2.06004e-06
MIR7156	ENSG00000276081	3.31909	3.92363	0.00531196	0.0130797
NA	ENSG00000261570	5.54177	3.92298	6.91484e-06	3.60309e-05
SYP	ENSG00000102003	1633.68	3.92092	3.75275e-17	1.17023e-15
NA	ENSG00000273312	7.70204	3.92067	0.00140489	0.00412046
LOC100419774	ENSG00000273580	4.35249	3.92054	0.00240211	0.00659204
SCIRT	ENSG00000237686	9.66086	3.91978	2.09469e-06	1.21984e-05
NA	ENSG00000229970	3.31784	3.91939	0.000138374	0.000529755
NA	ENSG00000260614	3.30035	3.91878	0.000562973	0.00184331
RNU6-97P	ENSG00000200257	3.31185	3.91755	1.26968e-05	6.22808e-05
TESMIN	ENSG00000132749	70.8979	3.91642	2.43424e-14	5.26093e-13
NA	ENSG00000249237	4.32538	3.9134	0.000266251	0.000949902
NA	ENSG00000265018	30.807	3.91337	0.0026028	0.00706065
TTC36-AS1	ENSG00000255435	14.1736	3.91202	1.59368e-07	1.18058e-06
MIR550A2	ENSG00000207573	6.77454	3.91153	5.57564e-06	2.96665e-05
BCRP8	ENSG00000236794	4.43274	3.91129	7.11851e-05	0.000292306
SNORD115-37	ENSG00000200638	3.28811	3.91094	0.0010085	0.00307993
GPC5	ENSG00000179399	248.418	3.90837	3.86518e-05	0.000169088
RNY3P1	ENSG00000201955	3.28625	3.908	0.000305747	0.00107097
NA	ENSG00000283662	3.28368	3.90792	0.0100837	0.0226315
LINC00652	ENSG00000179935	4.29507	3.90772	0.00441926	0.0111563
PLCZ1	ENSG00000139151	3.28215	3.90541	0.000651261	0.00209855
NA	ENSG00000234315	4.29501	3.9053	6.89311e-05	0.000284031
NA	ENSG00000262410	27.5008	3.90512	1.58425e-10	2.02231e-09
CCDC181	ENSG00000117477	160.156	3.90466	5.1e-08	4.15649e-07
NA	ENSG00000236636	41.3133	3.90414	4.14093e-17	1.28669e-15
FLRT1	ENSG00000126500	15.8665	3.90389	0.000522014	0.00172254
NA	ENSG00000230394	5.48217	3.90302	1.56053e-06	9.41639e-06
NA	ENSG00000254044	9.89763	3.90298	1.06223e-06	6.65489e-06
LEMD1-DT	ENSG00000224717	5.93127	3.90143	0.000381923	0.00130312
NA	ENSG00000201432	3.27166	3.89949	4.04719e-05	0.000176275
ARFGEF3	ENSG00000112379	7248.66	3.8982	2.30712e-33	4.50989e-31
PSME2P2	ENSG00000225131	4.37362	3.89776	2.58069e-06	1.47499e-05
SNORA40B	ENSG00000208308	4.27745	3.8977	7.26146e-06	3.76945e-05
MIR556	ENSG00000207729	3.25115	3.89476	3.23774e-05	0.000144356
NA	ENSG00000278817	5.44432	3.89172	2.61144e-06	1.49126e-05
NA	ENSG00000257880	5.39412	3.89005	0.000148248	0.000562948
RPL23AP21	ENSG00000228463	11.0875	3.88556	3.32938e-06	1.85671e-05
NA	ENSG00000268906	5.58078	3.88286	0.000269513	0.000958929
NA	ENSG00000274500	5.53907	3.88202	1.73458e-05	8.27455e-05
MIR4798	ENSG00000264658	3.22412	3.88199	0.0127311	0.027604
NA	ENSG00000267421	5.39155	3.88173	6.45542e-06	3.38735e-05
NA	ENSG00000284376	3.22306	3.8811	0.00197243	0.00553224
NA	ENSG00000272746	65.1198	3.87848	1.8875e-08	1.66918e-07
MIR378G	ENSG00000263526	8.95392	3.87752	1.06792e-05	5.33738e-05
PTPRG-AS1	ENSG00000241472	19.578	3.8768	1.49437e-12	2.59918e-11
RORB	ENSG00000198963	131.322	3.87503	0.000576148	0.00188105
PACSIN1	ENSG00000124507	245.156	3.87494	0.000452119	0.00151481
MIR3648-2	ENSG00000264462	6.52206	3.87397	0.000174043	0.000649971
MTCO1P31	ENSG00000251476	5.49906	3.87349	1.74723e-06	1.04111e-05
NA	ENSG00000276672	249.014	3.87118	1.38096e-14	3.09699e-13
NA	ENSG00000254431	3.20234	3.87095	0.00636157	0.0152554
NA	ENSG00000273107	9.54002	3.86942	1.42377e-07	1.06647e-06
RPS17P16	ENSG00000232346	5.52732	3.86741	1.6953e-05	8.10637e-05
NA	ENSG00000269986	3.18906	3.86703	0.00166829	0.00479053
TTC39A	ENSG00000085831	429.517	3.86644	2.9044e-12	4.8612e-11
NA	ENSG00000251456	15.475	3.8658	1.00568e-07	7.76386e-07
NA	ENSG00000233063	3.17416	3.86339	2.78432e-05	0.000126334
NA	ENSG00000272744	6.63124	3.86215	6.13498e-07	4.0316e-06
EWSAT1	ENSG00000212766	9.30625	3.86177	0.00192953	0.00543229
OR2C1	ENSG00000168158	5.31971	3.86166	1.21891e-05	6.01168e-05
ERC2-IT1	ENSG00000281708	9.78865	3.86091	1.40078e-07	1.05014e-06
NA	ENSG00000275294	5.44608	3.8591	7.09048e-06	3.68801e-05
NRG1	ENSG00000157168	866.422	3.85885	7.22528e-11	9.67582e-10
PRMT8	ENSG00000111218	256.441	3.85766	4.14127e-07	2.83081e-06
NA	ENSG00000259985	13.9616	3.85689	5.10158e-09	4.98995e-08
NA	ENSG00000272788	11.3357	3.85669	4.05684e-06	2.23105e-05
PGBD5	ENSG00000177614	891.51	3.85445	1.84483e-08	1.63586e-07
NA	ENSG00000261707	3.15514	3.85215	6.59752e-05	0.000272924
ENTPD3	ENSG00000168032	108.201	3.85023	1.243e-07	9.40743e-07
NA	ENSG00000277692	9.82181	3.8487	1.02782e-05	5.15956e-05
NA	ENSG00000256393	4.21547	3.84659	6.23747e-05	0.000259422
LINC01664	ENSG00000235478	6.70249	3.84286	1.60731e-06	9.66528e-06
NA	ENSG00000283406	3.13272	3.84251	0.00122603	0.00365314
BAMBI	ENSG00000095739	697.15	3.84199	1.07716e-07	8.26213e-07
MCF2L2	ENSG00000053524	419.748	3.84082	3.9428e-09	3.93589e-08
GEMIN7-AS1	ENSG00000267348	16.4928	3.84018	1.65672e-09	1.7548e-08
BTBD16	ENSG00000138152	30.7004	3.83959	4.47998e-07	3.04406e-06
GALNT14	ENSG00000158089	156.873	3.839	0.000151363	0.000573612
NA	ENSG00000250950	25.7808	3.83692	8.52217e-11	1.12742e-09
NSG2	ENSG00000170091	80.3881	3.8367	0.0045299	0.0113981
NA	ENSG00000141979	4.19582	3.83661	9.98272e-06	5.02281e-05
MIR99A	ENSG00000207638	4.09656	3.8365	3.31103e-05	0.000147348
NA	ENSG00000174384	3.12573	3.83648	0.00332471	0.00871397
LRRC7	ENSG00000033122	32.8403	3.8362	0.00315677	0.00832882
PCDHA6	ENSG00000081842	70.2665	3.83585	3.79198e-05	0.000166433
SNORA74C-1	ENSG00000265733	5.41058	3.83521	6.11858e-05	0.000255173
NA	ENSG00000272872	4.23995	3.83488	0.0231254	0.0460819
NA	ENSG00000249839	5.39736	3.83266	0.000697701	0.00222493
NA	ENSG00000256757	3.11143	3.83049	0.0001342	0.00051581
NA	ENSG00000252317	3.11476	3.82945	0.000113829	0.000445753
NA	ENSG00000230303	4.07594	3.82887	3.03063e-05	0.000136282
NA	ENSG00000258414	3.11561	3.8287	1.93907e-05	9.13032e-05
PKD1P6-NPIPP1	ENSG00000270580	6.66969	3.82689	1.06192e-05	5.31409e-05
NA	ENSG00000255035	46.1872	3.82544	3.30205e-05	0.000146974
NA	ENSG00000260273	8.41549	3.8247	5.57717e-07	3.70783e-06
NA	ENSG00000279285	5.09196	3.82298	0.0107258	0.0238559
NA	ENSG00000263050	77.4315	3.82249	0.000199777	0.000733728
UPP2	ENSG00000007001	5.14675	3.82202	0.000323803	0.00112519
FOXP2	ENSG00000128573	533.293	3.82103	4.46362e-08	3.66751e-07
RN7SKP35	ENSG00000253019	3.09726	3.82064	5.00861e-05	0.000213396
MIR1289-2	ENSG00000221287	3.09674	3.82059	0.000244018	0.000877514
RNU6-1061P	ENSG00000252339	4.06326	3.81967	6.85747e-06	3.57818e-05
VTN	ENSG00000109072	316.463	3.8188	5.8254e-06	3.087e-05
MIR376A2	ENSG00000283561	3.08736	3.81871	0.000272494	0.00096822
NA	ENSG00000241520	4.18754	3.81687	4.50381e-06	2.44526e-05
RNU6-530P	ENSG00000212482	3.08473	3.81648	0.000623654	0.00201928
RIMBP3	ENSG00000275793	3.08105	3.81556	0.000193433	0.000714436
PPP1R1C	ENSG00000150722	24.4533	3.81433	6.93306e-05	0.000285542
TDRD9	ENSG00000156414	287.323	3.81355	1.62201e-09	1.72151e-08
NA	ENSG00000238259	27.7112	3.81102	1.64344e-06	9.8531e-06
SYN1	ENSG00000008056	469.616	3.80996	5.97327e-13	1.09034e-11
NA	ENSG00000250057	5.13312	3.80857	7.29294e-06	3.78261e-05
NA	ENSG00000271320	5.10772	3.80669	1.15984e-05	5.74197e-05
NA	ENSG00000226465	7.26111	3.80635	0.000126753	0.000489991
FOXA1	ENSG00000129514	818.116	3.80613	1.20672e-09	1.31102e-08
MTND5P5	ENSG00000251149	3.06697	3.80537	6.00089e-05	0.000250618
LOC127814295	ENSG00000232995	55.6277	3.80391	4.90107e-18	1.71172e-16
NA	ENSG00000200737	5.11759	3.80188	1.9449e-05	9.15285e-05
NA	ENSG00000272692	45.4666	3.80165	3.14369e-07	2.19063e-06
RAB40A	ENSG00000172476	23.158	3.80154	6.58001e-11	8.87066e-10
NPIPA5	ENSG00000183793	24.2494	3.80137	9.39278e-06	4.75245e-05
NA	ENSG00000275741	4.01255	3.80131	1.10386e-05	5.50019e-05
NA	ENSG00000280176	10.9645	3.80075	2.64533e-05	0.00012054
NA	ENSG00000282742	5.10184	3.80037	7.2767e-05	0.000298054
NA	ENSG00000272264	12.4673	3.79858	2.87096e-07	2.0129e-06
NA	ENSG00000278975	3.04082	3.79766	0.00551696	0.0134956
AIM2	ENSG00000163568	90.2414	3.79741	3.09713e-07	2.16164e-06
NA	ENSG00000261996	53.095	3.79649	2.01077e-08	1.76734e-07
NA	ENSG00000247925	7.51439	3.79525	8.68387e-06	4.42626e-05
CASKIN1	ENSG00000167971	60.5182	3.79506	1.48422e-07	1.10668e-06
NA	ENSG00000270093	38.9904	3.79383	1.20823e-07	9.17079e-07
NA	ENSG00000248828	3.0317	3.79304	0.00547759	0.0134156
WDR17	ENSG00000150627	378.224	3.79292	3.06975e-09	3.12147e-08
COL20A1	ENSG00000101203	12.9882	3.79253	1.16908e-05	5.78446e-05
NA	ENSG00000277559	102.069	3.79151	2.24591e-06	1.30182e-05
RNU6-122P	ENSG00000252627	4.08758	3.79146	1.38659e-05	6.74227e-05
LOC124904613	ENSG00000273768	31.8619	3.79127	3.26448e-07	2.26876e-06
NA	ENSG00000229609	3.02788	3.78969	0.00141996	0.00415952
NA	ENSG00000279932	39.1039	3.78819	3.63779e-06	2.01583e-05
NA	ENSG00000253869	3.97751	3.78753	2.04024e-05	9.55174e-05
MIR1244-2	ENSG00000283498	3.0185	3.78714	0.000217855	0.000792265
NA	ENSG00000278492	7.82877	3.78707	3.71966e-07	2.55998e-06
MANEAL	ENSG00000185090	246.288	3.78596	2.53081e-14	5.45166e-13
NA	ENSG00000274156	3.02152	3.78566	0.000300893	0.00105637
NA	ENSG00000231291	3.01315	3.78558	0.0147906	0.031429
NA	ENSG00000259336	32.1873	3.78529	6.63443e-08	5.31444e-07
SSX2IP	ENSG00000117155	548.236	3.78465	3.59553e-10	4.28877e-09
NA	ENSG00000258416	3.01627	3.78453	0.000814821	0.00255408
NA	ENSG00000274642	22.0661	3.78369	1.62472e-06	9.76097e-06
GIPR	ENSG00000010310	691.715	3.78333	5.21386e-15	1.23149e-13
CHDH	ENSG00000016391	759.875	3.78255	4.90313e-19	1.93422e-17
UBE2Q2P6	ENSG00000275695	7.35364	3.78235	2.3144e-05	0.000106825
DUSP26	ENSG00000133878	376.536	3.7813	6.64171e-08	5.31865e-07
WDR35-DT	ENSG00000227210	3.94592	3.78022	3.09366e-05	0.00013883
LINC01505	ENSG00000234323	8.4807	3.77955	9.59537e-05	0.000382384
NA	ENSG00000267034	22.6319	3.77895	4.84519e-07	3.26679e-06
C16orf46	ENSG00000166455	9.11046	3.77556	1.27309e-05	6.24132e-05
NA	ENSG00000198416	18.652	3.77528	9.19509e-07	5.8517e-06
NA	ENSG00000180178	3.92276	3.77358	0.00498539	0.0123822
SNORD114-10	ENSG00000200279	17.5261	3.77122	5.9011e-05	0.000247041
KIRREL3-AS3	ENSG00000218109	2.98108	3.7705	0.0170879	0.0355633
RNU6-1283P	ENSG00000202184	12.6629	3.7703	2.90413e-07	2.03398e-06
PPM1H	ENSG00000111110	954.422	3.76966	2.95413e-09	3.02149e-08
NA	ENSG00000250343	15.9756	3.76941	1.7488e-06	1.0418e-05
ZNG1DP	ENSG00000204778	2.98859	3.76894	6.91923e-05	0.000285017
KCNG1	ENSG00000026559	30.162	3.76832	0.000103262	0.000408895
NA	ENSG00000235072	49.6982	3.76785	6.38861e-07	4.18567e-06
CLEC18B	ENSG00000140839	5.99728	3.76764	0.00127606	0.00378497
NA	ENSG00000185641	10.1349	3.76662	1.08734e-06	6.7911e-06
LOC100421622	ENSG00000256723	4.01113	3.76655	0.000120071	0.000467332
UBE2T	ENSG00000077152	13.6573	3.76646	1.22554e-07	9.28602e-07
TMEM14B-DT	ENSG00000272097	5.13611	3.76636	2.06901e-05	9.66742e-05
NA	ENSG00000277413	2.98034	3.76607	0.000199416	0.000732712
NA	ENSG00000269680	12.6399	3.76518	0.000207084	0.000757911
SPTLC1P1	ENSG00000230397	22.483	3.76503	4.63134e-12	7.53968e-11
LOC105370586	ENSG00000258419	8.86607	3.7642	0.00536929	0.013196
NA	ENSG00000229109	12.7333	3.76298	4.04027e-09	4.02552e-08
NA	ENSG00000249930	8.8553	3.76214	1.37262e-05	6.68296e-05
HCG17	ENSG00000270604	9.68746	3.76109	5.32623e-06	2.84551e-05
RNU1-93P	ENSG00000201574	6.30602	3.76065	8.43153e-05	0.000339621
NA	ENSG00000224185	8.26696	3.76059	0.000150909	0.000571975
NA	ENSG00000258520	2.95518	3.75912	0.00091069	0.00281504
NA	ENSG00000233613	3.89592	3.758	0.00675398	0.0160481
DGCR6	ENSG00000183628	4.88499	3.7578	0.010355	0.0231294
NA	ENSG00000227038	14.4997	3.75747	0.000342469	0.00118273
NA	ENSG00000266918	6.92126	3.75387	5.9181e-05	0.000247673
MS4A8	ENSG00000166959	633.702	3.75321	2.04834e-05	9.58796e-05
PCDHA11	ENSG00000249158	45.5892	3.75315	1.09867e-07	8.40987e-07
MIR548AN	ENSG00000263515	4.00001	3.75297	0.000508196	0.00168119
NA	ENSG00000275345	6.93909	3.75221	4.75677e-05	0.000203793
NA	ENSG00000258088	10.1491	3.75153	7.8746e-06	4.05399e-05
NA	ENSG00000277806	7.90444	3.74832	4.43277e-06	2.41196e-05
SCAND3	ENSG00000232040	33.8873	3.74819	1.27054e-09	1.3775e-08
NA	ENSG00000241596	2.94606	3.748	8.67612e-05	0.000348401
NA	ENSG00000226431	2.94377	3.74746	0.00268723	0.00726112
DCAF8-DT	ENSG00000228606	7.65316	3.74566	8.15378e-07	5.24252e-06
KBTBD11-OT1	ENSG00000253696	3.97955	3.74547	0.000470818	0.00156963
SNORD115-22	ENSG00000201326	2.93229	3.74521	0.00162217	0.00467553
NPIPB15	ENSG00000196436	42.9933	3.74503	0.0227433	0.0453965
RN7SL394P	ENSG00000239942	25.3061	3.7447	1.08613e-06	6.78676e-06
SMC6	ENSG00000163029	2217.11	3.74264	9.35245e-20	4.10348e-18
L1CAM	ENSG00000198910	367.183	3.74238	1.4026e-10	1.80561e-09
NA	ENSG00000237640	14.1235	3.74232	9.31778e-07	5.91398e-06
TAC4	ENSG00000176358	3.95319	3.74094	0.00798886	0.0185104
RN7SL83P	ENSG00000241756	5.09043	3.73968	0.000345949	0.00119328
SNORD114-6	ENSG00000201263	9.71741	3.73798	2.03858e-05	9.54568e-05
NA	ENSG00000263535	2.92396	3.73744	0.000227041	0.000822039
NA	ENSG00000254731	9.87272	3.73588	1.62686e-06	9.76934e-06
NA	ENSG00000261687	3.83494	3.73432	0.000163119	0.000614251
LMNTD1	ENSG00000152936	64.2299	3.73351	0.000102221	0.000405265
NA	ENSG00000265984	2.90307	3.73244	0.00754555	0.0176258
NA	ENSG00000279958	12.8093	3.73107	9.7694e-05	0.000388846
NA	ENSG00000261251	23.7152	3.72968	4.60845e-12	7.50707e-11
NA	ENSG00000249604	6.73213	3.72873	2.1555e-05	0.000100322
SALL4	ENSG00000101115	28.2346	3.72871	0.000103139	0.000408531
LOC124900382	ENSG00000252122	3.92355	3.7284	1.24914e-05	6.14231e-05
NA	ENSG00000219928	48.2073	3.72835	7.03811e-13	1.27494e-11
NA	ENSG00000260209	11.9477	3.72785	3.02434e-07	2.11196e-06
NA	ENSG00000279267	20.791	3.72712	4.88944e-05	0.000209027
RNU2-63P	ENSG00000222724	6.72466	3.72646	2.31197e-05	0.000106751
NA	ENSG00000272004	2.89301	3.72626	0.000182829	0.000679128
NA	ENSG00000257052	5.96991	3.72599	1.2353e-05	6.08222e-05
MIR212	ENSG00000267195	2.89776	3.72566	0.000842486	0.0026306
MAP6	ENSG00000171533	1249.62	3.72303	9.95204e-34	1.98995e-31
NA	ENSG00000268677	5.17247	3.72254	1.8754e-05	8.86721e-05
MIR643	ENSG00000208002	3.9067	3.72095	0.00022484	0.000814925
NA	ENSG00000272663	3.79966	3.72058	2.02643e-05	9.49646e-05
FGF12-AS3	ENSG00000226709	2.8832	3.71978	0.00664696	0.0158398
EDN3	ENSG00000124205	42.9809	3.71933	0.00284356	0.00762378
NA	ENSG00000231888	6.78241	3.71873	2.96471e-05	0.000133593
NA	ENSG00000223460	5.72497	3.7186	0.00430449	0.0109107
TNFSF4	ENSG00000117586	189.163	3.7183	1.72136e-11	2.54024e-10
RPL6	ENSG00000089009	2687.85	3.71827	3.03521e-28	3.47181e-26
NA	ENSG00000227589	2.8814	3.71826	0.000901905	0.00279283
NA	ENSG00000200788	2.88336	3.71729	0.000198515	0.00072981
FER1L5	ENSG00000249715	102.444	3.71494	3.45644e-09	3.47821e-08
NA	ENSG00000260412	5.70839	3.71488	0.00891733	0.0203751
NA	ENSG00000268533	2.87344	3.71483	5.90392e-05	0.000247119
NA	ENSG00000279409	14.5529	3.71468	5.92339e-06	3.13449e-05
NA	ENSG00000272588	63.3841	3.71397	2.96496e-12	4.95624e-11
SPTBN4	ENSG00000160460	367.234	3.71366	2.19136e-10	2.72298e-09
SNORD115-20	ENSG00000201969	3.77163	3.71283	0.000717504	0.00228031
NA	ENSG00000275769	7.39459	3.71178	2.75747e-05	0.000125246
NA	ENSG00000277010	14.1105	3.71153	1.80461e-06	1.07067e-05
LOC124903418	ENSG00000200150	6.68626	3.70732	4.44947e-05	0.000191819
RPS3AP4	ENSG00000259105	2.85362	3.70706	0.000475091	0.00158187
NA	ENSG00000258847	2.85178	3.70682	0.000167833	0.000630373
BMS1P7	ENSG00000270025	9.09044	3.70672	0.00589902	0.0143086
NA	ENSG00000268955	3.85094	3.70607	0.000168273	0.000631753
NA	ENSG00000255427	2.84861	3.70595	0.000140787	0.000537891
MIR7157	ENSG00000283506	2.84649	3.70243	0.00042431	0.00143263
MLNR	ENSG00000102539	5.71415	3.70204	0.00302747	0.00803415
SCN3A	ENSG00000153253	320.069	3.70184	5.56082e-05	0.000234255
NA	ENSG00000251611	9.81897	3.70102	8.43514e-06	4.31965e-05
CHRNE	ENSG00000108556	164.808	3.7009	1.15266e-05	5.70967e-05
GOLGA6L4	ENSG00000184206	7.62738	3.7003	0.00187794	0.00530529
NA	ENSG00000283156	33.7739	3.69981	1.06363e-07	8.17032e-07
NA	ENSG00000278704	4.9792	3.69923	0.00543895	0.013339
NA	ENSG00000225345	39.3689	3.69877	0.000217448	0.000791309
NA	ENSG00000227449	3.8977	3.69756	0.003631	0.00940476
SLC28A2-AS1	ENSG00000259520	25.9169	3.69751	6.91709e-06	3.60355e-05
NA	ENSG00000172746	3.81904	3.69685	6.36776e-05	0.000264254
NA	ENSG00000259711	3.72388	3.69545	0.00587881	0.0142673
COX6CP13	ENSG00000234144	2.83753	3.69501	0.000121591	0.000472194
NA	ENSG00000255003	6.24326	3.69414	1.45457e-06	8.8504e-06
NA	ENSG00000231534	10.4605	3.69351	3.99181e-05	0.000174008
TEX38	ENSG00000186118	4.73572	3.69331	8.61066e-05	0.000346197
SNORD115-21	ENSG00000199833	2.82678	3.69304	0.0110038	0.0243936
NKX6-3	ENSG00000165066	3.7229	3.69224	0.00390631	0.0100325
ESRRG	ENSG00000196482	236.504	3.6922	2.85467e-23	1.8463e-21
NA	ENSG00000270075	2.83517	3.69169	0.000103186	0.000408658
UNC5A	ENSG00000113763	81.3382	3.68994	8.75572e-10	9.7346e-09
NA	ENSG00000260375	2.82728	3.6897	7.67607e-05	0.000311732
ENO1-AS1	ENSG00000230679	3.72267	3.68964	5.00423e-05	0.000213244
MIR6859-1	ENSG00000278267	2.82739	3.68937	0.00431344	0.0109303
F3	ENSG00000117525	7156.38	3.68933	8.41217e-07	5.39144e-06
NA	ENSG00000205583	15.7998	3.68816	3.42715e-06	1.90839e-05
NA	ENSG00000272807	56.7894	3.68766	3.69183e-08	3.07876e-07
RBFOX1	ENSG00000078328	32.3639	3.68759	0.00165354	0.0047539
NA	ENSG00000261135	3.69629	3.68692	1.47553e-05	7.14155e-05
NA	ENSG00000235280	19.6348	3.68501	5.97968e-12	9.57406e-11
CNTNAP4	ENSG00000152910	3.71224	3.68498	0.017344	0.0360218
NA	ENSG00000267733	18.5782	3.68441	0.00196863	0.00552279
CIT	ENSG00000122966	1132.14	3.68358	5.29222e-09	5.1687e-08
MIRLET7C	ENSG00000199030	2.80556	3.6829	0.0004949	0.00164281
ENPP1	ENSG00000197594	618.734	3.68273	4.76822e-09	4.67961e-08
KCNB2	ENSG00000182674	177.279	3.68239	5.40151e-06	2.88161e-05
NA	ENSG00000271427	6.46675	3.68152	6.37498e-06	3.3491e-05
FAM218A	ENSG00000250486	21.9459	3.6814	7.52052e-08	5.96586e-07
ALG1L2	ENSG00000251287	8.29946	3.68079	7.22879e-06	3.75612e-05
NA	ENSG00000229944	3.79052	3.68038	1.49192e-05	7.20889e-05
MB	ENSG00000198125	171.02	3.68021	0.000269687	0.000959288
PRO1804	ENSG00000278873	28.08	3.67972	5.78498e-09	5.6227e-08
RPL7P23	ENSG00000244363	3.69198	3.67971	0.000135644	0.0005209
LINC02798	ENSG00000227082	23.1415	3.6792	0.000855391	0.00266676
RNU6-126P	ENSG00000252494	3.68745	3.67909	0.000150371	0.00057018
FAM47E	ENSG00000189157	167.265	3.67807	1.06617e-14	2.42846e-13
SNORD116-7	ENSG00000207133	25.9522	3.67696	3.30282e-09	3.33774e-08
FMN1	ENSG00000248905	2480.46	3.67597	9.98938e-12	1.54191e-10
PCDHA9	ENSG00000204961	111.052	3.67505	9.56147e-09	8.9161e-08
TAF1A-AS1	ENSG00000225265	12.8873	3.67428	1.04045e-06	6.52937e-06
PHC2-AS1	ENSG00000233246	3.78576	3.67385	2.94501e-05	0.000132888
LINC02313	ENSG00000258474	8.89888	3.67364	3.87772e-07	2.66037e-06
NA	ENSG00000223947	7.20753	3.67304	2.61091e-05	0.000119251
MIR496	ENSG00000207961	3.76845	3.67054	0.000239834	0.00086413
NA	ENSG00000259138	7.49173	3.67053	1.00572e-06	6.33723e-06
LCN12	ENSG00000184925	78.1669	3.67048	1.96755e-08	1.73354e-07
NA	ENSG00000201178	8.57379	3.6703	0.000161557	0.000609456
SLC9C1	ENSG00000172139	9.62259	3.66993	1.78149e-05	8.47518e-05
LOC100506444	ENSG00000249341	3.65622	3.66952	0.00104949	0.00318912
PPIAP26	ENSG00000150276	2.77482	3.66828	0.000813333	0.0025511
NA	ENSG00000272971	3.74993	3.66754	0.00031466	0.00109736
ENPP5	ENSG00000112796	223.427	3.66723	2.25166e-08	1.96338e-07
MIR4434	ENSG00000283204	4.65145	3.66555	0.000117078	0.000456837
NA	ENSG00000237953	5.96595	3.66508	1.80523e-05	8.57409e-05
MIR8082	ENSG00000275810	2.77847	3.66501	0.0122028	0.0266477
NA	ENSG00000260657	5.9367	3.66432	0.000180664	0.000672011
PWAR1	ENSG00000279050	136.257	3.66353	0.000116045	0.000453414
RPL17P19	ENSG00000241261	11.398	3.66353	0.00689474	0.0163366
LINC02556	ENSG00000236611	7.52248	3.66327	0.000301548	0.0010581
NA	ENSG00000229294	2.76943	3.66239	0.00430193	0.0109074
FAM153A	ENSG00000170074	38.8542	3.66225	5.04742e-10	5.87088e-09
NA	ENSG00000276103	8.49291	3.66162	0.000127622	0.000493059
NA	ENSG00000277826	2.76909	3.6598	8.19227e-05	0.000330645
C1QL3	ENSG00000165985	9.06977	3.65939	0.0162555	0.034072
RNU6-342P	ENSG00000207251	2.76285	3.65917	0.00119892	0.00357928
MTATP6P19	ENSG00000228316	9.682	3.65915	8.75512e-07	5.59209e-06
NA	ENSG00000264458	2.75735	3.65874	7.16117e-05	0.00029369
RNU6-115P	ENSG00000201180	3.74526	3.65833	0.000322727	0.0011219
NA	ENSG00000207383	3.7379	3.65802	0.000143754	0.000548345
NA	ENSG00000232411	7.50303	3.65771	0.000111347	0.000436937
SEPTIN3	ENSG00000100167	153.379	3.65665	2.91455e-06	1.64764e-05
C14orf39	ENSG00000179008	5.87091	3.656	0.00117752	0.00352101
NA	ENSG00000236180	2.76159	3.65598	0.000245979	0.000883836
TPH1	ENSG00000129167	137.201	3.65593	1.3483e-10	1.73806e-09
MIR597	ENSG00000207701	4.93565	3.65508	4.79636e-05	0.000205287
ZNF804B	ENSG00000182348	2.75714	3.65485	0.0128104	0.0277525
ATG9B	ENSG00000181652	123.775	3.65454	1.62371e-05	7.80967e-05
RN7SKP253	ENSG00000252233	25.3701	3.65383	4.25052e-13	7.92442e-12
ZNF280B	ENSG00000275004	68.8128	3.65297	3.03575e-13	5.77057e-12
NA	ENSG00000273448	50.9902	3.65253	2.93883e-11	4.18596e-10
RFC3	ENSG00000133119	300.387	3.65223	8.48615e-20	3.7485e-18
UNC5D	ENSG00000156687	106.555	3.65021	0.000565106	0.00184983
NA	ENSG00000231362	4.80711	3.64942	0.00260702	0.00707066
NA	ENSG00000159247	3.61595	3.6491	0.000388707	0.00132386
NA	ENSG00000271914	2.75001	3.64897	0.000251986	0.000903066
NA	ENSG00000174912	5.57956	3.64853	0.000234087	0.000845166
RNU4-16P	ENSG00000201607	3.61921	3.64837	8.91739e-05	0.000357323
CLEC18A	ENSG00000157322	11.0863	3.64782	8.84459e-05	0.000354732
NA	ENSG00000265094	8.62334	3.64683	0.000681941	0.00218104
MIR200B	ENSG00000207730	5.52161	3.64682	0.00194673	0.00547308
NA	ENSG00000273901	12.8628	3.64485	1.60498e-06	9.65345e-06
STK33	ENSG00000130413	646.09	3.64215	2.18966e-07	1.57571e-06
MIR548A3	ENSG00000208032	2.7305	3.64115	0.00860486	0.0197508
EIF3FP3	ENSG00000233426	4.72078	3.64043	7.69207e-06	3.96939e-05
NA	ENSG00000263006	15.5667	3.64037	2.49514e-08	2.16273e-07
NA	ENSG00000232056	2.72671	3.63952	0.000534725	0.00175984
NA	ENSG00000237249	30.5964	3.63909	3.68384e-08	3.07308e-07
MIR4452	ENSG00000266515	2.72392	3.63876	0.00170118	0.00487163
NA	ENSG00000199711	2.7202	3.63828	0.000347292	0.00119744
LINC02482	ENSG00000251580	31.6871	3.63754	7.24692e-11	9.69984e-10
GOLGA6L7	ENSG00000261649	2.71978	3.63751	0.00780633	0.0181614
NA	ENSG00000269961	4.55599	3.63696	7.53696e-05	0.000307561
NA	ENSG00000249320	2.7192	3.63666	0.000365164	0.0012528
NA	ENSG00000279483	2.71834	3.63621	0.000213736	0.000778991
XK	ENSG00000047597	309.637	3.63591	6.26554e-33	1.17228e-30
FAM131C2P	ENSG00000232456	2.71542	3.63566	0.000659952	0.00212394
NA	ENSG00000276538	3.57266	3.6355	3.7777e-05	0.000165973
NA	ENSG00000248240	7.61725	3.6347	1.49498e-05	7.22079e-05
NA	ENSG00000258450	8.7853	3.63408	9.74025e-05	0.000387745
NA	ENSG00000240996	7.36222	3.63226	1.70582e-05	8.15219e-05
LOC105372281	ENSG00000267424	2.7147	3.63055	0.000291276	0.00102729
LOC124903100	ENSG00000221611	3.66545	3.62999	3.78469e-05	0.000166196
NA	ENSG00000279107	8.82601	3.62896	5.44616e-05	0.000230017
NRCAM	ENSG00000091129	1348.72	3.62736	2.47359e-12	4.2019e-11
CCAT2	ENSG00000280997	6.02819	3.62673	5.41615e-06	2.88824e-05
NALCN	ENSG00000102452	395.669	3.62505	3.7927e-10	4.50344e-09
NA	ENSG00000270302	2.70273	3.62456	0.000186381	0.000690448
MIR1205	ENSG00000221771	4.99722	3.62449	0.00292625	0.0078057
NA	ENSG00000259984	2.70412	3.62413	0.00010867	0.000428014
NA	ENSG00000233369	262.013	3.62202	1.53211e-11	2.28804e-10
ADGRV1	ENSG00000164199	1581.54	3.6214	5.19544e-06	2.78643e-05
NA	ENSG00000258375	10.5359	3.6204	0.000758454	0.00239534
DDN-AS1	ENSG00000257913	5.71239	3.6202	0.00147992	0.00430866
SPC25	ENSG00000152253	15.5128	3.62	0.0042419	0.010773
[truncated: 3,252 more rows]

## Sheet: Lung AST downregulated
Gene Symbol	ENSEMBL GENE ID	baseMean	log2FoldChange	p-value	p-value adjusted
CRNN	ENSG00000143536	50.5664	-11.0286	2.51171e-16	7.12804e-15
LIPF	ENSG00000182333	49.4229	-10.9715	0.0002151	0.000783416
RN7SL402P	ENSG00000243968	52.573	-10.5975	4.60466e-19	1.82197e-17
RN7SL836P	ENSG00000241226	30.5859	-9.82226	3.85688e-16	1.06344e-14
NA	ENSG00000223822	22.5262	-9.43692	6.07227e-23	3.82349e-21
KRT79	ENSG00000185640	13.8777	-9.15887	0.000139496	0.000533502
FGB	ENSG00000171564	39.3065	-9.0538	0.000770708	0.00243081
CYP1A1	ENSG00000140465	955.082	-9.00861	5.1192e-06	2.74779e-05
RETN	ENSG00000104918	28.266	-8.78069	4.08898e-15	9.82828e-14
RN7SL503P	ENSG00000240374	9.96138	-8.76548	1.99674e-18	7.29463e-17
NA	ENSG00000268505	29.0447	-8.70946	7.18502e-15	1.66405e-13
CLEC4M	ENSG00000104938	18.8533	-8.66671	6.51215e-10	7.42618e-09
NA	ENSG00000227128	9.62319	-8.6665	3.08789e-10	3.73599e-09
FCN3	ENSG00000142748	3657.16	-8.39277	4.68353e-40	1.59325e-37
IGKJ1	ENSG00000211597	20.0221	-8.26895	1.07253e-10	1.4012e-09
SLC6A4	ENSG00000108576	2943.75	-8.26692	2.10051e-39	6.47922e-37
NA	ENSG00000228499	78.6675	-8.2614	1.54664e-23	1.03086e-21
RN7SL191P	ENSG00000241198	43.9579	-7.92717	3.55639e-11	4.99764e-10
FBP2	ENSG00000130957	7.82862	-7.90821	7.79761e-11	1.03944e-09
RN7SL575P	ENSG00000277591	29.3027	-7.86181	1.82875e-17	5.99529e-16
F2RL3	ENSG00000127533	1239.9	-7.81775	1.72779e-18	6.37432e-17
RN7SL507P	ENSG00000239702	91.485	-7.81186	5.68904e-26	4.9344e-24
LINC02154	ENSG00000235385	26.0546	-7.77972	2.65288e-16	7.51238e-15
SPRR3	ENSG00000163209	56.726	-7.73867	1.5383e-05	7.42067e-05
MMP1	ENSG00000196611	32.01	-7.63803	7.65106e-10	8.58663e-09
IGLL5	ENSG00000254709	18.6465	-7.61979	6.05908e-10	6.95189e-09
CCL21	ENSG00000137077	680.771	-7.47962	2.04343e-38	5.69421e-36
GPR15	ENSG00000154165	11.116	-7.45928	5.58509e-08	4.52929e-07
RN7SL513P	ENSG00000239821	18.2853	-7.38162	1.86621e-07	1.36432e-06
RSPO2	ENSG00000147655	107.601	-7.3677	1.62914e-19	6.92755e-18
RN7SL38P	ENSG00000240481	404.628	-7.3613	2.8949e-11	4.12787e-10
CHRM1	ENSG00000168539	73.3976	-7.33938	8.49637e-17	2.5493e-15
WNT2	ENSG00000105989	193.689	-7.28858	1.27272e-24	9.63518e-23
COL6A5	ENSG00000172752	390.316	-7.27237	3.21759e-28	3.64855e-26
ULBP1	ENSG00000111981	29.7078	-7.25576	4.16831e-12	6.83686e-11
LINC01133	ENSG00000224259	34.4321	-7.13554	5.89152e-12	9.45603e-11
NA	ENSG00000266120	12.5984	-7.10952	1.16071e-06	7.21512e-06
LINC01169	ENSG00000259471	19.0295	-7.0975	8.23258e-11	1.09132e-09
IGHV1-24	ENSG00000211950	21.5754	-7.08094	6.61126e-10	7.51956e-09
KLK1	ENSG00000167748	63.7672	-7.023	1.25381e-13	2.48616e-12
PTGDS	ENSG00000107317	588.896	-6.80087	1.50533e-39	4.8086e-37
RN7SL40P	ENSG00000242696	94.9492	-6.79967	1.28668e-26	1.18843e-24
ADAMTS8	ENSG00000134917	1743.92	-6.77872	4.38408e-31	6.63795e-29
CATSPER1	ENSG00000175294	10.9231	-6.76501	1.28383e-14	2.89903e-13
LOC652549	ENSG00000235400	6.99172	-6.75365	2.68029e-08	2.30946e-07
FENDRR	ENSG00000268388	1335.07	-6.73625	2.77874e-39	8.46352e-37
RN7SL321P	ENSG00000277483	15.1376	-6.72609	6.7084e-14	1.36677e-12
GATA5	ENSG00000130700	31.9005	-6.70987	6.06778e-17	1.85028e-15
RSPO1	ENSG00000169218	133.552	-6.70031	6.04799e-19	2.35746e-17
IGHV3-20	ENSG00000211946	17.67	-6.67314	7.48424e-10	8.42467e-09
ADRA1A	ENSG00000120907	222.245	-6.65618	1.36124e-26	1.24672e-24
KRT13	ENSG00000171401	145.348	-6.65188	1.18193e-19	5.11727e-18
RN7SL178P	ENSG00000263616	22.9103	-6.62503	2.25893e-11	3.27269e-10
GGTLC1	ENSG00000149435	110.103	-6.59227	1.40564e-19	5.99663e-18
MUC21	ENSG00000204544	43.1104	-6.56967	4.77525e-12	7.75948e-11
NA	ENSG00000243352	146.288	-6.54435	4.59267e-20	2.08132e-18
CPXM1	ENSG00000088882	48.4694	-6.53107	5.4491e-11	7.42245e-10
CA4	ENSG00000167434	611.772	-6.51825	1.40602e-22	8.58494e-21
NA	ENSG00000267774	9.87138	-6.50195	2.79798e-07	1.96647e-06
KLK3	ENSG00000142515	35.5904	-6.48933	8.25686e-07	5.29839e-06
LRRC15	ENSG00000172061	64.8954	-6.47646	1.15033e-12	2.02772e-11
LRRN4	ENSG00000125872	402.673	-6.45998	7.59717e-28	8.32637e-26
G0S2	ENSG00000123689	1278.3	-6.44862	6.19484e-24	4.33871e-22
SGCG	ENSG00000102683	49.5215	-6.43799	2.98465e-29	3.83235e-27
NA	ENSG00000266794	33.0574	-6.3924	7.84373e-12	1.23029e-10
RS1	ENSG00000102104	25.1011	-6.38952	6.10251e-17	1.85655e-15
KANK3	ENSG00000186994	1481.3	-6.37681	6.00053e-22	3.41691e-20
NA	ENSG00000201912	20.5038	-6.36309	2.89945e-17	9.19471e-16
NOG	ENSG00000183691	34.162	-6.33732	5.66445e-11	7.68383e-10
S1PR4	ENSG00000125910	202.477	-6.32989	5.73836e-22	3.28189e-20
MARCO	ENSG00000019169	1814.39	-6.32886	2.13884e-23	1.41477e-21
IGHJ5	ENSG00000242472	40.7854	-6.32739	2.09942e-09	2.19442e-08
MSLN	ENSG00000102854	762.634	-6.3071	6.72194e-26	5.79192e-24
NA	ENSG00000283907	23.559	-6.29362	6.29957e-07	4.13147e-06
TPSD1	ENSG00000095917	198.465	-6.27212	2.96022e-12	4.95147e-11
NA	ENSG00000229391	557.17	-6.26854	9.07589e-45	4.57181e-42
MDFI	ENSG00000112559	249.099	-6.26279	2.65173e-21	1.41754e-19
HSPC324	ENSG00000228401	21.7012	-6.25225	7.56022e-10	8.4956e-09
IL32	ENSG00000008517	727.109	-6.24106	1.28852e-26	1.18843e-24
ZBED2	ENSG00000177494	45.6634	-6.23867	3.62772e-24	2.63226e-22
MCEMP1	ENSG00000183019	249.592	-6.23823	1.96463e-21	1.06546e-19
NA	ENSG00000235997	177.685	-6.23299	7.62e-26	6.52282e-24
NA	ENSG00000255026	244.606	-6.23006	2.31738e-17	7.48478e-16
ADAMTS7P3	ENSG00000261143	511.369	-6.2223	3.33286e-34	6.92865e-32
LTK	ENSG00000062524	295.892	-6.20268	1.54772e-14	3.43567e-13
LTB	ENSG00000227507	72.6064	-6.19004	7.71275e-31	1.1414e-28
MFAP5	ENSG00000197614	180.038	-6.17217	7.82433e-11	1.04194e-09
NA	ENSG00000211829	28.0469	-6.1443	3.27288e-21	1.71803e-19
IGLV3-19	ENSG00000211663	49.5962	-6.13802	1.25054e-06	7.71468e-06
RN7SL838P	ENSG00000243562	138.807	-6.13482	4.48466e-14	9.3528e-13
TNFSF9	ENSG00000125657	62.1249	-6.12659	1.48839e-16	4.34153e-15
SAMD14	ENSG00000167100	259.093	-6.12377	6.47298e-30	8.8309e-28
IGHJ4	ENSG00000240041	37.1141	-6.11286	4.55217e-18	1.59839e-16
ADRA1D	ENSG00000171873	49.6548	-6.10869	3.26271e-21	1.71613e-19
LILRA5	ENSG00000187116	159.796	-6.09475	4.31196e-14	9.0358e-13
PRX	ENSG00000105227	2450.41	-6.08932	1.8982e-42	7.76896e-40
CFD	ENSG00000197766	1154.67	-6.0872	2.31273e-22	1.37058e-20
PI16	ENSG00000164530	197.033	-6.07356	2.99933e-11	4.26517e-10
ITLN2	ENSG00000158764	82.3939	-6.07286	2.35729e-16	6.73359e-15
NA	ENSG00000237609	20.9224	-6.06827	2.45325e-09	2.53593e-08
VEGFD	ENSG00000165197	409.414	-6.06701	9.04157e-22	5.06058e-20
HTR3C	ENSG00000178084	15.0565	-6.05781	2.24624e-10	2.78194e-09
ANKRD1	ENSG00000148677	136.51	-6.04837	1.70206e-12	2.94671e-11
COL6A6	ENSG00000206384	1408.83	-6.04533	1.22484e-18	4.58333e-17
IGHG4	ENSG00000211892	74.7021	-6.04332	4.16464e-08	3.43911e-07
AGER	ENSG00000204305	6746.15	-6.03509	2.32211e-30	3.28785e-28
MYRF	ENSG00000124920	930.686	-6.01928	1.32757e-45	7.55963e-43
SMAD6	ENSG00000137834	3778.81	-6.00953	1.31974e-23	8.93261e-22
TPSB2	ENSG00000197253	1273.98	-5.99098	3.31839e-13	6.28049e-12
MAP1LC3C	ENSG00000197769	52.3902	-5.99073	4.13772e-07	2.82911e-06
ARGLU1-DT	ENSG00000272274	16.0444	-5.98798	2.9986e-09	3.05981e-08
DPT	ENSG00000143196	665.724	-5.97326	2.31397e-16	6.62427e-15
NXF3	ENSG00000147206	96.8579	-5.96968	1.90577e-13	3.71979e-12
RN7SL471P	ENSG00000263426	49.4646	-5.96884	1.77249e-16	5.13022e-15
SPSB4	ENSG00000175093	36.4492	-5.96305	1.79579e-12	3.09875e-11
NA	ENSG00000239607	39.8536	-5.94627	2.49314e-10	3.0588e-09
EFCC1	ENSG00000114654	470.667	-5.93359	7.43996e-22	4.21823e-20
DES	ENSG00000175084	1033.46	-5.9278	1.86024e-23	1.2336e-21
WNT3A	ENSG00000154342	52.2478	-5.92083	1.1981e-11	1.82565e-10
RN7SL300P	ENSG00000265813	27.3085	-5.9158	8.35728e-18	2.86532e-16
NA	ENSG00000272347	26.7286	-5.90604	3.59614e-09	3.61186e-08
ADGRG3	ENSG00000182885	227.952	-5.89882	2.48043e-33	4.7425e-31
COL13A1	ENSG00000197467	533.587	-5.89648	3.97956e-31	6.09594e-29
ECSCR	ENSG00000249751	41.1031	-5.89634	2.65691e-20	1.24499e-18
MMP2	ENSG00000087245	5674.31	-5.88621	1.22781e-22	7.54962e-21
CCBE1	ENSG00000183287	689.357	-5.88578	1.82305e-68	3.97941e-65
NA	ENSG00000275340	19.6819	-5.87074	1.42809e-07	1.06939e-06
BTNL8	ENSG00000113303	40.7993	-5.86425	4.88459e-15	1.15789e-13
LINC00968	ENSG00000246430	129.188	-5.85372	2.43463e-17	7.81527e-16
NA	ENSG00000244280	62.4629	-5.84548	6.07598e-17	1.85063e-15
NA	ENSG00000205100	39.9657	-5.84454	8.35048e-07	5.35322e-06
GPR78	ENSG00000155269	14.2899	-5.82892	5.5528e-10	6.4188e-09
INMT	ENSG00000241644	6047.18	-5.82393	7.8245e-29	9.66768e-27
RNVU1-17	ENSG00000207349	17.0339	-5.81128	1.38237e-10	1.7811e-09
FGFR4	ENSG00000160867	1042.85	-5.7962	1.32878e-30	1.91241e-28
NA	ENSG00000226886	7.53736	-5.79375	3.84463e-06	2.12237e-05
RSPO4	ENSG00000101282	246.454	-5.7913	1.80555e-21	9.85305e-20
GBP7	ENSG00000213512	13.1619	-5.76391	6.36507e-11	8.60303e-10
RARRES2	ENSG00000106538	1443.82	-5.76326	9.03393e-30	1.22609e-27
MPIG6B	ENSG00000204420	98.0575	-5.7517	1.03771e-12	1.8366e-11
LEFTY2	ENSG00000143768	31.7598	-5.74729	1.69339e-13	3.31763e-12
BLK	ENSG00000136573	39.4988	-5.74509	8.35318e-09	7.89904e-08
L1TD1	ENSG00000240563	50.5899	-5.73955	3.41355e-14	7.25767e-13
TNIP3	ENSG00000050730	37.8555	-5.73267	1.34054e-08	1.21629e-07
S100A3	ENSG00000188015	35.0315	-5.72673	4.36161e-09	4.31939e-08
NA	ENSG00000244230	306.308	-5.72606	1.21537e-15	3.13959e-14
PLA2G2A	ENSG00000188257	209.398	-5.71572	4.40847e-07	3.00014e-06
KRT4	ENSG00000170477	187.21	-5.70575	6.31032e-12	1.0085e-10
TRAT1	ENSG00000163519	40.7276	-5.70168	8.36844e-11	1.10877e-09
EDN1	ENSG00000078401	927.999	-5.68606	1.63404e-24	1.21943e-22
CLEC3B	ENSG00000163815	308.684	-5.6792	8.86704e-18	3.02426e-16
FPR2	ENSG00000171049	227.075	-5.67101	1.43863e-16	4.20107e-15
PROK2	ENSG00000163421	83.1142	-5.65688	3.65949e-10	4.36108e-09
CCL18	ENSG00000275385	202.191	-5.65503	5.21402e-10	6.05122e-09
LOC100507403	ENSG00000253123	25.9415	-5.64555	9.9289e-12	1.53438e-10
FOXF1	ENSG00000103241	1171.19	-5.64374	1.8348e-27	1.91477e-25
NA	ENSG00000235847	17.9796	-5.64336	2.5467e-10	3.11867e-09
LRRN4CL	ENSG00000177363	122.88	-5.64317	1.94139e-14	4.25547e-13
GDF5	ENSG00000125965	14.7872	-5.59461	1.45705e-10	1.8718e-09
IL7R	ENSG00000168685	3285.97	-5.5913	2.74459e-24	2.02512e-22
GPR68	ENSG00000119714	108.249	-5.59013	5.43259e-14	1.12048e-12
RASIP1	ENSG00000105538	1191.83	-5.58894	1.09187e-20	5.44768e-19
MPO	ENSG00000005381	27.786	-5.57947	2.46448e-07	1.75277e-06
SPN	ENSG00000197471	1162.53	-5.57712	1.00404e-36	2.55338e-34
NA	ENSG00000237721	17.7987	-5.57531	1.11801e-08	1.02828e-07
OSCAR	ENSG00000170909	228.704	-5.56161	7.09813e-18	2.45288e-16
NA	ENSG00000104970	11.3443	-5.56105	1.76168e-07	1.29295e-06
CXCR1	ENSG00000163464	135.238	-5.55436	1.75175e-24	1.30356e-22
TCF21	ENSG00000118526	2333.37	-5.5336	7.82191e-70	2.27652e-66
DKK2	ENSG00000155011	109.879	-5.53047	2.49403e-27	2.51264e-25
NKD2	ENSG00000145506	606.882	-5.52841	1.11313e-44	5.3389e-42
RAMP3	ENSG00000122679	1203.11	-5.52728	3.58548e-27	3.49138e-25
CD82	ENSG00000085117	1430.71	-5.5224	1.1214e-46	6.83113e-44
C8B	ENSG00000021852	23.1535	-5.50261	1.62414e-10	2.0692e-09
HSPA1A	ENSG00000204389	7992.33	-5.50183	5.0616e-11	6.93791e-10
LCNL1	ENSG00000214402	105.416	-5.49434	1.10767e-17	3.74379e-16
PDZK1IP1	ENSG00000162366	95.8126	-5.49073	4.8261e-09	4.73287e-08
GDF10	ENSG00000266524	275.633	-5.48861	3.60435e-23	2.30274e-21
RN7SL732P	ENSG00000264618	53.1363	-5.48824	3.50499e-10	4.19031e-09
CST6	ENSG00000175315	18.1701	-5.48724	2.24763e-08	1.96118e-07
DMRT2	ENSG00000173253	55.1401	-5.48441	5.67248e-08	4.58454e-07
CHRDL1	ENSG00000101938	1618.1	-5.48328	5.19505e-25	4.12361e-23
CDC42EP5	ENSG00000167617	269.488	-5.47923	3.90196e-19	1.56281e-17
PDPN	ENSG00000162493	374.947	-5.46772	1.69543e-22	1.02328e-20
SEMA3F	ENSG00000001617	1515.14	-5.4643	4.54688e-15	1.08471e-13
TNXB	ENSG00000168477	10471.8	-5.46322	1.83026e-28	2.14985e-26
TNNC1	ENSG00000114854	134.844	-5.45851	4.70576e-15	1.11854e-13
APOBR	ENSG00000184730	754.073	-5.45392	4.28412e-24	3.05772e-22
HMCN2	ENSG00000148357	839.18	-5.4452	1.99592e-19	8.39183e-18
SYT8	ENSG00000149043	64.31	-5.44513	1.87665e-09	1.97576e-08
DRD1	ENSG00000184845	26.2818	-5.4437	6.9938e-14	1.42233e-12
MYO7B	ENSG00000169994	104.935	-5.44128	4.63407e-15	1.1035e-13
NA	ENSG00000237513	40.7138	-5.44019	2.82765e-19	1.16458e-17
TBX21	ENSG00000073861	100.943	-5.43512	5.20466e-22	3.00288e-20
SCARA5	ENSG00000168079	606.786	-5.42357	3.23917e-11	4.57643e-10
RN7SL555P	ENSG00000263905	24.0898	-5.41857	6.9723e-09	6.67029e-08
CYP11A1	ENSG00000140459	7.79069	-5.4063	1.47296e-05	7.1304e-05
HLA-G	ENSG00000204632	192.399	-5.40547	2.95082e-33	5.601e-31
NA	ENSG00000228078	18.8727	-5.40109	1.73899e-05	8.29258e-05
HK3	ENSG00000160883	491.602	-5.39689	5.07294e-20	2.2871e-18
FIBCD1	ENSG00000130720	31.6127	-5.38751	9.12131e-19	3.47778e-17
MME	ENSG00000196549	1222.95	-5.38736	3.7913e-44	1.74227e-41
ARHGEF17-AS1	ENSG00000257038	74.862	-5.37738	1.06469e-10	1.39234e-09
RTP5	ENSG00000188011	10.4915	-5.37217	6.86618e-07	4.47506e-06
NDNF	ENSG00000173376	1236.41	-5.36744	3.24562e-19	1.33045e-17
ICAM5	ENSG00000105376	233.155	-5.365	2.70433e-17	8.64922e-16
ACTG2	ENSG00000163017	336.381	-5.36376	1.35852e-17	4.53953e-16
EVPL	ENSG00000167880	466.034	-5.36315	1.45745e-29	1.91842e-27
VEGFC	ENSG00000150630	494.893	-5.35705	6.36031e-18	2.20957e-16
SLC38A5	ENSG00000017483	342.255	-5.35623	2.59424e-20	1.2178e-18
WWC2-AS2	ENSG00000251359	39.6991	-5.34508	3.65211e-09	3.66386e-08
PCOLCE2	ENSG00000163710	91.6564	-5.33334	1.12602e-16	3.33653e-15
CCL23	ENSG00000274736	12.8656	-5.33235	4.12897e-08	3.41396e-07
MFAP4	ENSG00000166482	6049.9	-5.33052	4.36905e-16	1.19336e-14
IHH	ENSG00000163501	8.48508	-5.32563	3.76284e-11	5.26641e-10
LINC01996	ENSG00000261863	23.653	-5.31854	4.38653e-11	6.08584e-10
ROBO2	ENSG00000185008	533.133	-5.31051	2.21168e-26	1.984e-24
TNNI2	ENSG00000130598	22.1264	-5.30645	8.61004e-09	8.11848e-08
SCEL	ENSG00000136155	378.84	-5.29064	6.93409e-14	1.41128e-12
PELATON	ENSG00000224397	274.381	-5.28307	4.49974e-39	1.33939e-36
IGHV3-23	ENSG00000211949	179.508	-5.28161	2.29721e-08	1.99911e-07
HBG1	ENSG00000213934	15.0992	-5.26933	4.01775e-06	2.21234e-05
IGHV4-4	ENSG00000276775	26.7546	-5.26468	8.45494e-11	1.11966e-09
TNFRSF13B	ENSG00000240505	15.2371	-5.26447	3.45411e-07	2.38851e-06
SOSTDC1	ENSG00000171243	68.5516	-5.26246	2.86004e-12	4.79615e-11
HSPB8	ENSG00000152137	1414.9	-5.25845	8.29431e-24	5.7024e-22
APLN	ENSG00000171388	174.199	-5.25564	3.71811e-15	9.00112e-14
KRT7	ENSG00000135480	1563.33	-5.25312	9.78291e-21	4.89969e-19
SEMA7A	ENSG00000138623	253.702	-5.25108	4.10667e-20	1.87404e-18
IGHV3-49	ENSG00000211965	36.6081	-5.24546	4.23958e-05	0.000183799
NA	ENSG00000267530	24.9502	-5.23889	1.49669e-09	1.60411e-08
IGLV3-10	ENSG00000211669	29.937	-5.2385	7.66352e-06	3.95621e-05
RN7SKP186	ENSG00000202241	78.7249	-5.23594	2.94432e-09	3.0135e-08
TMEM100	ENSG00000166292	1876.13	-5.23159	6.19056e-17	1.88115e-15
MUC12	ENSG00000205277	15.9253	-5.22959	6.21342e-08	4.98635e-07
NA	ENSG00000276213	19.8434	-5.22621	2.44564e-09	2.53005e-08
S100A8	ENSG00000143546	761.369	-5.22524	3.87949e-11	5.41681e-10
SPNS2	ENSG00000183018	1380.78	-5.22327	1.95081e-15	4.92289e-14
CTSW	ENSG00000172543	144.379	-5.22025	6.38273e-26	5.5178e-24
CD300E	ENSG00000186407	399.168	-5.21067	3.00713e-07	2.10106e-06
NKG7	ENSG00000105374	181.881	-5.20456	5.58928e-20	2.50266e-18
WNT7A	ENSG00000154764	23.5776	-5.20194	3.51877e-10	4.20295e-09
NA	ENSG00000272789	111.458	-5.20002	2.89723e-17	9.19471e-16
COL1A1	ENSG00000108821	17000.5	-5.19864	1.17709e-11	1.79678e-10
LOC441179	ENSG00000269155	9.45582	-5.19562	0.000666813	0.00214315
NCR3	ENSG00000204475	9.95895	-5.19249	8.58471e-08	6.73661e-07
KLHL4	ENSG00000102271	36.1807	-5.18732	5.40937e-14	1.11657e-12
KRT1	ENSG00000167768	20.5391	-5.18672	2.51119e-07	1.78164e-06
ICAM1	ENSG00000090339	3523.16	-5.17717	1.1058e-15	2.87926e-14
FCN1	ENSG00000085265	455.931	-5.17694	3.08326e-20	1.43196e-18
IGHV5-51	ENSG00000211966	67.9237	-5.17465	4.41874e-12	7.22499e-11
CDH5	ENSG00000179776	3634.91	-5.16927	1.05162e-38	2.96196e-36
CST7	ENSG00000077984	150.762	-5.16816	4.26279e-17	1.32141e-15
HSPA12B	ENSG00000132622	561.54	-5.16734	1.27268e-28	1.52222e-26
P2RX2	ENSG00000187848	35.7155	-5.16219	1.08948e-10	1.4205e-09
CAVIN2	ENSG00000168497	2272.12	-5.15591	1.37749e-28	1.64009e-26
ANPEP	ENSG00000166825	663.722	-5.15024	1.10123e-21	6.08555e-20
S100A4	ENSG00000196154	890.58	-5.14458	2.35158e-27	2.38062e-25
TEK	ENSG00000120156	1321.73	-5.14393	1.56783e-29	2.05338e-27
GPC3	ENSG00000147257	1035.03	-5.1403	2.18176e-24	1.61895e-22
NA	ENSG00000282651	18.0358	-5.13656	0.000126731	0.000489976
GPIHBP1	ENSG00000277494	656.243	-5.12236	4.05802e-15	9.77882e-14
IGHV4-39	ENSG00000211959	61.0186	-5.11841	3.38499e-09	3.41287e-08
IGLV3-25	ENSG00000211659	39.1659	-5.11822	4.75402e-11	6.56441e-10
GNLY	ENSG00000115523	399.283	-5.11157	6.29263e-29	7.84901e-27
FGD5	ENSG00000154783	2100.59	-5.10815	1.57018e-33	3.09243e-31
IGLV1-47	ENSG00000211648	31.4849	-5.10343	6.11894e-10	7.01443e-09
GIMAP1	ENSG00000213203	604.883	-5.10239	1.14042e-16	3.37539e-15
MSX1	ENSG00000163132	90.067	-5.10111	3.41281e-12	5.66509e-11
PCARE	ENSG00000179270	13.6685	-5.09733	1.45165e-07	1.08505e-06
CD7	ENSG00000173762	146.966	-5.09578	2.07691e-21	1.12402e-19
CD52	ENSG00000169442	271.542	-5.09157	1.98306e-15	4.99945e-14
PRSS8	ENSG00000052344	354.901	-5.09134	2.39381e-17	7.7126e-16
AQP9	ENSG00000103569	314.628	-5.0904	4.28675e-12	7.02234e-11
ACP5	ENSG00000102575	599.964	-5.08966	3.29726e-47	2.05639e-44
CCL22	ENSG00000102962	90.5309	-5.07969	8.36609e-10	9.32516e-09
PTGIR	ENSG00000160013	797.196	-5.07886	1.44594e-15	3.69873e-14
SOX18	ENSG00000203883	621.118	-5.06782	1.3447e-16	3.94436e-15
IL18R1	ENSG00000115604	564.455	-5.06727	8.66909e-19	3.31501e-17
TGM2	ENSG00000198959	12233.3	-5.05949	1.45235e-47	9.51071e-45
MRC2	ENSG00000011028	3302.83	-5.05731	6.42675e-24	4.48913e-22
MTND4LP23	ENSG00000259600	9.8132	-5.05368	7.42744e-05	0.000303754
NFE2	ENSG00000123405	68.8635	-5.05308	3.01047e-18	1.07142e-16
COLEC12	ENSG00000158270	857.451	-5.03444	1.51664e-22	9.2315e-21
TNC	ENSG00000041982	3094.67	-5.02972	7.21305e-15	1.66907e-13
CX3CL1	ENSG00000006210	1680.2	-5.02539	3.3522e-18	1.18659e-16
ITIH3	ENSG00000162267	52.625	-5.0179	1.21837e-12	2.14189e-11
SFTA2	ENSG00000196260	136.624	-5.01639	1.38969e-13	2.74729e-12
ROBO4	ENSG00000154133	2022.22	-5.01572	2.15779e-26	1.94231e-24
ADH1A	ENSG00000187758	20.5084	-5.0121	3.50698e-13	6.61352e-12
RP1L1	ENSG00000183638	83.8158	-5.01024	4.69296e-08	3.84268e-07
IGHV1-3	ENSG00000211935	24.6199	-5.00866	1.17843e-06	7.3077e-06
NA	ENSG00000234389	174.014	-5.00545	1.24755e-08	1.13704e-07
COL23A1	ENSG00000050767	82.6035	-5.00353	3.83021e-18	1.3485e-16
RN7SL689P	ENSG00000263432	23.2551	-4.99926	3.01472e-11	4.28474e-10
RN7SL118P	ENSG00000266420	36.195	-4.99731	1.28112e-12	2.24616e-11
MMEL1	ENSG00000142606	36.2798	-4.99545	6.92147e-18	2.39816e-16
CHI3L2	ENSG00000064886	130.916	-4.99168	3.26968e-11	4.61704e-10
LY6K	ENSG00000160886	8.50941	-4.98371	7.25889e-06	3.76887e-05
HYAL2	ENSG00000068001	2267.51	-4.98126	2.94983e-14	6.30243e-13
NUGGC	ENSG00000189233	41.2538	-4.97701	1.0568e-08	9.75742e-08
IL21R	ENSG00000103522	117.538	-4.97298	6.74328e-16	1.81163e-14
CCN5	ENSG00000064205	852.31	-4.96224	6.71019e-14	1.36677e-12
NA	ENSG00000280132	25.2505	-4.95961	2.15456e-07	1.55301e-06
CSF3	ENSG00000108342	316.404	-4.95694	1.27399e-06	7.83721e-06
PMAIP1	ENSG00000141682	42.9825	-4.95405	4.91637e-11	6.76362e-10
S100A12	ENSG00000163221	47.7481	-4.94956	0.00253741	0.00691048
AVPR2	ENSG00000126895	37.0666	-4.9473	2.4682e-07	1.75494e-06
GPR182	ENSG00000166856	14.8182	-4.94652	1.05588e-09	1.15771e-08
KIF26A	ENSG00000066735	273.285	-4.94456	2.1916e-15	5.47774e-14
EMP3	ENSG00000142227	671.924	-4.94141	2.05893e-37	5.44764e-35
GNA15-DT	ENSG00000267551	44.6856	-4.938	6.44493e-07	4.2194e-06
USHBP1	ENSG00000130307	286.916	-4.93045	1.31556e-12	2.30193e-11
EMILIN1	ENSG00000138080	1758.24	-4.92996	1.95074e-27	2.01967e-25
CLEC4D	ENSG00000166527	20.3658	-4.92773	6.13955e-05	0.000255878
HBA1	ENSG00000206172	4442.57	-4.92222	4.73158e-08	3.87188e-07
ADGRE3	ENSG00000131355	63.7844	-4.91533	2.62378e-13	5.04976e-12
EPHB4	ENSG00000196411	1434.58	-4.9152	2.80331e-29	3.63515e-27
S100A9	ENSG00000163220	898.582	-4.91471	1.31615e-11	1.98819e-10
FLT4	ENSG00000037280	1145.46	-4.91061	1.89177e-17	6.17099e-16
PLAC9	ENSG00000189129	214.379	-4.9073	8.43174e-27	8.06062e-25
CLIC3	ENSG00000169583	70.9223	-4.90587	1.40353e-16	4.11231e-15
IGHV3-7	ENSG00000211938	83.9437	-4.90537	1.25724e-07	9.50152e-07
GLI1	ENSG00000111087	54.3836	-4.90418	6.63126e-10	7.53903e-09
ACVRL1	ENSG00000139567	2217.98	-4.90162	7.75598e-28	8.46501e-26
MGAT5B	ENSG00000167889	106.679	-4.89947	1.50952e-11	2.25687e-10
AOC3	ENSG00000131471	5128.04	-4.89384	4.43783e-31	6.68073e-29
WFDC1	ENSG00000103175	317.225	-4.89373	1.4684e-20	7.16263e-19
UPK3B	ENSG00000243566	336.375	-4.89092	1.31338e-14	2.95809e-13
FNDC1	ENSG00000164694	153.276	-4.89044	5.07303e-12	8.20266e-11
SPON2	ENSG00000159674	758.199	-4.88734	4.35275e-16	1.19015e-14
FGR	ENSG00000000938	983.252	-4.88294	1.93812e-22	1.16438e-20
SNORD17	ENSG00000212232	4465.85	-4.88215	2.63317e-13	5.06412e-12
NA	ENSG00000279030	41.0236	-4.88181	2.08681e-12	3.56801e-11
IL1RL1	ENSG00000115602	2758.1	-4.87743	7.56875e-08	5.99866e-07
RND1	ENSG00000172602	448.177	-4.87634	2.00164e-07	1.4548e-06
CES1	ENSG00000198848	892.2	-4.87354	4.95405e-11	6.80474e-10
RN7SL803P	ENSG00000272197	21.04	-4.87133	6.12551e-16	1.65244e-14
NLRP12	ENSG00000142405	41.8322	-4.86759	1.91582e-09	2.01295e-08
IGKJ4	ENSG00000211594	11.7121	-4.86725	2.40954e-07	1.71836e-06
NA	ENSG00000248491	8.03331	-4.86709	1.67035e-05	8.00095e-05
TCIRG1	ENSG00000110719	1249.6	-4.86637	7.68379e-21	3.90057e-19
TBX5-AS1	ENSG00000255399	290.744	-4.86452	4.64334e-35	1.03955e-32
SPHK1	ENSG00000176170	204.553	-4.85451	7.503e-16	2.00136e-14
SGCA	ENSG00000108823	186.369	-4.85286	1.95591e-32	3.50913e-30
IGLV7-46	ENSG00000211649	9.29424	-4.85115	0.000440477	0.00147959
SVEP1	ENSG00000165124	3343.89	-4.85102	2.48712e-16	7.08896e-15
NA	ENSG00000221972	34.0608	-4.85048	1.577e-14	3.49474e-13
CD244	ENSG00000122223	71.0946	-4.84893	9.51304e-14	1.908e-12
GJB2	ENSG00000165474	26.488	-4.8441	2.98962e-05	0.0001346
PIEZO2	ENSG00000154864	762.846	-4.83736	2.5235e-20	1.18886e-18
TBX4	ENSG00000121075	1043.58	-4.83508	2.68918e-23	1.74357e-21
COL1A2	ENSG00000164692	18588.2	-4.83085	2.9962e-16	8.37594e-15
RN7SKP8	ENSG00000222969	70.5316	-4.83082	3.3424e-08	2.81785e-07
KCNN4	ENSG00000104783	114.82	-4.82714	2.46899e-09	2.54717e-08
IGLV8-61	ENSG00000211638	10.8142	-4.8264	9.24768e-05	0.000369203
CCL24	ENSG00000106178	66.251	-4.82457	2.15188e-05	0.000100171
PKN3	ENSG00000160447	363.828	-4.81875	1.63618e-16	4.75146e-15
NA	ENSG00000255328	26.1373	-4.81477	2.98121e-07	2.0848e-06
FCRL3	ENSG00000160856	30.3175	-4.81465	1.63664e-10	2.08411e-09
IGHG3	ENSG00000211897	553.656	-4.80836	4.90156e-16	1.33741e-14
IGDCC4	ENSG00000103742	56.6922	-4.80723	6.30325e-08	5.05534e-07
DIO3OS	ENSG00000258498	315.421	-4.80573	4.0898e-15	9.82828e-14
LINC00092	ENSG00000225194	36.6623	-4.80493	1.13477e-11	1.73724e-10
PLIN2	ENSG00000147872	940.394	-4.80383	1.86002e-19	7.85829e-18
FOLR1	ENSG00000110195	272.894	-4.8035	2.25765e-12	3.84505e-11
HLA-E	ENSG00000204592	19534.8	-4.78907	1.47706e-50	1.20906e-47
PSTPIP1	ENSG00000140368	245.125	-4.78755	7.59525e-23	4.74821e-21
MS4A15	ENSG00000166961	216.753	-4.78571	3.88738e-11	5.42494e-10
CD3E	ENSG00000198851	369.096	-4.78534	3.11959e-11	4.42179e-10
MT1G	ENSG00000125144	27.271	-4.78229	1.13249e-05	5.62037e-05
MCOLN2	ENSG00000153898	107.8	-4.77839	8.64767e-11	1.14345e-09
CD247	ENSG00000198821	181.388	-4.77681	3.80423e-26	3.33271e-24
PRF1	ENSG00000180644	355.18	-4.77312	1.46247e-20	7.14699e-19
IGLV1-40	ENSG00000211653	46.0654	-4.77171	3.37516e-08	2.84181e-07
PRRG3	ENSG00000130032	73.6053	-4.76991	9.2295e-08	7.19089e-07
VAV2	ENSG00000160293	1016.93	-4.76907	4.71524e-22	2.72651e-20
MOXD1	ENSG00000079931	401.484	-4.76654	2.86021e-18	1.0235e-16
MUSK	ENSG00000030304	77.7956	-4.76586	2.66069e-23	1.73369e-21
TKTL1	ENSG00000007350	14.7586	-4.76547	1.14036e-09	1.24225e-08
TNNT2	ENSG00000118194	46.4776	-4.76453	8.98709e-11	1.18534e-09
IGHM	ENSG00000211899	696.413	-4.7644	2.21077e-21	1.18909e-19
CYP1B1	ENSG00000138061	968.774	-4.76013	2.03704e-14	4.42806e-13
HBB	ENSG00000244734	43117.9	-4.75739	3.98921e-07	2.73256e-06
TIE1	ENSG00000066056	1571.01	-4.75635	6.50903e-24	4.53451e-22
PTGES	ENSG00000148344	86.845	-4.75479	2.29051e-10	2.83275e-09
SFRP4	ENSG00000106483	377.588	-4.75345	3.67122e-08	3.06521e-07
LAMB3	ENSG00000196878	537.588	-4.75336	7.0556e-22	4.00899e-20
IGSF10	ENSG00000152580	1805.98	-4.75224	3.0873e-11	4.38076e-10
BCHE	ENSG00000114200	109.463	-4.75161	6.32424e-09	6.10605e-08
RN7SL472P	ENSG00000240457	19.6835	-4.74772	1.62524e-06	9.76187e-06
HHIP	ENSG00000164161	157.294	-4.74075	6.39868e-10	7.30314e-09
CD40LG	ENSG00000102245	41.1146	-4.73934	8.14749e-08	6.4243e-07
VGLL3	ENSG00000206538	1807.45	-4.73652	5.52152e-25	4.3695e-23
COL4A2	ENSG00000134871	13860.3	-4.73527	1.15367e-55	1.31388e-52
HEMGN	ENSG00000136929	53.1718	-4.73326	2.23739e-10	2.77229e-09
CAVIN1	ENSG00000177469	8889.66	-4.73221	2.20899e-32	3.90961e-30
ACKR1	ENSG00000213088	893.492	-4.72746	5.56152e-13	1.02087e-11
SH2D1B	ENSG00000198574	27.8223	-4.72739	1.39112e-09	1.49992e-08
SFN	ENSG00000175793	111.173	-4.72373	3.05772e-09	3.11165e-08
BST2	ENSG00000130303	1040.35	-4.72167	7.21124e-31	1.07325e-28
GJD3	ENSG00000183153	22.6729	-4.72108	1.38407e-05	6.73495e-05
NA	ENSG00000259354	41.1346	-4.71946	2.52205e-10	3.09143e-09
IGF2	ENSG00000167244	2217.57	-4.7161	7.87719e-17	2.37713e-15
IGLV4-69	ENSG00000211637	27.1068	-4.7135	1.84382e-05	8.73979e-05
IER5	ENSG00000162783	1953.27	-4.7134	1.25438e-12	2.20222e-11
SH2D2A	ENSG00000027869	140.772	-4.71146	1.93588e-20	9.28728e-19
RGCC	ENSG00000102760	1700.8	-4.71032	1.05965e-29	1.40896e-27
EFNB1	ENSG00000090776	1181.56	-4.70881	6.14359e-39	1.78806e-36
GATA2	ENSG00000179348	814.88	-4.70818	1.54926e-22	9.37216e-21
LILRB3	ENSG00000204577	218.963	-4.70736	4.15794e-16	1.14045e-14
RPS4XP22	ENSG00000239830	23.6494	-4.70128	3.73946e-10	4.44224e-09
DOK2	ENSG00000147443	303.013	-4.70067	2.9389e-32	4.9988e-30
CCDC80	ENSG00000091986	4027.13	-4.70042	3.30358e-10	3.96041e-09
MYOC	ENSG00000034971	86.0056	-4.70011	2.08573e-06	1.21597e-05
RN7SKP118	ENSG00000201201	22.4188	-4.69917	8.75932e-09	8.2444e-08
GPER1	ENSG00000164850	184.956	-4.69908	5.40889e-11	7.37152e-10
SFRP2	ENSG00000145423	505.638	-4.69825	2.88363e-07	2.0207e-06
PENK	ENSG00000181195	15.4097	-4.69784	8.60139e-08	6.74565e-07
FXYD7	ENSG00000221946	38.1903	-4.69655	2.67751e-11	3.83249e-10
BCL2A1	ENSG00000140379	142.557	-4.69418	4.74753e-09	4.6628e-08
SERPINH1	ENSG00000149257	3977.96	-4.69039	2.0081e-12	3.44467e-11
PPP1R15A	ENSG00000087074	5140.61	-4.68936	8.9183e-16	2.35728e-14
SH2D3C	ENSG00000095370	970.564	-4.68766	1.38497e-34	2.9736e-32
ITM2A	ENSG00000078596	213.76	-4.6867	2.85638e-18	1.0235e-16
CCL5	ENSG00000271503	448.628	-4.68404	2.24021e-12	3.82032e-11
USP6	ENSG00000129204	81.2633	-4.68112	0.000228226	0.000825711
NA	ENSG00000268734	19.2501	-4.67741	3.46784e-05	0.000153596
COL3A1	ENSG00000168542	14130.3	-4.67694	5.77962e-10	6.66922e-09
PCSK6	ENSG00000140479	153.208	-4.67579	4.84959e-25	3.89663e-23
C1QTNF7	ENSG00000163145	375.299	-4.66668	3.62654e-11	5.09349e-10
TNFRSF8	ENSG00000120949	38.792	-4.66595	1.05826e-15	2.76371e-14
FGF10	ENSG00000070193	56.4843	-4.66584	1.01611e-20	5.07937e-19
EREG	ENSG00000124882	89.4429	-4.66393	5.88183e-05	0.000246431
NA	ENSG00000272783	10.8363	-4.66111	1.41403e-05	6.86925e-05
IGLV2-23	ENSG00000211660	39.3178	-4.65998	1.54703e-07	1.14926e-06
CD101	ENSG00000134256	121.729	-4.65787	2.97052e-18	1.05864e-16
ARSI	ENSG00000183876	78.7898	-4.65626	5.92574e-16	1.6035e-14
SLCO2A1	ENSG00000174640	3439.38	-4.65543	5.30629e-22	3.05479e-20
IP6K3	ENSG00000161896	54.2494	-4.65427	7.91258e-19	3.04797e-17
TSLP	ENSG00000145777	21.1252	-4.6534	3.56612e-14	7.56365e-13
NBL1	ENSG00000158747	815.775	-4.65305	1.81591e-31	2.86542e-29
LSP1	ENSG00000130592	860.043	-4.65129	2.39176e-30	3.36827e-28
IGHV1-18	ENSG00000211945	36.8991	-4.65124	2.23941e-09	2.33237e-08
JCAD	ENSG00000165757	3795.08	-4.64803	1.35927e-22	8.33833e-21
FN1	ENSG00000115414	50970.4	-4.64761	1.70263e-20	8.25904e-19
MMP28	ENSG00000271447	207.184	-4.64286	4.25887e-25	3.45377e-23
IGLV3-9	ENSG00000211670	10.4755	-4.64265	1.18722e-05	5.872e-05
APLNR	ENSG00000134817	429.273	-4.63958	1.12057e-05	5.56755e-05
SEPTIN9-DT	ENSG00000263718	11.8674	-4.6361	0.00016119	0.000608211
NAMPTP1	ENSG00000229644	139.537	-4.63561	3.2787e-06	1.83157e-05
VWFP1	ENSG00000241717	66.0504	-4.63464	1.64389e-05	7.88934e-05
IGKC	ENSG00000211592	3062	-4.63268	7.81097e-12	1.22589e-10
SLCO4A1	ENSG00000101187	690.329	-4.62985	5.55834e-08	4.50899e-07
TBX3	ENSG00000135111	1939.88	-4.6256	4.32472e-31	6.58615e-29
GJC2	ENSG00000198835	176.963	-4.62367	2.59501e-10	3.17337e-09
IGLV3-21	ENSG00000211662	59.2421	-4.62284	1.11088e-06	6.92547e-06
GZMM	ENSG00000197540	33.0219	-4.62224	1.2899e-10	1.66442e-09
MS4A1	ENSG00000156738	34.5416	-4.62118	3.86694e-14	8.16859e-13
TFPI2	ENSG00000105825	85.2294	-4.621	2.65806e-07	1.87922e-06
SIRPB1	ENSG00000101307	154.686	-4.61119	3.50085e-31	5.39419e-29
NA	ENSG00000230747	17.0834	-4.607	1.534e-14	3.40811e-13
NOD2	ENSG00000167207	169.808	-4.60315	2.36128e-23	1.55016e-21
BMP5	ENSG00000112175	248.398	-4.60152	5.03032e-17	1.55017e-15
GSTM5	ENSG00000134201	211.608	-4.60066	2.64201e-15	6.50422e-14
LIMS2	ENSG00000072163	2338.63	-4.59811	1.56952e-26	1.4275e-24
NA	ENSG00000236525	98.8462	-4.59785	1.2673e-07	9.57473e-07
ADRB3	ENSG00000188778	22.0473	-4.5961	0.000680289	0.00217656
PLEKHF1	ENSG00000166289	78.7048	-4.59598	6.8645e-09	6.57254e-08
FGG	ENSG00000171557	28.6218	-4.59594	0.000840374	0.00262588
STAB2	ENSG00000136011	57.4861	-4.59054	1.26038e-17	4.22719e-16
LINC01451	ENSG00000279141	24.3479	-4.58452	5.73591e-07	3.79219e-06
BCL6B	ENSG00000161940	507.82	-4.58208	2.54624e-23	1.66741e-21
RNU1-89P	ENSG00000207322	26.9215	-4.58077	3.42967e-08	2.88401e-07
ALS2CL	ENSG00000178038	1132.57	-4.58057	1.22429e-26	1.1372e-24
NA	ENSG00000261618	56.7546	-4.57925	2.52747e-07	1.79222e-06
NA	ENSG00000263482	12.569	-4.57843	2.05899e-11	3.00781e-10
SH3GL3	ENSG00000140600	26.4908	-4.57587	8.19547e-08	6.45437e-07
IL18RAP	ENSG00000115607	123.104	-4.57551	2.04404e-07	1.47905e-06
SHISA3	ENSG00000178343	38.6335	-4.57398	2.77212e-07	1.95144e-06
STX11	ENSG00000135604	439.962	-4.56903	4.70735e-12	7.65866e-11
FCER1A	ENSG00000179639	48.1344	-4.56876	7.65141e-07	4.945e-06
HNF1B	ENSG00000275410	87.8394	-4.5673	4.99624e-20	2.2564e-18
LTBP2	ENSG00000119681	8134.49	-4.56693	4.44084e-17	1.37174e-15
KLHL30	ENSG00000168427	33.1028	-4.56558	4.49283e-15	1.07279e-13
PKD1L2	ENSG00000166473	38.7624	-4.56506	6.28078e-07	4.12225e-06
KCNMB1	ENSG00000145936	192.397	-4.564	2.56423e-11	3.68444e-10
ERFE	ENSG00000178752	12.8987	-4.56366	1.91205e-06	1.12696e-05
CGAS	ENSG00000164430	170.81	-4.55939	8.17516e-13	1.45905e-11
LIPN	ENSG00000204020	15.5765	-4.55799	0.000249809	0.000895878
TOR4A	ENSG00000198113	429.884	-4.55647	4.01059e-12	6.59468e-11
PIEZO1	ENSG00000103335	2827.88	-4.55165	1.07494e-24	8.23302e-23
OASL	ENSG00000135114	100.079	-4.54775	6.45834e-14	1.31958e-12
NMUR1	ENSG00000171596	64.4585	-4.54764	4.4552e-15	1.06478e-13
EGFL7	ENSG00000172889	2343.12	-4.54677	8.26465e-22	4.66561e-20
MMP14	ENSG00000157227	2403.4	-4.54658	1.26282e-30	1.82754e-28
ELN	ENSG00000049540	4584.99	-4.54324	1.80237e-17	5.9162e-16
SFTA1P	ENSG00000225383	185.88	-4.53921	1.4264e-11	2.1436e-10
LILRA6	ENSG00000244482	117.182	-4.53687	4.45866e-14	9.30599e-13
CARD16	ENSG00000204397	127.461	-4.53662	1.91039e-12	3.28999e-11
HLA-DQA1	ENSG00000237541	195.766	-4.53503	6.58904e-12	1.0492e-10
IGF2BP3	ENSG00000136231	16.8519	-4.5348	7.42063e-10	8.36026e-09
PPBP	ENSG00000163736	47.6302	-4.53371	1.29133e-07	9.73387e-07
GZMH	ENSG00000100450	55.3059	-4.53197	3.18421e-10	3.83305e-09
HSD11B1	ENSG00000117594	94.6928	-4.53071	3.11181e-13	5.90657e-12
FBLN2	ENSG00000163520	1063.06	-4.5296	1.18974e-18	4.45837e-17
EMID1	ENSG00000186998	260.077	-4.52411	2.13503e-20	1.0113e-18
COL8A1	ENSG00000144810	1629.26	-4.52293	8.64245e-27	8.20219e-25
IGHJ6	ENSG00000211900	40.2667	-4.52064	2.52106e-07	1.78816e-06
MXRA5	ENSG00000101825	1170.91	-4.52005	1.05741e-08	9.7596e-08
CHRM2	ENSG00000181072	43.6406	-4.51976	5.62645e-07	3.7322e-06
PYHIN1	ENSG00000163564	65.8189	-4.51683	3.12863e-15	7.63758e-14
ADTRP	ENSG00000111863	47.9993	-4.51596	1.82306e-19	7.71458e-18
CACNG8	ENSG00000142408	38.2288	-4.51391	2.40873e-06	1.38638e-05
PGGHG	ENSG00000142102	1327.91	-4.51337	1.20134e-32	2.23177e-30
PI3	ENSG00000124102	12.9808	-4.50819	1.56046e-08	1.39934e-07
ASB9	ENSG00000102048	37.8623	-4.50341	4.97341e-08	4.06216e-07
IGLV6-57	ENSG00000211640	15.7358	-4.50174	3.5782e-05	0.000158003
DCHS2	ENSG00000197410	38.4246	-4.49959	2.57294e-06	1.47142e-05
NA	ENSG00000211673	32.9889	-4.49785	3.35343e-05	0.000149109
COL26A1	ENSG00000160963	20.0032	-4.49667	2.82235e-05	0.000127904
NR2F1	ENSG00000175745	1207.38	-4.49557	3.4498e-18	1.21949e-16
SIT1	ENSG00000137078	14.1563	-4.49214	8.66108e-08	6.78637e-07
CRISP3	ENSG00000096006	14.2114	-4.49082	9.26519e-09	8.67999e-08
PCAT19	ENSG00000267107	291.483	-4.48988	2.74635e-16	7.75191e-15
VCAN	ENSG00000038427	4076.92	-4.48899	1.94876e-14	4.26804e-13
MFAP2	ENSG00000117122	89.4345	-4.4865	1.69681e-10	2.15236e-09
THBS1	ENSG00000137801	24511.9	-4.48296	5.13803e-08	4.18357e-07
C19orf33	ENSG00000167644	14.6301	-4.48114	3.66697e-11	5.14752e-10
GPA33	ENSG00000143167	51.5097	-4.48112	4.26798e-11	5.9371e-10
ADRA2C	ENSG00000184160	68.8058	-4.48009	9.56238e-12	1.48211e-10
MEFV	ENSG00000103313	183.126	-4.47908	6.72795e-15	1.56373e-13
CCL13	ENSG00000181374	24.8836	-4.47648	1.47181e-07	1.09899e-06
GJA5	ENSG00000265107	743.382	-4.47584	1.68358e-16	4.87829e-15
IGHV2-5	ENSG00000211937	17.0146	-4.47517	7.06195e-07	4.58781e-06
CLIC5	ENSG00000112782	1658.34	-4.47203	2.75649e-17	8.79459e-16
MAB21L4	ENSG00000172478	83.1511	-4.47173	5.11324e-11	7.00138e-10
LINC02898	ENSG00000205086	29.3098	-4.47165	7.86354e-11	1.0461e-09
PRSS12	ENSG00000164099	290.045	-4.47079	9.8477e-09	9.16018e-08
ZAP70	ENSG00000115085	165.704	-4.47041	1.72474e-15	4.37769e-14
IGHG1	ENSG00000211896	709.049	-4.46795	6.47871e-13	1.17686e-11
FCAR	ENSG00000186431	74.8802	-4.46348	8.47721e-08	6.65823e-07
RN7SL368P	ENSG00000239948	7.40461	-4.46301	1.80427e-10	2.28314e-09
ANGPT1	ENSG00000154188	405.108	-4.46211	1.63044e-16	4.74005e-15
MYO1G	ENSG00000136286	554.922	-4.45808	3.41704e-19	1.38984e-17
CCN1	ENSG00000142871	6267.04	-4.4565	5.34838e-10	6.19618e-09
SEC14L4	ENSG00000133488	37.3336	-4.45331	9.68142e-10	1.07002e-08
IGKV4-1	ENSG00000211598	100.239	-4.45228	1.24709e-07	9.43569e-07
RNF112	ENSG00000128482	62.9016	-4.45149	8.54086e-14	1.72224e-12
CCR4	ENSG00000183813	43.2789	-4.45026	6.99197e-11	9.37297e-10
SEMA3G	ENSG00000010319	1529.65	-4.44961	4.26043e-16	1.16734e-14
TG	ENSG00000042832	662.478	-4.44797	0.0124787	0.0271733
COL6A2	ENSG00000142173	10198.3	-4.44712	2.18587e-27	2.24536e-25
HSPA6	ENSG00000173110	370.403	-4.44132	2.58376e-06	1.4761e-05
CXCL5	ENSG00000163735	106.731	-4.44072	1.01899e-05	5.11916e-05
PTGIS	ENSG00000124212	1411.85	-4.43747	8.67078e-17	2.59866e-15
PECAM1	ENSG00000261371	7937.83	-4.4366	2.25746e-22	1.34086e-20
NOTUM	ENSG00000185269	51.3729	-4.4362	1.82326e-07	1.33478e-06
FZD2	ENSG00000180340	53.6539	-4.43597	1.31716e-11	1.98858e-10
IGKV1-5	ENSG00000243466	80.9834	-4.43094	1.15894e-08	1.06144e-07
P2RX1	ENSG00000108405	145.307	-4.43034	1.03069e-21	5.73201e-20
CD1C	ENSG00000158481	27.1281	-4.42858	1.66271e-05	7.96654e-05
MMP25	ENSG00000008516	258.002	-4.42839	2.39801e-11	3.46271e-10
FRAS1	ENSG00000138759	973.904	-4.42535	9.77563e-16	2.56576e-14
CD3D	ENSG00000167286	48.6948	-4.42534	7.1808e-09	6.85447e-08
SCHIP1	ENSG00000283154	180.647	-4.42472	4.05506e-12	6.66363e-11
VNN2	ENSG00000112303	165.285	-4.4217	6.7788e-10	7.68675e-09
ULBP2	ENSG00000131015	11.6592	-4.41754	1.16522e-08	1.06645e-07
MAP3K6	ENSG00000142733	1326.28	-4.41662	4.23662e-19	1.68654e-17
BMP6	ENSG00000153162	220.897	-4.41581	2.89071e-23	1.86501e-21
ANKRD33B	ENSG00000164236	253.563	-4.41531	4.99632e-28	5.54549e-26
ADAMTS7	ENSG00000136378	293.558	-4.41447	1.00433e-18	3.80714e-17
LYZ	ENSG00000090382	2125.08	-4.41294	1.69509e-12	2.93659e-11
STC2	ENSG00000113739	456.604	-4.41276	2.33933e-06	1.35049e-05
CCM2L	ENSG00000101331	243.958	-4.41247	2.02581e-14	4.40732e-13
TRAC	ENSG00000277734	211.257	-4.41236	1.84755e-08	1.63772e-07
TMEM139	ENSG00000178826	41.9863	-4.40682	1.60591e-17	5.31125e-16
CARD10	ENSG00000100065	443.329	-4.40606	1.38448e-18	5.14609e-17
P2RY1	ENSG00000169860	351.749	-4.40437	1.18437e-19	5.11939e-18
CD68	ENSG00000129226	81.9948	-4.39671	4.2446e-06	2.32115e-05
TCIM	ENSG00000176907	1870.2	-4.39552	9.01031e-07	5.74388e-06
CCDC194	ENSG00000269720	25.7312	-4.39477	7.38841e-10	8.32754e-09
ANGPTL2	ENSG00000136859	780.424	-4.39426	3.02064e-21	1.60167e-19
MMP9	ENSG00000100985	118.611	-4.39236	4.10131e-09	4.08168e-08
SUSD2	ENSG00000099994	1212.65	-4.38999	5.15038e-19	2.02262e-17
HPSE2	ENSG00000172987	53.824	-4.38901	6.13404e-07	4.0316e-06
TMC2	ENSG00000149488	30.0973	-4.38812	5.69677e-07	3.77011e-06
HES4	ENSG00000188290	250.276	-4.38466	1.40015e-11	2.109e-10
MMRN2	ENSG00000173269	1478.03	-4.38446	2.36118e-48	1.6276e-45
MLC1	ENSG00000100427	39.9757	-4.38373	9.23983e-10	1.02422e-08
RASSF3	ENSG00000153179	1931.43	-4.38224	6.36019e-27	6.10252e-25
ANGPT4	ENSG00000101280	70.5486	-4.38024	1.56153e-06	9.42024e-06
S1PR5	ENSG00000180739	55.199	-4.37991	2.46964e-08	2.14276e-07
AEBP1	ENSG00000106624	5842.53	-4.37514	2.89693e-17	9.19471e-16
HID1-AS1	ENSG00000263586	15.3896	-4.37401	5.26758e-07	3.52167e-06
CEACAM3	ENSG00000170956	25.0503	-4.37344	5.54638e-09	5.40282e-08
SLC5A9	ENSG00000117834	42.1709	-4.3731	7.1411e-15	1.65534e-13
NKD1	ENSG00000140807	1577.66	-4.36988	4.666e-23	2.94509e-21
GIPC3	ENSG00000179855	152.362	-4.36609	4.00506e-17	1.24594e-15
S100A14	ENSG00000189334	135.065	-4.35593	3.05343e-17	9.64797e-16
IGHA1	ENSG00000211895	2852	-4.35231	6.65984e-12	1.05888e-10
ZFP57	ENSG00000204644	6.86959	-4.35201	0.00456892	0.0114788
ISLR	ENSG00000129009	662.58	-4.35183	2.71105e-08	2.33289e-07
WIF1	ENSG00000156076	107.915	-4.34972	2.31281e-11	3.34522e-10
NA	ENSG00000199719	13.604	-4.34948	6.67421e-08	5.34304e-07
EVA1B	ENSG00000142694	147.053	-4.34934	2.63553e-09	2.71684e-08
ARHGEF15	ENSG00000198844	880.352	-4.34916	1.32763e-14	2.98763e-13
PAX5	ENSG00000196092	11.3563	-4.34726	2.76039e-08	2.37457e-07
EFNB2	ENSG00000125266	1226.81	-4.34151	1.40826e-39	4.55406e-37
LINC03099	ENSG00000236393	8.62868	-4.34104	4.49353e-06	2.44046e-05
CITED4	ENSG00000179862	213.221	-4.33873	4.79626e-12	7.7888e-11
LILRB2	ENSG00000131042	373.625	-4.33269	9.98588e-09	9.27225e-08
COL5A1	ENSG00000130635	4223.58	-4.33143	2.75168e-16	7.75862e-15
XPNPEP2	ENSG00000122121	28.021	-4.33032	1.0133e-07	7.81351e-07
TACSTD2	ENSG00000184292	620.642	-4.3291	3.13963e-09	3.18634e-08
GRAP	ENSG00000154016	163.904	-4.32855	2.35322e-18	8.4904e-17
COL4A1	ENSG00000187498	12981.1	-4.32849	3.09018e-34	6.47553e-32
GPRIN2	ENSG00000204175	178.11	-4.32844	8.68647e-11	1.148e-09
SLC11A1	ENSG00000018280	1536.86	-4.32796	1.37195e-14	3.07943e-13
TBXA2R	ENSG00000006638	83.0475	-4.32699	9.37925e-14	1.88405e-12
TBC1D10C	ENSG00000175463	158.518	-4.32686	2.12634e-21	1.14604e-19
CSF2RB	ENSG00000100368	517.256	-4.32638	4.80493e-32	8.01659e-30
COL6A3	ENSG00000163359	12743	-4.32635	1.39248e-23	9.40065e-22
FIBIN	ENSG00000176971	439.483	-4.32404	7.75656e-12	1.21808e-10
FCRL5	ENSG00000143297	29.2798	-4.31083	3.28837e-07	2.28416e-06
MATK	ENSG00000007264	86.4983	-4.30782	8.73017e-10	9.71032e-09
CD248	ENSG00000174807	688.235	-4.30633	3.44831e-09	3.47137e-08
NCR1	ENSG00000189430	16.8366	-4.30317	1.98721e-08	1.75027e-07
SULT1C4	ENSG00000198075	125.018	-4.30312	1.78144e-36	4.44409e-34
ADGRE5	ENSG00000123146	1674.95	-4.3005	1.09067e-57	1.42845e-54
ICAM3	ENSG00000076662	99.5478	-4.29241	9.39368e-24	6.44131e-22
SEMA3B	ENSG00000012171	944.887	-4.29202	3.05439e-28	3.47855e-26
VWF	ENSG00000110799	22207.1	-4.28573	2.22316e-23	1.46315e-21
NA	ENSG00000260578	21.9945	-4.28366	1.10627e-10	1.44024e-09
NA	ENSG00000257542	169.197	-4.28335	4.75529e-15	1.12826e-13
NTN1	ENSG00000065320	364.423	-4.28007	5.81872e-10	6.70843e-09
TNFSF14	ENSG00000125735	105.012	-4.2728	3.15932e-09	3.20508e-08
ADAMTS15	ENSG00000166106	242.578	-4.27169	8.70775e-22	4.89465e-20
LRG1	ENSG00000171236	99.9344	-4.27062	2.13716e-05	9.95745e-05
NA	ENSG00000250899	172.428	-4.26981	1.82423e-15	4.62574e-14
EXOC3L4	ENSG00000205436	55.6032	-4.26734	3.72174e-11	5.21601e-10
COL6A1	ENSG00000142156	9624.54	-4.26239	5.65228e-24	4.00151e-22
HCAR3	ENSG00000255398	49.2124	-4.26174	4.4133e-13	8.21621e-12
ARHGAP28	ENSG00000088756	227.288	-4.25887	1.40592e-10	1.80877e-09
PTPRB	ENSG00000127329	4536.5	-4.25752	2.67387e-17	8.56226e-16
CAV3	ENSG00000182533	11.8944	-4.25658	0.000225157	0.000815961
HLA-DQB2	ENSG00000232629	120.059	-4.2564	3.44993e-07	2.38625e-06
PCDH12	ENSG00000113555	607.885	-4.25563	1.19028e-17	4.00748e-16
BOK	ENSG00000176720	385.443	-4.25398	1.55819e-11	2.32301e-10
FAM30A	ENSG00000226777	78.7971	-4.25367	8.57033e-05	0.000344682
DYSF	ENSG00000135636	1300.57	-4.25304	5.02087e-25	4.00965e-23
ACTN2	ENSG00000077522	134.638	-4.25223	7.64643e-12	1.20439e-10
CNR2	ENSG00000188822	9.84765	-4.2489	7.09842e-08	5.65499e-07
ZYX	ENSG00000159840	4471.41	-4.24478	7.3529e-25	5.76652e-23
TEAD4	ENSG00000197905	213.165	-4.24466	6.78821e-16	1.82183e-14
ZNF366	ENSG00000178175	244.325	-4.24392	3.46047e-10	4.14276e-09
PTGER2	ENSG00000125384	91.0899	-4.24278	3.06067e-10	3.70648e-09
NOTCH4	ENSG00000204301	3167.51	-4.24141	2.37788e-14	5.14763e-13
PKP1	ENSG00000081277	173.662	-4.24004	4.54579e-06	2.46527e-05
TAMALIN	ENSG00000161835	1022.7	-4.23999	4.17067e-24	2.98488e-22
IL12A	ENSG00000168811	9.93981	-4.23691	5.59329e-05	0.00023551
KLRB1	ENSG00000111796	45.0429	-4.23614	2.60625e-07	1.84558e-06
RPL36AP34	ENSG00000232867	12.8715	-4.2352	2.81528e-05	0.00012765
AHRR	ENSG00000063438	118.836	-4.23353	2.2561e-11	3.27041e-10
NA	ENSG00000223006	10.0394	-4.23307	1.61499e-07	1.19433e-06
CLEC14A	ENSG00000176435	1048.06	-4.2309	2.53546e-19	1.04919e-17
GIMAP6	ENSG00000133561	1090.75	-4.22634	1.99933e-19	8.39269e-18
MICB	ENSG00000204516	108.18	-4.22445	4.61861e-19	1.82474e-17
DPP4	ENSG00000197635	135.955	-4.22426	1.35368e-15	3.48313e-14
ARAP3	ENSG00000120318	1023.19	-4.22213	3.97159e-20	1.81874e-18
FOXF2	ENSG00000137273	194.261	-4.21796	1.76247e-17	5.79977e-16
PRPH	ENSG00000135406	11.9087	-4.21708	0.000482044	0.00160344
LINC00656	ENSG00000233746	8.73134	-4.21706	2.08668e-06	1.21599e-05
ANGPTL1	ENSG00000116194	111.277	-4.21556	4.41538e-14	9.23036e-13
CDC42EP1	ENSG00000128283	887.207	-4.21244	8.96245e-19	3.42219e-17
IL4R	ENSG00000077238	2321.18	-4.2087	3.59926e-15	8.72954e-14
QPRT	ENSG00000103485	110.191	-4.20752	4.22018e-19	1.68255e-17
HOXC6	ENSG00000197757	14.8304	-4.2072	9.73953e-05	0.000387745
ENG	ENSG00000106991	4188.23	-4.2067	2.13204e-26	1.92575e-24
IGHD	ENSG00000211898	158.713	-4.20659	3.36927e-05	0.000149635
TMA7B	ENSG00000225528	23.3085	-4.20614	1.01762e-06	6.40299e-06
CPZ	ENSG00000109625	7.98007	-4.20432	0.000676021	0.00216725
CRACR2B	ENSG00000177685	225.625	-4.20391	6.04657e-14	1.24125e-12
RASAL3	ENSG00000105122	350.821	-4.20319	2.88227e-12	4.82725e-11
NA	ENSG00000235499	83.6572	-4.19989	4.62195e-07	3.12916e-06
AFAP1L1	ENSG00000157510	826.748	-4.19978	1.0628e-22	6.55035e-21
TNFAIP8L3	ENSG00000183578	139.19	-4.198	8.80556e-11	1.16257e-09
FBP1	ENSG00000165140	705.78	-4.19272	1.05498e-18	3.96921e-17
IL1R2	ENSG00000115590	242.39	-4.18822	8.67996e-06	4.42513e-05
HRCT1	ENSG00000196196	38.5765	-4.18654	1.40281e-12	2.44969e-11
IGHV4-30-2	ENSG00000231475	16.6594	-4.18632	0.000147657	0.000561109
EPHB6	ENSG00000106123	139.123	-4.18606	4.60167e-12	7.5007e-11
ADIRF	ENSG00000148671	842.065	-4.18331	6.12579e-13	1.11662e-11
C1QTNF2	ENSG00000145861	50.918	-4.18298	1.69319e-10	2.15044e-09
LCK	ENSG00000182866	99.5321	-4.17937	4.8608e-14	1.01051e-12
SLC6A14	ENSG00000268104	176.167	-4.17763	4.94442e-05	0.000211107
ASGR2	ENSG00000161944	15.3321	-4.17755	6.62677e-06	3.47094e-05
PTX3	ENSG00000163661	235.223	-4.17532	1.59716e-05	7.69186e-05
FBLN1	ENSG00000077942	4382.84	-4.17448	2.31065e-14	5.01036e-13
NA	ENSG00000260549	32.0245	-4.17336	8.77793e-08	6.86151e-07
C13orf46	ENSG00000283199	137.418	-4.17303	1.45752e-17	4.82658e-16
NFIX	ENSG00000008441	3921.33	-4.17118	2.17253e-15	5.44047e-14
ELANE	ENSG00000197561	25.2098	-4.17032	0.000121004	0.000470264
AQP1	ENSG00000240583	3746.06	-4.16484	8.17793e-16	2.17034e-14
GPR146	ENSG00000164849	237.44	-4.16445	9.82143e-20	4.28771e-18
SULT2B1	ENSG00000088002	48.6486	-4.16365	2.72883e-07	1.92355e-06
FLNC	ENSG00000128591	654.302	-4.16274	3.00632e-14	6.4179e-13
RN7SL665P	ENSG00000264169	21.9814	-4.16259	4.07026e-12	6.68441e-11
GLI2	ENSG00000074047	124.138	-4.16134	3.98814e-14	8.39754e-13
NA	ENSG00000206120	52.1223	-4.16134	0.000170548	0.000638802
ATF3	ENSG00000162772	1838.06	-4.1556	1.50237e-06	9.11631e-06
HYAL1	ENSG00000114378	319.49	-4.15425	1.26748e-27	1.36067e-25
SCARF2	ENSG00000244486	336.934	-4.15324	1.56445e-13	3.07882e-12
GSDMD	ENSG00000104518	558.927	-4.15055	1.51217e-15	3.86437e-14
ANXA1	ENSG00000135046	2397.02	-4.14928	7.80096e-10	8.74737e-09
NA	ENSG00000235888	28.1067	-4.1485	2.47445e-07	1.7589e-06
IQSEC3-AS2	ENSG00000256948	10.8496	-4.14579	6.15714e-05	0.00025653
FPR1	ENSG00000171051	273.456	-4.14474	2.74738e-09	2.82104e-08
PLEKHN1	ENSG00000187583	15.3369	-4.1444	4.44673e-07	3.02382e-06
HS3ST3A1	ENSG00000153976	48.5534	-4.14408	3.43135e-06	1.91033e-05
APOBEC3A	ENSG00000128383	54.0551	-4.13719	1.935e-08	1.70773e-07
NA	ENSG00000277496	19.2423	-4.13675	6.06053e-15	1.41741e-13
CDH13	ENSG00000140945	527.08	-4.13506	2.86131e-10	3.48114e-09
CD93	ENSG00000125810	6225.42	-4.13373	5.18619e-20	2.33414e-18
NA	ENSG00000201715	14.6164	-4.1301	4.82889e-07	3.25748e-06
PAQR5	ENSG00000137819	121.47	-4.12994	5.78459e-14	1.19027e-12
LAMB2	ENSG00000172037	3792.97	-4.12739	6.02597e-24	4.23175e-22
CD79A	ENSG00000105369	27.4695	-4.12705	7.76787e-07	5.01172e-06
CAV1	ENSG00000105974	3151.51	-4.12531	3.08219e-20	1.43196e-18
PAMR1	ENSG00000149090	154.222	-4.12458	1.63012e-11	2.41648e-10
GLIS2	ENSG00000126603	840.125	-4.12403	1.35975e-18	5.06647e-17
FAM110D	ENSG00000197245	143.54	-4.12351	8.18019e-12	1.28e-10
AJUBA	ENSG00000129474	295.192	-4.11983	3.84248e-24	2.76511e-22
FAM107A	ENSG00000168309	2258.79	-4.11912	5.15633e-12	8.32706e-11
IGF2BP2	ENSG00000073792	438.157	-4.11757	2.08898e-11	3.0467e-10
SCN2B	ENSG00000149575	47.4285	-4.11753	1.32809e-05	6.48786e-05
NA	ENSG00000235584	33.6008	-4.1174	7.86549e-05	0.000318782
TCF7	ENSG00000081059	235.476	-4.11712	5.11721e-27	4.94614e-25
PADI4	ENSG00000159339	30.2804	-4.11609	3.96346e-08	3.28749e-07
TPSAB1	ENSG00000172236	409.067	-4.11583	6.09925e-06	3.2178e-05
A2M	ENSG00000175899	46412.6	-4.11085	4.68096e-15	1.11365e-13
PLCD3	ENSG00000161714	423.57	-4.11081	6.69018e-13	1.21443e-11
HTRA3	ENSG00000170801	713.626	-4.11048	6.39971e-09	6.16755e-08
ACAP1	ENSG00000072818	227.979	-4.10999	3.66528e-14	7.76767e-13
GLT1D1	ENSG00000151948	46.6223	-4.10941	2.27556e-15	5.67135e-14
EGFL6	ENSG00000198759	304.722	-4.10768	1.03182e-09	1.13418e-08
ICOS	ENSG00000163600	23.1226	-4.10674	2.1675e-05	0.000100737
GLDC	ENSG00000178445	11.0438	-4.1066	2.91637e-09	2.98638e-08
FOXQ1	ENSG00000164379	145.493	-4.10627	3.11945e-10	3.76722e-09
CDH23	ENSG00000107736	498.286	-4.10438	6.29094e-15	1.46867e-13
CBX2	ENSG00000173894	57.501	-4.10321	3.5602e-08	2.98419e-07
IRF4	ENSG00000137265	103.232	-4.10284	1.75254e-08	1.55983e-07
PRDM6	ENSG00000061455	346.064	-4.10283	1.92189e-21	1.04444e-19
GLIPR2	ENSG00000122694	735.102	-4.10254	2.28705e-25	1.87209e-23
TNFAIP2	ENSG00000185215	2153.98	-4.10238	5.92052e-21	3.03487e-19
EMILIN2	ENSG00000132205	618.089	-4.10118	1.99587e-14	4.35156e-13
CCL19	ENSG00000172724	68.8056	-4.09996	0.00109031	0.00329094
FGD3	ENSG00000127084	457.973	-4.09868	1.97638e-20	9.45527e-19
HEATR9	ENSG00000270379	7.01403	-4.09805	0.000109637	0.00043127
LINC02982	ENSG00000215246	10.1255	-4.09461	4.22014e-06	2.30825e-05
ITGB7	ENSG00000139626	121.589	-4.09183	8.76689e-22	4.91735e-20
ANG	ENSG00000214274	39.841	-4.09164	5.11081e-14	1.05828e-12
FCRL1	ENSG00000163534	22.9698	-4.09145	6.84749e-06	3.57368e-05
TSPO	ENSG00000100300	266.714	-4.08758	2.41728e-33	4.65575e-31
GZMB	ENSG00000100453	43.3385	-4.087	1.8867e-08	1.66904e-07
NA	ENSG00000237886	15.9741	-4.08672	6.41788e-09	6.18279e-08
MT1X	ENSG00000187193	502.03	-4.0849	2.4869e-07	1.76632e-06
NES	ENSG00000132688	3072.75	-4.08477	1.17065e-19	5.07682e-18
FAM124B	ENSG00000124019	46.4555	-4.08444	3.664e-08	3.06238e-07
EFEMP1	ENSG00000115380	1174.77	-4.08259	4.42137e-09	4.37197e-08
NA	ENSG00000277351	29.3939	-4.08247	4.97472e-11	6.82955e-10
NA	ENSG00000171101	40.4685	-4.08197	3.32902e-16	9.26679e-15
FGFBP2	ENSG00000137441	19.3459	-4.08192	2.78172e-06	1.58029e-05
COMP	ENSG00000105664	56.4478	-4.08166	1.59058e-05	7.663e-05
MEOX2	ENSG00000106511	242.866	-4.08106	5.15726e-10	5.99332e-09
MT1M	ENSG00000205364	144.76	-4.07771	4.00022e-06	2.20361e-05
VSNL1	ENSG00000163032	18.5005	-4.07671	1.08273e-11	1.66634e-10
LRRC8E	ENSG00000171017	33.8779	-4.07478	2.05584e-05	9.61494e-05
TRBC1	ENSG00000211751	55.9316	-4.07204	6.89794e-11	9.26113e-10
KCNK17	ENSG00000124780	70.066	-4.07183	2.32638e-09	2.41718e-08
CSTA	ENSG00000121552	53.399	-4.07108	1.26854e-08	1.15496e-07
AHR	ENSG00000106546	1173.16	-4.0694	3.20296e-20	1.48493e-18
CCDC88B	ENSG00000168071	522.758	-4.06811	3.27205e-17	1.02644e-15
FMO2	ENSG00000094963	3410.03	-4.06782	8.12701e-28	8.83315e-26
IGSF9	ENSG00000085552	40.4927	-4.06748	1.34711e-06	8.25213e-06
SHROOM4	ENSG00000158352	1638.47	-4.06736	4.79885e-25	3.86772e-23
IGHV3-13	ENSG00000211942	6.81056	-4.06575	0.000169145	0.0006343
IYD	ENSG00000009765	41.8354	-4.06548	1.49667e-06	9.08966e-06
NCF2	ENSG00000116701	701.156	-4.06427	1.27556e-20	6.28044e-19
ITGA8	ENSG00000077943	1214.38	-4.06377	3.68765e-10	4.38468e-09
IGKJ5	ENSG00000211593	9.43715	-4.06231	0.000143903	0.000548755
HOXA4	ENSG00000197576	41.942	-4.06149	2.96807e-08	2.53243e-07
CD1E	ENSG00000158488	12.5064	-4.06055	0.000165583	0.000622727
NOTCH1	ENSG00000148400	2569.51	-4.06038	1.31879e-21	7.22687e-20
GALNT5	ENSG00000136542	212.473	-4.06036	8.02671e-12	1.25824e-10
CD34	ENSG00000174059	1897.47	-4.06031	1.41233e-12	2.46466e-11
GIMAP8	ENSG00000171115	1374.88	-4.0574	6.08185e-18	2.11564e-16
AGRN	ENSG00000188157	2136.36	-4.05606	1.98234e-16	5.69357e-15
CASS4	ENSG00000087589	342.327	-4.05583	4.72935e-15	1.12312e-13
NA	ENSG00000204622	110.438	-4.05505	1.90479e-15	4.81604e-14
GPRC5A	ENSG00000013588	5402.93	-4.05286	4.87231e-09	4.7764e-08
GATA1	ENSG00000102145	9.23764	-4.05228	3.96985e-08	3.29131e-07
IGLC2	ENSG00000211677	253.624	-4.05222	1.02126e-11	1.5745e-10
IGHG2	ENSG00000211893	305.782	-4.05134	1.04729e-06	6.56756e-06
PRELP	ENSG00000188783	5581.65	-4.05049	7.60794e-13	1.37035e-11
MRGPRF-AS1	ENSG00000256508	14.7633	-4.04998	5.86398e-05	0.000245723
LINC00163	ENSG00000234880	7.37685	-4.04894	7.60225e-05	0.000309598
CLDN23	ENSG00000253958	46.9466	-4.04523	6.86511e-09	6.57254e-08
RASGRP2	ENSG00000068831	527.289	-4.04521	2.14958e-15	5.38815e-14
CRTAM	ENSG00000109943	21.7376	-4.04255	1.13687e-06	7.07678e-06
C1orf167	ENSG00000215910	16.2626	-4.04207	3.56284e-13	6.7092e-12
IGHV3-11	ENSG00000211941	20.7197	-4.04091	0.000200509	0.000736212
GFI1	ENSG00000162676	106.936	-4.03991	2.05067e-10	2.56397e-09
JCHAIN	ENSG00000132465	592.298	-4.03813	1.96933e-07	1.43251e-06
NA	ENSG00000262370	50.2544	-4.03609	1.55499e-09	1.65575e-08
EPAS1	ENSG00000116016	34512.3	-4.03492	1.04057e-21	5.77473e-20
GPD1	ENSG00000167588	160.625	-4.03461	5.24084e-12	8.45189e-11
TLL1	ENSG00000038295	149.068	-4.03402	9.83791e-19	3.74012e-17
C1R	ENSG00000159403	2229.08	-4.0328	8.01666e-13	1.43435e-11
GIMAP7	ENSG00000179144	341.589	-4.03263	8.64307e-21	4.34542e-19
NA	ENSG00000235253	6.11336	-4.03062	7.47988e-05	0.000305469
NA	ENSG00000274565	23.6613	-4.02883	9.03251e-13	1.60623e-11
PGC	ENSG00000096088	528.77	-4.02553	2.05516e-05	9.61474e-05
TBX2	ENSG00000121068	3597.53	-4.02379	3.4963e-12	5.80001e-11
EHD2	ENSG00000024422	3560.5	-4.02281	3.98496e-14	8.39754e-13
CAV2	ENSG00000105971	908.413	-4.02074	1.539e-24	1.15509e-22
TMC6	ENSG00000141524	1115	-4.02015	1.07005e-13	2.13147e-12
CACNA1G	ENSG00000006283	53.213	-4.01914	1.06525e-05	5.32705e-05
EOMES	ENSG00000163508	47.6871	-4.0174	9.81158e-09	9.12982e-08
ADAMTSL4	ENSG00000143382	1324.52	-4.01602	1.75162e-18	6.45317e-17
TIMP3	ENSG00000100234	33751.1	-4.01403	1.25931e-19	5.40475e-18
MRGPRF	ENSG00000172935	192.898	-4.01393	2.5017e-17	8.02076e-16
IGHV3-15	ENSG00000211943	30.7506	-4.01384	9.58803e-08	7.43264e-07
MIR4635	ENSG00000263834	29.0719	-4.01257	1.04647e-05	5.24417e-05
JAK3	ENSG00000105639	606.821	-4.01251	1.76103e-11	2.5944e-10
ITGAX	ENSG00000140678	1731.53	-4.01121	2.56713e-12	4.3467e-11
CCDC69	ENSG00000198624	1013.74	-4.00606	9.38077e-25	7.26982e-23
GAS1	ENSG00000180447	237.272	-4.00431	1.14592e-07	8.73397e-07
NA	ENSG00000223825	40.959	-4.00368	8.04677e-09	7.62855e-08
SLC49A3	ENSG00000169026	203.91	-4.00302	5.34285e-18	1.86352e-16
ZNF683	ENSG00000176083	16.9023	-3.99967	2.52046e-06	1.44593e-05
ORAI1	ENSG00000276045	300.531	-3.99276	3.54472e-10	4.23202e-09
NA	ENSG00000206702	317.838	-3.9916	3.33129e-05	0.000148174
RRAS	ENSG00000126458	611.237	-3.99137	4.04824e-15	9.76423e-14
CD300LF	ENSG00000186074	78.8723	-3.99123	1.4173e-23	9.54362e-22
ADCY4	ENSG00000129467	980.058	-3.98814	5.01428e-21	2.58043e-19
TNNT3	ENSG00000130595	49.3195	-3.98802	1.89929e-10	2.39068e-09
DDAH2	ENSG00000213722	885.153	-3.98561	3.18613e-22	1.87125e-20
SNAI1	ENSG00000124216	199.897	-3.98174	3.88974e-09	3.88737e-08
FZD7	ENSG00000155760	240.385	-3.97945	1.45451e-09	1.56338e-08
IFI27	ENSG00000165949	828.602	-3.97918	2.23675e-18	8.10366e-17
SNX20	ENSG00000167208	138.802	-3.97684	7.11112e-16	1.9007e-14
TEAD2	ENSG00000074219	774.442	-3.97662	1.42507e-24	1.07266e-22
NA	ENSG00000263264	22.4416	-3.97495	6.98821e-11	9.37271e-10
LOC340268	ENSG00000197320	8.15128	-3.9731	0.000128415	0.000495682
SAA1	ENSG00000173432	69.7996	-3.97099	0.00103633	0.00315463
MAMDC2	ENSG00000165072	805.875	-3.96989	7.20566e-10	8.13556e-09
RN7SL411P	ENSG00000265327	11.5697	-3.96912	6.09718e-06	3.21735e-05
NA	ENSG00000271581	68.3047	-3.96577	7.54233e-13	1.3597e-11
TRHDE	ENSG00000072657	153.397	-3.96449	1.12873e-17	3.81005e-16
ITK	ENSG00000113263	208.736	-3.96352	2.39824e-12	4.07919e-11
RN7SKP185	ENSG00000199683	30.4152	-3.96077	2.05739e-10	2.57115e-09
CXCR3	ENSG00000186810	19.9612	-3.96023	4.53517e-09	4.47436e-08
LIPH	ENSG00000163898	157.544	-3.95996	6.28105e-12	1.00443e-10
SCUBE1	ENSG00000159307	355.41	-3.95962	1.12275e-13	2.23475e-12
ICAM4	ENSG00000105371	30.8824	-3.95801	1.0333e-15	2.70392e-14
NA	ENSG00000241529	161.902	-3.95801	8.5902e-09	8.10853e-08
NA	ENSG00000278701	9.36311	-3.95775	2.2447e-05	0.000103938
CD37	ENSG00000104894	458.218	-3.95712	1.43352e-14	3.20389e-13
TENM2	ENSG00000145934	63.9737	-3.95674	7.3259e-08	5.82381e-07
MYH11	ENSG00000133392	5904.61	-3.9564	1.56191e-16	4.55091e-15
SENCR	ENSG00000254703	23.1287	-3.95568	4.01819e-16	1.10559e-14
IGFBP4	ENSG00000141753	6280.09	-3.95428	2.22163e-19	9.26647e-18
GKN2	ENSG00000183607	33.5047	-3.9517	3.38634e-08	2.85032e-07
SLC15A3	ENSG00000110446	1095.2	-3.95151	2.56503e-14	5.51629e-13
SLIT3	ENSG00000184347	3990.39	-3.94966	2.05225e-15	5.16395e-14
FCRL6	ENSG00000181036	38.6825	-3.94888	3.54538e-18	1.25159e-16
S100A16	ENSG00000188643	352.558	-3.94878	6.46617e-21	3.3081e-19
NA	ENSG00000266389	9.4141	-3.94772	0.000214534	0.00078168
ADAM19	ENSG00000135074	669.036	-3.94743	5.72808e-22	3.28189e-20
HSPA1B	ENSG00000204388	6603.43	-3.94611	1.23392e-05	6.07774e-05
LRRC18	ENSG00000165383	22.1085	-3.94376	0.000781376	0.00246209
FGFR3	ENSG00000068078	221.125	-3.94314	1.06419e-13	2.12142e-12
SLC5A1	ENSG00000100170	23.2248	-3.94282	2.46948e-06	1.41885e-05
CXCL8	ENSG00000169429	457.948	-3.94164	8.23839e-07	5.28913e-06
HOXB6	ENSG00000108511	88.1946	-3.93789	2.27816e-17	7.38541e-16
LOC107984948	ENSG00000230615	108.603	-3.93554	2.30605e-17	7.45737e-16
CYTIP	ENSG00000115165	411.027	-3.93167	1.60099e-10	2.04168e-09
MLKL	ENSG00000168404	462.612	-3.9305	5.0322e-12	8.14669e-11
TBX5	ENSG00000089225	637.863	-3.93048	1.09282e-11	1.6799e-10
KCTD15	ENSG00000153885	461.354	-3.93019	5.75168e-17	1.75594e-15
LBH	ENSG00000213626	3410.7	-3.92917	6.57178e-15	1.53151e-13
KANK4	ENSG00000132854	118.411	-3.92917	1.35687e-06	8.31e-06
NA	ENSG00000277152	194.257	-3.92746	2.46221e-28	2.86645e-26
LCP1	ENSG00000136167	2982.62	-3.92699	7.55661e-14	1.52966e-12
TNFRSF10A-DT	ENSG00000246582	10.9845	-3.9266	4.24027e-08	3.49716e-07
DCN	ENSG00000011465	8491.25	-3.92606	1.55506e-11	2.31966e-10
DLL4	ENSG00000128917	648.711	-3.92509	5.09246e-15	1.2039e-13
CEBPB	ENSG00000172216	1972.5	-3.92156	2.98707e-10	3.62741e-09
CYS1	ENSG00000205795	51.9063	-3.92037	1.6491e-07	1.21715e-06
ITGAL	ENSG00000005844	646.554	-3.91754	3.47581e-28	3.92437e-26
RASGRP1	ENSG00000172575	154.266	-3.91666	1.41159e-18	5.23726e-17
NA	ENSG00000203878	15.9843	-3.9157	0.00011985	0.000466539
HOTAIRM1	ENSG00000233429	55.6207	-3.91389	8.06795e-06	4.14539e-05
AKAP12	ENSG00000131016	7366.06	-3.91358	1.62719e-09	1.72631e-08
TNFAIP6	ENSG00000123610	41.9391	-3.90949	3.23435e-05	0.000144254
CD5L	ENSG00000073754	29.5805	-3.90845	1.63048e-07	1.20442e-06
SOX17	ENSG00000164736	219.762	-3.90684	1.39596e-15	3.58136e-14
VCAM1	ENSG00000162692	322.578	-3.90423	2.29674e-08	1.99911e-07
NA	ENSG00000235852	34.7439	-3.90417	2.0767e-05	9.69646e-05
IL3RA	ENSG00000185291	169.032	-3.90265	3.85457e-13	7.23256e-12
ANXA8	ENSG00000265190	22.129	-3.90135	1.75182e-05	8.35072e-05
ADAM33	ENSG00000149451	361.978	-3.90047	7.82692e-19	3.01942e-17
SH2D1A	ENSG00000183918	55.0572	-3.8995	2.0199e-06	1.18339e-05
LINC02280	ENSG00000260792	55.6438	-3.89891	1.8258e-05	8.66237e-05
NA	ENSG00000229337	17.8081	-3.89866	0.00151288	0.0043924
LCN2	ENSG00000148346	115.726	-3.89634	6.75372e-05	0.000278901
GPM6A	ENSG00000150625	92.3632	-3.89562	1.54227e-22	9.35141e-21
UGT1A6	ENSG00000167165	13.8778	-3.89524	0.00556825	0.0136046
SCARF1	ENSG00000074660	738.674	-3.89505	1.13803e-19	4.94354e-18
SLC22A31	ENSG00000259803	147.97	-3.89481	4.86542e-08	3.97767e-07
SLC16A5	ENSG00000170190	254.176	-3.89459	1.21183e-19	5.21227e-18
ASCL2	ENSG00000183734	33.1332	-3.89373	5.13612e-05	0.000218295
NA	ENSG00000248350	6.39024	-3.89013	7.42643e-05	0.000303754
FASLG	ENSG00000117560	29.0576	-3.88873	1.88012e-10	2.36996e-09
SPON1	ENSG00000262655	1416.51	-3.88765	8.46322e-18	2.89407e-16
ALB	ENSG00000163631	110.744	-3.88626	2.22669e-05	0.00010324
ALPP	ENSG00000163283	32.3197	-3.88481	0.000545541	0.00179072
MCAM	ENSG00000076706	2392.19	-3.88398	1.48983e-32	2.74821e-30
SIGLEC6	ENSG00000105492	50.5395	-3.88397	2.88891e-05	0.000130582
CYBA	ENSG00000051523	898.251	-3.88137	1.97191e-16	5.66985e-15
CCR7	ENSG00000126353	26.7318	-3.88094	1.80665e-05	8.57932e-05
CD3G	ENSG00000160654	56.5337	-3.88092	2.02307e-08	1.77694e-07
CXCR2	ENSG00000180871	117.396	-3.87873	1.84609e-16	5.32559e-15
HS3ST2	ENSG00000122254	110.048	-3.87743	4.22113e-08	3.48246e-07
RHBDF1	ENSG00000007384	463.29	-3.87689	1.03341e-24	7.96154e-23
LAMC3	ENSG00000050555	1149.31	-3.87334	5.73924e-10	6.62555e-09
SYNPO	ENSG00000171992	4380.66	-3.87107	1.19778e-27	1.29113e-25
ARHGAP30	ENSG00000186517	938.503	-3.86909	2.85735e-15	7.01456e-14
TRGC2	ENSG00000227191	30.8249	-3.86842	9.29101e-07	5.90271e-06
ESAM	ENSG00000149564	1251.8	-3.86799	2.55457e-23	1.66869e-21
CLIC2	ENSG00000155962	325.427	-3.86778	8.2562e-15	1.89372e-13
VASH2	ENSG00000143494	52.8619	-3.86773	1.05747e-05	5.29424e-05
RAB37	ENSG00000172794	89.438	-3.86606	1.61244e-24	1.20675e-22
NUPR1	ENSG00000176046	692.158	-3.86595	6.98728e-21	3.56773e-19
ABI3BP	ENSG00000154175	2612.66	-3.86243	6.136e-10	7.02783e-09
SNCG	ENSG00000173267	69.3685	-3.85954	1.06666e-19	4.64122e-18
LMOD1	ENSG00000163431	911.848	-3.85811	1.26071e-19	5.40475e-18
LUM	ENSG00000139329	1910.71	-3.85765	3.14876e-08	2.67094e-07
MYCT1	ENSG00000120279	360.548	-3.85618	1.20973e-12	2.12812e-11
PPP1R14A	ENSG00000167641	335.886	-3.85554	1.13445e-13	2.25633e-12
S1PR1	ENSG00000170989	1645.76	-3.8553	3.99856e-12	6.57905e-11
NFKB2	ENSG00000077150	596.393	-3.85364	1.16126e-20	5.75011e-19
ADAMTS3	ENSG00000156140	50.3364	-3.85188	1.21433e-07	9.21176e-07
GREM2	ENSG00000180875	46.9864	-3.85181	9.99406e-10	1.10179e-08
DPEP2	ENSG00000167261	165.552	-3.85095	3.61965e-12	6.00082e-11
OLFML1	ENSG00000183801	392.079	-3.85078	4.62684e-09	4.55451e-08
VNN1	ENSG00000112299	56.6557	-3.8492	1.22389e-05	6.03171e-05
LATS2	ENSG00000150457	798.762	-3.84899	9.51735e-29	1.15416e-26
IKZF3	ENSG00000161405	469.388	-3.84833	2.95512e-18	1.05458e-16
P2RY2	ENSG00000175591	40.6154	-3.84598	2.67532e-07	1.89092e-06
C10orf105	ENSG00000214688	14.6667	-3.84303	1.52759e-09	1.63188e-08
RN7SL359P	ENSG00000244384	45.863	-3.84019	4.95756e-07	3.33654e-06
OLR1	ENSG00000173391	656.605	-3.8392	7.49328e-06	3.87826e-05
SMO	ENSG00000128602	158.088	-3.83848	6.69089e-09	6.42688e-08
LY9	ENSG00000122224	52.9609	-3.83664	3.73751e-16	1.0327e-14
PALM3	ENSG00000187867	71.4855	-3.83619	2.52507e-06	1.44825e-05
ADAP1	ENSG00000105963	164.916	-3.83522	1.25582e-07	9.49623e-07
EHBP1L1	ENSG00000173442	3324.24	-3.8329	2.02611e-16	5.81291e-15
FMO1	ENSG00000010932	24.6552	-3.83255	6.24497e-06	3.28806e-05
MIR3945HG	ENSG00000251230	8.0773	-3.83007	4.29727e-05	0.0001859
PODXL	ENSG00000128567	3293.47	-3.82913	1.90868e-18	6.99245e-17
ARHGAP45	ENSG00000180448	1028.05	-3.8265	3.36983e-13	6.36405e-12
TLDC2	ENSG00000101342	18.0983	-3.82637	3.59808e-06	1.99632e-05
LGALS1	ENSG00000100097	881.358	-3.82634	2.91308e-20	1.36016e-18
HMOX1	ENSG00000100292	725.353	-3.8263	1.33068e-07	1.00189e-06
MT1A	ENSG00000205362	65.5924	-3.82533	0.0024195	0.00663002
RADIL	ENSG00000157927	185.362	-3.82464	3.56676e-19	1.44625e-17
ZBTB32	ENSG00000011590	10.9317	-3.82223	2.55943e-06	1.46475e-05
CD48	ENSG00000117091	141.161	-3.822	2.57958e-08	2.23149e-07
HOXA5	ENSG00000106004	169.027	-3.82178	6.71783e-17	2.03901e-15
SERPING1	ENSG00000149131	5232.81	-3.82137	2.38775e-22	1.41184e-20
UBASH3A	ENSG00000160185	31.5573	-3.81996	1.66691e-07	1.22856e-06
HBD	ENSG00000223609	10.8957	-3.81983	5.99455e-05	0.000250393
CAVIN3	ENSG00000170955	291.443	-3.81825	1.49056e-10	1.91297e-09
OLFML3	ENSG00000116774	738.802	-3.81794	1.51648e-07	1.12849e-06
SLC17A9	ENSG00000101194	170.076	-3.81556	9.63059e-16	2.53277e-14
LINC01558	ENSG00000146521	12.577	-3.81402	1.80515e-05	8.57409e-05
SERPINC1	ENSG00000117601	19.9418	-3.81131	0.00295949	0.00787733
ADAMTS9-AS1	ENSG00000241158	34.2755	-3.81015	3.2056e-08	2.71301e-07
CDC42EP2	ENSG00000149798	363.797	-3.80921	1.6173e-17	5.34221e-16
NAPSA	ENSG00000131400	507.55	-3.8087	2.01132e-08	1.76734e-07
HLA-K	ENSG00000230795	64.369	-3.80558	2.4593e-07	1.75004e-06
GBP4	ENSG00000162654	1426.93	-3.80517	2.45199e-10	3.01113e-09
IGKV3-20	ENSG00000239951	77.2036	-3.80432	4.78562e-06	2.57975e-05
SP6	ENSG00000189120	116.196	-3.80025	8.04415e-10	8.98161e-09
IL2RB	ENSG00000100385	251.068	-3.79983	3.88623e-14	8.20274e-13
LYPD6	ENSG00000187123	23.2345	-3.79675	1.55022e-07	1.15131e-06
SMAD7	ENSG00000101665	1451.98	-3.79521	5.76843e-11	7.82082e-10
JAM2	ENSG00000154721	715.586	-3.79249	3.23124e-17	1.01954e-15
ITGA5	ENSG00000161638	2561.55	-3.79205	2.74049e-12	4.61044e-11
LTBP4	ENSG00000090006	8264.68	-3.79147	2.82705e-13	5.39737e-12
PRAM1	ENSG00000133246	178.563	-3.79035	3.11003e-10	3.75931e-09
PDLIM2	ENSG00000120913	569.524	-3.7899	3.82491e-41	1.45203e-38
TNFRSF10C	ENSG00000173535	108.596	-3.78821	2.23197e-13	4.32109e-12
TMEM266	ENSG00000169758	18.7273	-3.78756	1.55645e-06	9.39612e-06
SNORA2C	ENSG00000221491	45.2106	-3.78736	4.13489e-09	4.10885e-08
MATN3	ENSG00000132031	57.3486	-3.78636	4.74076e-09	4.65789e-08
SMTNL2	ENSG00000188176	59.0892	-3.78635	5.11149e-16	1.39035e-14
ADORA1	ENSG00000163485	40.1567	-3.78626	3.97058e-08	3.29131e-07
TESPA1	ENSG00000135426	72.5786	-3.78528	7.34666e-15	1.69699e-13
CFB	ENSG00000243649	29.2499	-3.78493	1.24791e-11	1.89495e-10
CYP4B1	ENSG00000142973	1394.22	-3.78464	1.94415e-12	3.33935e-11
IGHV3-53	ENSG00000211967	9.87919	-3.78353	0.00120327	0.00359104
CDKN2B	ENSG00000147883	179.063	-3.7835	1.21611e-16	3.59129e-15
IFI30	ENSG00000216490	36.5403	-3.78312	3.95371e-12	6.51343e-11
CD22	ENSG00000012124	71.6159	-3.78148	3.83628e-19	1.54359e-17
ARHGAP31	ENSG00000031081	1986.44	-3.78117	1.41064e-27	1.50818e-25
SLC8B1	ENSG00000089060	819.22	-3.78092	7.9205e-14	1.60084e-12
PODN	ENSG00000174348	1013.07	-3.77863	7.08807e-08	5.64846e-07
TSPAN32	ENSG00000064201	69.2625	-3.77796	3.51311e-20	1.62011e-18
CNN1	ENSG00000130176	360.108	-3.77765	3.10071e-07	2.16356e-06
VASN	ENSG00000168140	645.644	-3.77752	4.46879e-24	3.18085e-22
PMP22	ENSG00000109099	2131.01	-3.77738	1.66441e-19	7.06606e-18
PALD1	ENSG00000107719	1149.25	-3.77663	1.53425e-08	1.3763e-07
MIR126	ENSG00000199161	15.8862	-3.77551	5.00929e-08	4.08765e-07
NA	ENSG00000225938	22.5377	-3.77416	2.28155e-08	1.9868e-07
PTHLH	ENSG00000087494	15.4788	-3.77394	6.49974e-12	1.03687e-10
TMC8	ENSG00000167895	353.297	-3.77331	2.53482e-18	9.12047e-17
IGHV3-21	ENSG00000211947	29.0227	-3.77044	6.12889e-05	0.000255475
C2CD6	ENSG00000155754	28.952	-3.76999	3.80735e-08	3.16665e-07
RN7SL735P	ENSG00000244044	44.7929	-3.76894	2.19541e-10	2.7247e-09
KCNQ4	ENSG00000117013	71.2343	-3.7672	2.72343e-09	2.79975e-08
SH2D4A	ENSG00000104611	145.08	-3.76638	6.96817e-12	1.10554e-10
SIGLEC14	ENSG00000254415	282.191	-3.76633	1.40116e-05	6.80927e-05
MXRA8	ENSG00000162576	961.144	-3.76613	2.69067e-13	5.15954e-12
TRBC2	ENSG00000211772	166.89	-3.76341	3.25073e-13	6.15687e-12
TMEM74B	ENSG00000125895	371.005	-3.76338	9.48729e-09	8.85388e-08
CXCL1	ENSG00000163739	94.984	-3.7605	7.90151e-05	0.000320142
FHOD1	ENSG00000135723	781.31	-3.75979	5.05867e-21	2.59817e-19
NA	ENSG00000274995	70.9433	-3.75959	4.57401e-06	2.47698e-05
CD8A	ENSG00000153563	272.09	-3.75954	7.50713e-17	2.27331e-15
KANK2	ENSG00000197256	3184.98	-3.75943	2.63712e-29	3.43665e-27
LINC02519	ENSG00000226194	20.6464	-3.75755	0.000126928	0.000490593
TPM2	ENSG00000198467	1982.55	-3.75652	8.16032e-25	6.38064e-23
MDFIC	ENSG00000135272	427.819	-3.75515	5.85527e-28	6.47143e-26
BCL11B	ENSG00000127152	178.41	-3.75401	1.01814e-13	2.03582e-12
NA	ENSG00000260997	51.2648	-3.75133	3.7529e-08	3.1267e-07
DOK1	ENSG00000115325	193.939	-3.74904	1.17939e-12	2.07754e-11
RN7SL664P	ENSG00000265078	45.7629	-3.74886	1.522e-15	3.88571e-14
LRRC55	ENSG00000183908	10.7999	-3.74748	0.00146642	0.00427579
PKHD1L1	ENSG00000205038	515.48	-3.74678	3.72298e-14	7.88139e-13
SH2D4B	ENSG00000178217	10.7544	-3.7436	2.62943e-10	3.20947e-09
NA	ENSG00000277013	19.0653	-3.74314	4.02608e-06	2.21599e-05
HOXA6	ENSG00000106006	21.8635	-3.74217	6.07115e-05	0.000253431
FZD4	ENSG00000174804	2227.64	-3.74172	2.93609e-30	4.09085e-28
GCSAML	ENSG00000169224	22.428	-3.74168	1.77531e-08	1.57849e-07
CLEC2B	ENSG00000110852	188.694	-3.74125	4.07644e-15	9.81417e-14
NA	ENSG00000232807	70.6279	-3.73872	8.43874e-17	2.53491e-15
CD207	ENSG00000116031	29.6096	-3.7376	6.79566e-06	3.54875e-05
OGN	ENSG00000106809	179.223	-3.73756	1.29753e-08	1.18094e-07
TNFRSF4	ENSG00000186827	36.2008	-3.73736	1.24356e-06	7.67524e-06
RARRES1	ENSG00000118849	195.045	-3.73398	8.56644e-06	4.37582e-05
TMPRSS13	ENSG00000137747	29.5517	-3.73102	2.37969e-07	1.69985e-06
CSF3R	ENSG00000119535	1302.79	-3.73077	2.08131e-18	7.593e-17
PTPN7	ENSG00000143851	105.871	-3.73055	2.3992e-15	5.94558e-14
ANOS1	ENSG00000011201	466.722	-3.72977	2.08442e-08	1.82484e-07
GNA15	ENSG00000060558	188.557	-3.72972	1.07595e-09	1.17774e-08
GPX3	ENSG00000211445	12140.2	-3.72594	1.11027e-24	8.47882e-23
TMEM37	ENSG00000171227	145.383	-3.72566	1.20578e-19	5.20334e-18
KLRC1	ENSG00000134545	18.8815	-3.72075	2.60381e-07	1.84435e-06
CR1	ENSG00000203710	96.1726	-3.72035	1.14345e-08	1.04835e-07
AHNAK	ENSG00000124942	63379.4	-3.71866	1.99417e-18	7.29463e-17
KLRF1	ENSG00000150045	17.8752	-3.71765	6.77001e-09	6.49574e-08
GATA6	ENSG00000141448	587.206	-3.71754	5.1733e-13	9.5295e-12
CPA3	ENSG00000163751	258.616	-3.71722	3.88837e-07	2.66698e-06
PLEKHH2	ENSG00000152527	1477.36	-3.7169	1.04588e-18	3.94186e-17
SLITRK3	ENSG00000121871	11.8695	-3.7145	0.000134739	0.000517654
TMEM204	ENSG00000131634	490.622	-3.71447	1.63377e-15	4.1589e-14
HBA2	ENSG00000188536	6127.39	-3.71436	2.91485e-06	1.64764e-05
NA	ENSG00000251301	9.63915	-3.71409	2.78602e-06	1.58233e-05
SFTPC	ENSG00000168484	4491.6	-3.71405	2.97394e-06	1.67923e-05
CARHSP1	ENSG00000153048	1278.76	-3.71275	7.19846e-13	1.30309e-11
ANGPTL4	ENSG00000167772	329.833	-3.71049	0.000176675	0.000658466
SNTB1	ENSG00000172164	435.816	-3.7093	2.10976e-21	1.13944e-19
SNHG18	ENSG00000250786	47.6482	-3.70909	1.2427e-14	2.81342e-13
ARC	ENSG00000198576	352.998	-3.70852	0.000349967	0.00120587
NA	ENSG00000260695	35.0172	-3.70629	2.91465e-05	0.000131632
ST8SIA1	ENSG00000111728	132.291	-3.70583	7.54894e-14	1.52929e-12
MICA	ENSG00000204520	168.856	-3.70522	5.98233e-28	6.58408e-26
NRN1	ENSG00000124785	238.377	-3.70457	2.21425e-18	8.03325e-17
RHOD	ENSG00000173156	29.544	-3.70446	4.42211e-06	2.40708e-05
EPB41L4A-DT	ENSG00000278921	20.5446	-3.70251	6.65149e-06	3.4818e-05
HBG2	ENSG00000196565	14.902	-3.70244	0.000151488	0.000574001
HSPB6	ENSG00000004776	1851.78	-3.70171	6.12538e-07	4.02832e-06
NA	ENSG00000281162	12.5277	-3.69974	4.83996e-07	3.2641e-06
FBXO17	ENSG00000269190	136.7	-3.69893	2.78337e-16	7.83952e-15
C1S	ENSG00000182326	3709.45	-3.69876	7.70991e-15	1.77308e-13
PAQR5-DT	ENSG00000261634	10.172	-3.69708	0.00045923	0.0015353
IGHA2	ENSG00000211890	331.172	-3.69674	0.000213274	0.000777415
ASS1	ENSG00000130707	303.619	-3.69512	6.96489e-16	1.86352e-14
LPAR1	ENSG00000198121	744.962	-3.69404	1.08414e-10	1.41494e-09
DACT3	ENSG00000197380	462.405	-3.69273	4.01709e-14	8.4517e-13
GYPC	ENSG00000136732	775.343	-3.6908	2.45248e-18	8.83634e-17
NA	ENSG00000278330	19.9041	-3.6884	4.22837e-05	0.000183344
C11orf21	ENSG00000110665	91.7915	-3.68835	9.01047e-26	7.66299e-24
SLAMF7	ENSG00000026751	136.134	-3.68772	2.70913e-16	7.65511e-15
CAPG	ENSG00000042493	399.901	-3.68694	1.25823e-16	3.70731e-15
HEG1	ENSG00000173706	5920.39	-3.68673	2.69451e-30	3.77433e-28
CDH24	ENSG00000139880	178.337	-3.68658	3.5089e-08	2.94401e-07
KRT6A	ENSG00000205420	13.5211	-3.68511	0.00542651	0.0133142
PRDM1	ENSG00000057657	834.326	-3.68432	5.01802e-11	6.88178e-10
RAI14	ENSG00000039560	677.349	-3.68349	3.87627e-15	9.37534e-14
PPP1R18	ENSG00000146112	1991.42	-3.68338	9.16462e-12	1.42552e-10
AQP4	ENSG00000171885	816.231	-3.68226	8.71222e-07	5.56604e-06
TMEM158	ENSG00000249992	21.1456	-3.67995	2.5623e-05	0.000117276
CNTFR	ENSG00000122756	61.4054	-3.67659	9.19182e-08	7.16366e-07
NA	ENSG00000233411	8.70543	-3.67517	2.94231e-06	1.66209e-05
IGHV1-46	ENSG00000211962	10.3036	-3.67192	0.00132697	0.00391956
IGF1	ENSG00000017427	530.681	-3.67034	2.3706e-07	1.69382e-06
NA	ENSG00000181126	46.3904	-3.67018	2.16706e-07	1.56116e-06
LDB2	ENSG00000169744	1385.21	-3.67004	8.94386e-20	3.94403e-18
HOXA3	ENSG00000105997	153.31	-3.66949	1.81874e-13	3.55523e-12
NA	ENSG00000234961	22.0254	-3.66918	7.70095e-12	1.2108e-10
C1orf115	ENSG00000162817	683.262	-3.66857	1.63673e-14	3.62404e-13
HES1	ENSG00000114315	425.334	-3.66802	1.53587e-06	9.28985e-06
SDC1	ENSG00000115884	675.667	-3.6677	1.15719e-10	1.5042e-09
MNDA	ENSG00000163563	201.969	-3.66729	4.14065e-09	4.11145e-08
MTCO1P53	ENSG00000230916	42.6052	-3.66644	0.000185023	0.000686571
ADAMTS5	ENSG00000154736	200.601	-3.66461	4.40337e-09	4.35581e-08
MUCL3	ENSG00000168631	26.9262	-3.66145	2.55543e-06	1.46374e-05
FEZ1	ENSG00000149557	344.652	-3.65871	2.15526e-18	7.84096e-17
DCSTAMP	ENSG00000164935	12.4355	-3.6581	3.45416e-05	0.000153042
CD99	ENSG00000002586	2047.17	-3.65807	4.44526e-22	2.5818e-20
ADGRE1	ENSG00000174837	36.5288	-3.65747	1.67651e-06	1.00238e-05
PPIC	ENSG00000168938	188.489	-3.65731	1.09973e-15	2.8663e-14
NUDT8	ENSG00000167799	33.7395	-3.65627	3.92031e-05	0.000171205
IFITM2	ENSG00000185201	1770.88	-3.65586	5.97739e-10	6.86417e-09
CDCA7L	ENSG00000164649	211.579	-3.65458	4.52673e-28	5.06723e-26
TRGV7	ENSG00000249978	7.44129	-3.65197	3.37764e-05	0.000149956
NA	ENSG00000276980	80.7208	-3.65182	0.000143894	0.000548755
NA	ENSG00000225643	8.18022	-3.65128	9.58615e-07	6.06521e-06
ADAMTS12	ENSG00000151388	285.702	-3.65095	1.03745e-09	1.13894e-08
LAMA4	ENSG00000112769	2533.83	-3.64954	1.97124e-13	3.84472e-12
GNG11	ENSG00000127920	338.37	-3.64806	4.47808e-11	6.20628e-10
SHH	ENSG00000164690	16.4194	-3.64582	3.69089e-05	0.000162595
CLEC12B	ENSG00000256660	13.6142	-3.64579	0.000166914	0.0006271
SOX4	ENSG00000124766	1273.97	-3.64306	1.89077e-12	3.25835e-11
HLA-DRB1	ENSG00000196126	3096.79	-3.6405	2.66092e-12	4.48521e-11
ITPRIPL1	ENSG00000198885	34.3373	-3.63889	4.38003e-06	2.38674e-05
LHX6	ENSG00000106852	119.429	-3.63866	1.69943e-11	2.51071e-10
ADM	ENSG00000148926	758.003	-3.63775	2.86257e-07	2.00756e-06
TANC1	ENSG00000115183	2085.46	-3.63482	1.40123e-24	1.05775e-22
NLRP6	ENSG00000174885	14.038	-3.63477	0.000289885	0.00102333
SPOCD1	ENSG00000134668	100.858	-3.6341	2.92437e-08	2.50006e-07
CLEC1A	ENSG00000150048	181.582	-3.63364	7.16157e-16	1.91223e-14
SH3RF2	ENSG00000156463	77.3022	-3.63318	8.06647e-07	5.19148e-06
NA	ENSG00000273888	21.2582	-3.63245	0.000285517	0.00100956
CALCRL	ENSG00000064989	981.89	-3.63114	1.54418e-09	1.64625e-08
LRRC2	ENSG00000163827	28.4872	-3.63011	6.73909e-10	7.65166e-09
NHERF2	ENSG00000065054	2469.54	-3.62794	2.43133e-19	1.00769e-17
ABCC3	ENSG00000108846	401.624	-3.6267	1.19205e-23	8.08925e-22
KIF12	ENSG00000136883	10.5037	-3.6261	0.000396528	0.00134804
TSKU	ENSG00000182704	223.468	-3.62489	7.73632e-13	1.38989e-11
SYNC	ENSG00000162520	130.361	-3.62475	8.86572e-32	1.43351e-29
TLR8	ENSG00000101916	102.321	-3.62363	4.43232e-08	3.64522e-07
LY6E	ENSG00000160932	1149.46	-3.62091	1.2971e-20	6.37452e-19
MFNG	ENSG00000100060	370.403	-3.61876	1.14226e-15	2.96535e-14
RXFP1	ENSG00000171509	45.2958	-3.61783	9.16656e-08	7.1461e-07
RELB	ENSG00000104856	312.717	-3.61543	1.64418e-06	9.85529e-06
SIPA1	ENSG00000213445	738.316	-3.61481	3.17606e-15	7.73895e-14
FLI1	ENSG00000151702	1266.91	-3.61465	1.01646e-29	1.35843e-27
NA	ENSG00000213144	17.1748	-3.61421	1.48338e-07	1.10668e-06
IGLV2-8	ENSG00000278196	28.5012	-3.6132	0.000401639	0.00136206
MZB1	ENSG00000170476	25.1356	-3.61275	1.6609e-07	1.22447e-06
GALM	ENSG00000143891	146.777	-3.61226	3.21815e-21	1.6961e-19
FAT4	ENSG00000196159	1655.88	-3.61206	1.97107e-19	8.30066e-18
NA	ENSG00000260005	20.5189	-3.61137	0.000221902	0.000805838
PLBD1	ENSG00000121316	223.448	-3.61117	8.83966e-09	8.30807e-08
CD2	ENSG00000116824	104.611	-3.60982	6.61968e-08	5.30425e-07
NA	ENSG00000235128	20.3758	-3.60842	9.24661e-06	4.68121e-05
NOS3	ENSG00000164867	559.756	-3.60437	1.74854e-09	1.84906e-08
GABRB2	ENSG00000145864	85.5256	-3.60286	9.89907e-08	7.65563e-07
EFEMP2	ENSG00000172638	480.788	-3.60223	7.81277e-35	1.71973e-32
AATBC	ENSG00000215458	53.4516	-3.59967	8.63091e-09	8.13523e-08
SIRPG	ENSG00000089012	8.76848	-3.59834	1.5433e-07	1.14785e-06
TMEM98	ENSG00000006042	283.439	-3.59797	3.92328e-16	1.08061e-14
PTGER4	ENSG00000171522	339.548	-3.59414	2.7999e-11	3.99677e-10
IGHV3-74	ENSG00000224650	38.9795	-3.59263	1.35935e-05	6.62204e-05
VIP	ENSG00000146469	12.2223	-3.59207	0.000715361	0.00227515
CREB5	ENSG00000146592	660.301	-3.59144	2.90089e-08	2.48482e-07
ARHGAP9	ENSG00000123329	309.514	-3.59049	1.27446e-14	2.88035e-13
ARID5A	ENSG00000196843	1010.6	-3.59043	1.65421e-10	2.10444e-09
FUOM	ENSG00000148803	88.0512	-3.58963	6.12846e-10	7.02226e-09
S100A13	ENSG00000189171	256.031	-3.58798	1.87835e-10	2.36888e-09
TSPAN4	ENSG00000214063	700.022	-3.58795	1.67378e-16	4.85527e-15
NA	ENSG00000124549	106.691	-3.58782	2.36467e-09	2.45599e-08
RAC2	ENSG00000128340	424.415	-3.58524	2.77904e-09	2.85021e-08
GMFG	ENSG00000130755	286.772	-3.58499	2.32922e-19	9.66905e-18
JUN	ENSG00000177606	7272.42	-3.58348	2.68243e-11	3.83744e-10
TRG-AS1	ENSG00000281103	46.5087	-3.58322	4.62785e-11	6.40032e-10
HLX	ENSG00000136630	353.242	-3.58208	9.49786e-15	2.17092e-13
NLRC3	ENSG00000167984	184.099	-3.58117	4.29214e-09	4.2522e-08
ESM1	ENSG00000164283	88.0819	-3.57934	6.30887e-06	3.3177e-05
BIN2	ENSG00000110934	320.059	-3.5789	1.19924e-09	1.30344e-08
TYMP	ENSG00000025708	723.505	-3.57853	2.75248e-15	6.76982e-14
SPINK5	ENSG00000133710	37.5594	-3.57819	6.78244e-09	6.50528e-08
STARD8	ENSG00000130052	831.374	-3.57749	1.00064e-18	3.79867e-17
SLC26A4	ENSG00000091137	55.1174	-3.57585	0.000125331	0.000484922
GALNT4	ENSG00000257594	47.5032	-3.57363	0.000822449	0.0025754
H4C9	ENSG00000276180	25.3879	-3.57334	6.66226e-09	6.40518e-08
CCDC102A	ENSG00000135736	105.499	-3.57317	9.26431e-10	1.02609e-08
LAMB1	ENSG00000091136	3994.74	-3.57215	1.0131e-30	1.48252e-28
NCF4	ENSG00000100365	191.468	-3.57122	1.08887e-10	1.42041e-09
JAML	ENSG00000160593	511.831	-3.56954	8.07097e-09	7.64873e-08
DIO3	ENSG00000197406	9.00844	-3.56838	0.00123876	0.00368644
KDR	ENSG00000128052	1804.08	-3.56808	4.97281e-15	1.17667e-13
CPAMD8	ENSG00000160111	533.85	-3.56792	4.48251e-20	2.03492e-18
ACTA2	ENSG00000107796	2714.96	-3.56766	4.49637e-09	4.4411e-08
PLAUR	ENSG00000011422	571.13	-3.56705	6.91673e-11	9.2816e-10
THEMIS	ENSG00000172673	71.0292	-3.5631	2.81641e-12	4.73207e-11
APOB	ENSG00000084674	35.3403	-3.56253	7.8509e-06	4.04497e-05
DNAJB1	ENSG00000132002	10769.9	-3.56184	2.93261e-05	0.000132352
MSR1	ENSG00000038945	1466.97	-3.56168	3.0743e-08	2.61455e-07
PRRG1	ENSG00000130962	191.869	-3.56147	5.09095e-26	4.44508e-24
ALAS2	ENSG00000158578	128.339	-3.56025	0.00110627	0.00333114
NA	ENSG00000226822	19.3538	-3.55997	3.52652e-07	2.43089e-06
THBS2	ENSG00000186340	1407.16	-3.55773	1.9809e-05	9.3022e-05
RAMP1	ENSG00000132329	88.7606	-3.55741	3.77902e-08	3.14446e-07
RELT	ENSG00000054967	625.224	-3.55629	4.32836e-10	5.09103e-09
CXCR6	ENSG00000172215	56.3505	-3.55609	8.25313e-07	5.29729e-06
NA	ENSG00000206341	554.361	-3.55577	2.05105e-13	3.99147e-12
ADARB1	ENSG00000197381	2422.27	-3.55563	6.16801e-32	1.01613e-29
LRRC32	ENSG00000137507	2382.19	-3.55535	9.47036e-12	1.46959e-10
VIM-AS1	ENSG00000229124	143.185	-3.55485	1.42057e-11	2.13608e-10
PURG	ENSG00000172733	13.8941	-3.55397	0.00156575	0.00452786
LOC283299	ENSG00000254951	15.334	-3.55316	1.17384e-08	1.07359e-07
NA	ENSG00000261513	13.7646	-3.55305	0.0102546	0.0229527
SFTPD	ENSG00000133661	384.077	-3.55299	6.40577e-11	8.64911e-10
CHAC1	ENSG00000128965	38.0994	-3.55089	3.13872e-05	0.000140467
SMAGP	ENSG00000170545	75.5287	-3.55079	1.63291e-25	1.34543e-23
SECTM1	ENSG00000141574	222.43	-3.54997	1.74311e-14	3.84658e-13
RFLNB	ENSG00000183688	614.459	-3.54912	1.4824e-13	2.92395e-12
COPZ2	ENSG00000005243	132.837	-3.5484	2.29174e-16	6.56782e-15
SLC4A1	ENSG00000004939	49.2023	-3.54816	1.29762e-05	6.35446e-05
ID1	ENSG00000125968	1104.86	-3.54725	8.63355e-13	1.53842e-11
GPR174	ENSG00000147138	17.274	-3.54544	1.0521e-06	6.59538e-06
RTKN2	ENSG00000182010	439.913	-3.54421	1.09451e-10	1.42564e-09
BMP4	ENSG00000125378	119.427	-3.54376	3.09604e-19	1.27112e-17
PRRT4	ENSG00000224940	8.59565	-3.54372	1.32935e-05	6.49281e-05
ADGRG2	ENSG00000173698	42.9011	-3.5435	1.32054e-08	1.20021e-07
LOC442497	ENSG00000249574	10.2038	-3.54332	0.000492226	0.00163538
NA	ENSG00000261754	9.52919	-3.54311	0.00029309	0.00103266
COL27A1	ENSG00000196739	676.566	-3.54168	4.00651e-27	3.8869e-25
DOCK6	ENSG00000130158	2703.27	-3.54165	3.03619e-12	5.06561e-11
NA	ENSG00000270659	18.3454	-3.54165	0.0100278	0.0225313
NA	ENSG00000235576	7.16477	-3.54014	0.000223845	0.000812169
TCHH	ENSG00000159450	11.2331	-3.53946	6.89734e-06	3.59683e-05
MYO3A	ENSG00000095777	6.84237	-3.53945	0.000116711	0.000455811
IFITM3	ENSG00000142089	3301.79	-3.53917	3.00124e-09	3.06131e-08
VIM	ENSG00000026025	9835.42	-3.53702	9.7861e-18	3.32043e-16
KCNK5	ENSG00000164626	89.171	-3.53678	1.4618e-08	1.31627e-07
BMX	ENSG00000102010	35.1821	-3.53592	2.26796e-19	9.42965e-18
NA	ENSG00000267287	20.2708	-3.53267	6.62375e-07	4.32782e-06
LINC02880	ENSG00000175967	18.3193	-3.53088	0.000117806	0.0004592
NA	ENSG00000244300	302.577	-3.53083	1.97537e-05	9.27824e-05
NA	ENSG00000267601	11.2836	-3.5302	5.50956e-05	0.000232358
CYYR1	ENSG00000166265	442.586	-3.53018	1.45475e-08	1.31038e-07
PEBP4	ENSG00000134020	188.683	-3.52886	5.49873e-13	1.01005e-11
SERPINA1	ENSG00000197249	1818.46	-3.52849	3.68831e-11	5.17192e-10
SYNPO2	ENSG00000172403	2156.61	-3.5279	1.29888e-11	1.96437e-10
NA	ENSG00000273100	34.5686	-3.52761	1.96573e-06	1.15455e-05
PAPSS2	ENSG00000198682	1071	-3.52738	1.72536e-20	8.33838e-19
SHANK3	ENSG00000251322	5979.67	-3.52571	9.19966e-10	1.02022e-08
IGKV3-15	ENSG00000244437	19.6239	-3.52561	0.0016048	0.00463003
KRT80	ENSG00000167767	76.658	-3.52364	8.39581e-08	6.59826e-07
SLAMF6	ENSG00000162739	75.5322	-3.52304	1.89082e-07	1.38e-06
CD69	ENSG00000110848	198.377	-3.52267	4.55929e-06	2.47103e-05
CAMK2N1	ENSG00000162545	3391.51	-3.52112	5.0601e-07	3.39596e-06
MEGF6	ENSG00000162591	832.839	-3.52109	2.74786e-13	5.26151e-12
SEMA3C	ENSG00000075223	505.904	-3.52002	1.70411e-10	2.16057e-09
PACSIN3	ENSG00000165912	187.14	-3.51974	1.43408e-20	7.02135e-19
GAS6	ENSG00000183087	1693.57	-3.51648	3.81973e-23	2.43441e-21
TEAD3	ENSG00000007866	399.266	-3.51535	1.2698e-18	4.73804e-17
NA	ENSG00000263065	19.6073	-3.5116	1.31167e-05	6.41366e-05
TRIP6	ENSG00000087077	329.525	-3.51135	2.30301e-36	5.63786e-34
NA	ENSG00000224228	16.1153	-3.51096	5.69843e-09	5.54542e-08
NA	ENSG00000205018	11.9647	-3.51092	5.47417e-08	4.44346e-07
KLRC2	ENSG00000205809	6.69102	-3.50981	0.00324649	0.00853543
SYDE1	ENSG00000105137	326.954	-3.50882	6.08591e-19	2.36781e-17
SCGB1A1	ENSG00000149021	2513.51	-3.50858	0.00244759	0.0066986
PRAG1	ENSG00000275342	260.794	-3.50838	1.00075e-16	2.97546e-15
TRIM47	ENSG00000132481	327.972	-3.50793	1.03712e-12	1.8366e-11
PRRX2	ENSG00000167157	25.8353	-3.50697	3.39527e-05	0.000150662
UNC5B	ENSG00000107731	710.242	-3.50658	8.26834e-15	1.89485e-13
TMEM200B	ENSG00000253304	119.322	-3.50651	2.53419e-21	1.35748e-19
UNC13D	ENSG00000092929	856.596	-3.50591	2.1089e-22	1.2612e-20
YAP1	ENSG00000137693	1755.15	-3.50539	1.92602e-20	9.2569e-19
HOXA7	ENSG00000122592	35.7587	-3.50505	1.28502e-11	1.94791e-10
HSPB7	ENSG00000173641	188.333	-3.50481	1.35892e-09	1.46846e-08
AOX1	ENSG00000138356	403.327	-3.50415	2.85297e-12	4.78737e-11
TGFB1I1	ENSG00000140682	454.531	-3.5016	2.14298e-20	1.01324e-18
VAV3	ENSG00000134215	258.872	-3.50096	5.88917e-12	9.45603e-11
LBX2	ENSG00000179528	20.4015	-3.50078	2.26194e-05	0.000104582
ALOX5	ENSG00000012779	998.522	-3.4978	6.79352e-09	6.51352e-08
NT5E	ENSG00000135318	157.162	-3.49592	3.0502e-09	3.1052e-08
BNC2	ENSG00000173068	527.625	-3.49493	5.53536e-15	1.30272e-13
NA	ENSG00000274272	124.244	-3.49247	4.67666e-10	5.45417e-09
ADAM8	ENSG00000151651	319.87	-3.49218	3.63969e-34	7.44829e-32
SPI1	ENSG00000066336	811.945	-3.49073	6.30337e-14	1.28992e-12
S100A10	ENSG00000197747	1421.49	-3.48855	3.67591e-10	4.37468e-09
DLC1	ENSG00000164741	3713.23	-3.48797	4.30722e-16	1.17893e-14
LINC00607	ENSG00000235770	31.5512	-3.48656	1.6848e-07	1.24105e-06
MMRN1	ENSG00000138722	317.654	-3.48647	8.74902e-08	6.84504e-07
TNFAIP3	ENSG00000118503	1617.27	-3.48636	1.02733e-09	1.12972e-08
MYO16-AS1	ENSG00000236242	17.5743	-3.48528	2.1996e-06	1.27583e-05
IL12RB2	ENSG00000081985	22.7909	-3.48477	5.35175e-07	3.57156e-06
KCNQ1	ENSG00000053918	238.739	-3.48287	3.65301e-13	6.8642e-12
FLRT2	ENSG00000185070	280.56	-3.48161	9.50713e-10	1.05165e-08
CAPN11	ENSG00000137225	8.09051	-3.48136	0.000116793	0.000456064
CD96	ENSG00000153283	112.121	-3.48045	7.44735e-12	1.17575e-10
WNT9A	ENSG00000143816	177.144	-3.48011	2.65085e-09	2.72834e-08
MYL9	ENSG00000101335	2955.41	-3.47847	2.54502e-10	3.11807e-09
TBX2-AS1	ENSG00000267280	145.59	-3.47806	1.02508e-09	1.12772e-08
PRG4	ENSG00000116690	251.638	-3.47772	2.33303e-07	1.66971e-06
H2AC16	ENSG00000276903	15.6803	-3.47722	0.000115304	0.000450923
GATA3	ENSG00000107485	151.826	-3.47677	1.07211e-06	6.71036e-06
RIN3	ENSG00000100599	728.369	-3.47636	3.17375e-23	2.0326e-21
DENND1C	ENSG00000205744	148.538	-3.47477	1.85538e-12	3.19946e-11
IL16	ENSG00000172349	979.145	-3.47398	1.28465e-11	1.94791e-10
HRH1	ENSG00000196639	128.452	-3.47324	1.10997e-09	1.21296e-08
CTSH	ENSG00000103811	1045.95	-3.47315	1.9889e-20	9.47224e-19
TRABD2A	ENSG00000186854	105.858	-3.47189	4.38069e-10	5.14565e-09
CYP2S1	ENSG00000167600	109.083	-3.47023	1.03654e-06	6.50637e-06
NFKBIE	ENSG00000146232	212.723	-3.46949	2.60211e-14	5.59145e-13
SPAAR	ENSG00000235387	80.3896	-3.46859	1.86503e-10	2.35434e-09
CLDN18	ENSG00000066405	1650.58	-3.46788	2.85366e-07	2.00238e-06
IL15RA	ENSG00000134470	309.256	-3.46743	7.71054e-21	3.90657e-19
FBN1	ENSG00000166147	4286.38	-3.4666	6.30586e-10	7.20976e-09
GRAP2	ENSG00000100351	125.199	-3.46581	7.53105e-09	7.16298e-08
GVINP1	ENSG00000254838	419.947	-3.4653	3.66545e-08	3.06261e-07
FABP4	ENSG00000170323	527.966	-3.46517	7.27157e-06	3.77396e-05
INKA1	ENSG00000185614	38.118	-3.46467	1.4952e-05	7.22079e-05
SCGB3A2	ENSG00000164265	494.716	-3.46418	0.000138583	0.000530475
GRK5	ENSG00000198873	1345.17	-3.46316	1.13814e-25	9.55529e-24
LOC400499	ENSG00000188897	166.206	-3.46262	4.37581e-15	1.04676e-13
ALOX12	ENSG00000108839	6.99655	-3.46205	7.05618e-08	5.62647e-07
FMNL1	ENSG00000184922	1298.21	-3.46182	2.95051e-11	4.20031e-10
CARD6	ENSG00000132357	317.85	-3.46148	1.99115e-10	2.49432e-09
FSTL3	ENSG00000070404	1128.57	-3.46074	2.41643e-09	2.50281e-08
SIGIRR	ENSG00000185187	464.759	-3.46057	1.04992e-07	8.07682e-07
MYOZ3	ENSG00000164591	21.7423	-3.46025	8.85243e-07	5.65149e-06
PLIN3	ENSG00000105355	249.437	-3.45946	1.33667e-17	4.47733e-16
HSP90AB2P	ENSG00000205940	21.6951	-3.45855	0.00040032	0.00135864
ADH1B	ENSG00000196616	4414.39	-3.45846	6.36655e-09	6.14011e-08
FKBP10	ENSG00000141756	580.887	-3.45739	1.97725e-14	4.31601e-13
IL1A	ENSG00000115008	9.12413	-3.45718	0.0220859	0.0442935
SCARA3	ENSG00000168077	315.786	-3.45468	1.58914e-10	2.02757e-09
TMPRSS2	ENSG00000184012	360.872	-3.4541	2.74023e-09	2.8148e-08
TMEM233	ENSG00000224982	22.6177	-3.44982	1.60388e-06	9.64905e-06
SRGN	ENSG00000122862	1636.2	-3.44674	1.14057e-09	1.24225e-08
UST	ENSG00000111962	190.425	-3.4465	6.04137e-15	1.41419e-13
SH3BP5	ENSG00000131370	2622.42	-3.44614	1.30451e-21	7.16359e-20
PTGDR	ENSG00000168229	35.9709	-3.44429	7.31625e-10	8.24975e-09
PLPPR3	ENSG00000129951	53.7999	-3.44345	0.00613387	0.0147757
H2AC12	ENSG00000274997	30.7434	-3.4424	2.03051e-07	1.47129e-06
CILP2	ENSG00000160161	16.2269	-3.44205	0.00010428	0.000412679
NA	ENSG00000260401	36.3308	-3.44111	1.23898e-08	1.1304e-07
COBLL1	ENSG00000082438	763.57	-3.43958	1.01154e-30	1.48252e-28
FLNA	ENSG00000196924	17302.8	-3.43926	9.9786e-43	4.14888e-40
LOC124904535	ENSG00000269934	20.6371	-3.43505	2.24748e-07	1.61377e-06
HOMER3	ENSG00000051128	120.023	-3.43334	2.03946e-13	3.97187e-12
EXOC3L2	ENSG00000283632	123.331	-3.43068	9.71977e-08	7.52585e-07
CXCL3	ENSG00000163734	43.5406	-3.43053	6.70104e-05	0.000276857
PRR5L	ENSG00000135362	324.024	-3.43051	1.05617e-18	3.96921e-17
ALOX5AP	ENSG00000132965	347.315	-3.43049	3.28434e-08	2.77337e-07
NA	ENSG00000261040	15.445	-3.43002	0.00019693	0.000724796
WNT9B	ENSG00000158955	13.947	-3.42751	0.000324628	0.00112776
LYL1	ENSG00000104903	153.638	-3.42608	6.35805e-11	8.59798e-10
DSEL	ENSG00000171451	356.25	-3.42572	3.33857e-19	1.36428e-17
CEBPA	ENSG00000245848	341.402	-3.42527	1.08275e-06	6.76886e-06
MSRB3	ENSG00000174099	892.39	-3.42518	1.57172e-20	7.65234e-19
LINC01801	ENSG00000267767	16.8036	-3.42323	4.51779e-05	0.000194541
TMEM255B	ENSG00000184497	425.843	-3.42314	1.62856e-13	3.20018e-12
VMO1	ENSG00000182853	31.3135	-3.4222	2.02626e-06	1.18552e-05
HBEGF	ENSG00000113070	941.784	-3.42171	7.91896e-07	5.10281e-06
PRKG1	ENSG00000185532	520.86	-3.42071	6.97518e-12	1.10598e-10
HPCAL1	ENSG00000115756	1075.55	-3.42065	7.20351e-26	6.18652e-24
SLC24A3	ENSG00000185052	316.394	-3.42023	1.44447e-09	1.55322e-08
ACE	ENSG00000159640	1605.94	-3.4184	2.4038e-06	1.38415e-05
ITGA2	ENSG00000164171	757.758	-3.41817	1.55831e-06	9.40515e-06
IGHV3-33	ENSG00000211955	26.4956	-3.41591	0.00032133	0.00111793
YBX3	ENSG00000060138	3116.71	-3.41521	4.09129e-08	3.38388e-07
RRAD	ENSG00000166592	212.513	-3.41303	1.57293e-11	2.34232e-10
CD300LB	ENSG00000178789	18.7747	-3.41041	3.7948e-06	2.09707e-05
DHH	ENSG00000139549	15.3868	-3.41003	0.00016192	0.000610262
LINC00528	ENSG00000269220	13.5146	-3.40956	2.03997e-08	1.78832e-07
SHROOM2	ENSG00000146950	462.216	-3.40933	2.22407e-09	2.31731e-08
GPX8	ENSG00000164294	98.9265	-3.40852	2.61269e-07	1.84914e-06
HLA-DQA1	ENSG00000196735	926.678	-3.40734	1.63292e-11	2.41926e-10
ZNF423	ENSG00000102935	252.525	-3.40634	1.47227e-09	1.58117e-08
TINAGL1	ENSG00000142910	1009.74	-3.4061	2.45634e-31	3.80718e-29
NA	ENSG00000099725	195.663	-3.40554	0.0252437	0.0496794
ARHGAP4	ENSG00000089820	780.438	-3.40336	3.32099e-11	4.68192e-10
ID3	ENSG00000117318	1086.82	-3.40123	3.01923e-21	1.60167e-19
RN7SL736P	ENSG00000275803	28.9525	-3.39949	5.3164e-07	3.55159e-06
MIR7150	ENSG00000274932	17.4902	-3.3981	0.017769	0.036759
HECW2	ENSG00000138411	1140.4	-3.39636	1.69904e-08	1.51583e-07
RHOJ	ENSG00000126785	468.703	-3.39416	2.23014e-19	9.28715e-18
LAYN	ENSG00000204381	150.757	-3.39409	4.7588e-25	3.84729e-23
SPMIP8	ENSG00000159648	13.0417	-3.39217	1.18847e-05	5.87705e-05
HSD17B2	ENSG00000086696	11.8491	-3.39136	7.07861e-05	0.000290805
LTBP1	ENSG00000049323	1722.35	-3.39118	1.31835e-09	1.42757e-08
LINC00299	ENSG00000236790	13.1414	-3.39033	2.95047e-05	0.000133063
NIBAN1	ENSG00000135842	1292.15	-3.38318	1.25163e-17	4.20323e-16
EDNRA	ENSG00000151617	709.88	-3.38304	3.44131e-15	8.37749e-14
TNFRSF9	ENSG00000049249	18.5557	-3.3811	1.10343e-06	6.88333e-06
CXCL2	ENSG00000081041	252.625	-3.38026	8.39073e-06	4.30027e-05
IGLV1-44	ENSG00000211651	23.4951	-3.37914	0.000325332	0.00112991
NA	ENSG00000278909	94.2337	-3.37871	6.12153e-06	3.22825e-05
CCND1	ENSG00000110092	2106.25	-3.37868	2.73718e-11	3.9115e-10
TMEM26	ENSG00000196932	25.1271	-3.3773	1.12669e-05	5.59584e-05
CPNE2	ENSG00000140848	712.702	-3.376	5.32242e-16	1.44472e-14
NA	ENSG00000261269	95.7942	-3.37337	2.5362e-12	4.30267e-11
HOXB7	ENSG00000260027	13.3443	-3.373	3.18605e-07	2.21897e-06
C16orf74	ENSG00000154102	18.4927	-3.36959	2.66969e-05	0.000121575
IER2	ENSG00000160888	2907.86	-3.36869	1.72844e-07	1.26998e-06
ISM1	ENSG00000101230	80.4653	-3.36842	2.00799e-07	1.4582e-06
ADGRG4	ENSG00000156920	11.4319	-3.36656	5.70796e-05	0.000239952
LINC00960	ENSG00000242516	11.5313	-3.36647	0.000206922	0.00075753
NEXN	ENSG00000162614	409.294	-3.36588	2.14937e-07	1.55041e-06
DACT1	ENSG00000165617	307.472	-3.36584	3.86232e-10	4.57988e-09
B3GNTL1P1	ENSG00000251237	6.50738	-3.36523	6.33773e-06	3.3302e-05
EPS8L1	ENSG00000131037	150.692	-3.3651	2.22668e-11	3.23314e-10
EMILIN3	ENSG00000183798	18.5715	-3.36482	0.000202594	0.000743242
PDCD1LG2	ENSG00000197646	81.1823	-3.36436	2.39126e-06	1.37815e-05
TWIST2	ENSG00000233608	56.5075	-3.36428	2.87913e-12	4.82508e-11
IER3	ENSG00000137331	556.766	-3.36213	8.36776e-06	4.29018e-05
LHFPL6	ENSG00000183722	1576.6	-3.36093	1.09876e-17	3.71846e-16
ERG	ENSG00000157554	661.699	-3.36076	2.19591e-07	1.57977e-06
NA	ENSG00000272282	4.63964	-3.36034	0.0101215	0.0226987
LINC03040	ENSG00000181577	18.4732	-3.36007	6.54246e-05	0.000270817
TIMP2	ENSG00000035862	6336.96	-3.3592	1.40061e-14	3.13688e-13
FBLN5	ENSG00000140092	1973.13	-3.35812	4.07352e-12	6.68558e-11
APOBEC3D	ENSG00000243811	9.36421	-3.3547	1.40494e-06	8.57835e-06
NA	ENSG00000283914	5.7605	-3.3532	0.0187295	0.0383972
RASSF2	ENSG00000101265	908.303	-3.35284	2.25122e-10	2.78679e-09
CLDN11	ENSG00000013297	201.665	-3.35284	6.29102e-07	4.12793e-06
CELSR1	ENSG00000075275	917.996	-3.3499	1.51756e-08	1.36273e-07
KLRD1	ENSG00000134539	212.467	-3.34839	1.32916e-08	1.20763e-07
PIK3R5	ENSG00000141506	447.668	-3.34769	9.74303e-12	1.50833e-10
WNT10B	ENSG00000169884	30.0965	-3.34583	1.68959e-05	8.082e-05
OBSCN	ENSG00000154358	2600.55	-3.34313	4.8542e-10	5.65618e-09
MN1	ENSG00000169184	550.407	-3.34269	7.50764e-11	1.00334e-09
CAP1P1	ENSG00000240809	13.8717	-3.34262	2.83521e-07	1.99103e-06
SMIM10	ENSG00000184785	62.0605	-3.34016	1.75952e-06	1.04771e-05
ZBP1	ENSG00000124256	36.8403	-3.33981	1.54469e-06	9.33368e-06
C6orf132	ENSG00000188112	288.891	-3.33873	2.02614e-07	1.46853e-06
NOTCH2	ENSG00000134250	3386.97	-3.33867	3.28133e-16	9.14374e-15
LINC00670	ENSG00000179136	11.2515	-3.33818	4.97971e-05	0.000212441
DOK3	ENSG00000146094	369.948	-3.33815	2.22377e-11	3.23069e-10
HLA-F	ENSG00000204642	1361.67	-3.33748	1.99729e-14	4.35156e-13
KRT19	ENSG00000171345	765.72	-3.33722	5.94826e-09	5.77497e-08
SLC51A	ENSG00000163959	10.2714	-3.33538	0.00426231	0.0108185
C16orf54	ENSG00000185905	77.5343	-3.33421	2.18257e-11	3.17261e-10
HPGD	ENSG00000164120	380.264	-3.33256	2.03006e-05	9.51091e-05
CDKN1B	ENSG00000111276	797.776	-3.33196	3.85177e-19	1.54538e-17
COL18A1	ENSG00000182871	5431.12	-3.33121	2.02843e-08	1.77999e-07
SCN1A	ENSG00000144285	25.6604	-3.33038	0.000359678	0.00123543
ICAM2	ENSG00000108622	357.929	-3.33	2.66199e-13	5.10829e-12
ITPKB	ENSG00000143772	1538.87	-3.32913	2.98555e-15	7.30873e-14
PRTG	ENSG00000166450	107.352	-3.32841	1.15386e-25	9.65627e-24
NA	ENSG00000280407	64.5103	-3.32753	2.09379e-05	9.77104e-05
NA	ENSG00000244459	6.78052	-3.32567	0.000649494	0.00209363
ATP10A	ENSG00000206190	279.809	-3.3254	3.70302e-22	2.16029e-20
NA	ENSG00000258457	10.7375	-3.32428	0.000406557	0.00137675
IGHV3-73	ENSG00000211976	12.5429	-3.32424	0.000310607	0.00108525
NA	ENSG00000225864	8.60305	-3.32392	4.56253e-07	3.08992e-06
MTND5P32	ENSG00000259379	17.1872	-3.32358	0.00313369	0.00827791
SLC16A3	ENSG00000141526	1531.78	-3.32067	6.71144e-10	7.62357e-09
LGR5	ENSG00000139292	24.7824	-3.31901	3.10273e-06	1.74219e-05
STYK1	ENSG00000060140	12.3732	-3.31799	1.50194e-07	1.11862e-06
TNFRSF10A	ENSG00000104689	151.628	-3.31745	1.03077e-11	1.58823e-10
APOL4	ENSG00000100336	105.346	-3.31664	3.42672e-11	4.81801e-10
RGN	ENSG00000130988	155.394	-3.31396	1.56882e-11	2.33752e-10
CIMAP1B	ENSG00000177989	483.912	-3.31312	1.77103e-08	1.57522e-07
EVC2	ENSG00000173040	158.546	-3.31266	3.18265e-10	3.83294e-09
COL14A1	ENSG00000187955	1464.92	-3.31157	1.60492e-07	1.18755e-06
FERMT3	ENSG00000149781	311.09	-3.31078	6.08092e-18	2.11564e-16
DNAH17	ENSG00000187775	60.6592	-3.30949	1.834e-06	1.08565e-05
GOLIM4	ENSG00000173905	787.492	-3.30914	4.02813e-35	9.09594e-33
NA	ENSG00000240265	9.29386	-3.30875	0.000768731	0.00242487
CFI	ENSG00000205403	158.115	-3.30843	1.18858e-10	1.54051e-09
FAM180A	ENSG00000189320	46.4536	-3.30725	0.000280002	0.0009918
C6orf141	ENSG00000197261	27.7871	-3.30601	6.97836e-08	5.5678e-07
VSIR	ENSG00000107738	1302.04	-3.30594	7.45265e-15	1.71693e-13
PDGFRA	ENSG00000134853	1917.97	-3.30574	6.82825e-08	5.45635e-07
SLA	ENSG00000155926	990.581	-3.3048	1.33018e-09	1.43978e-08
KLRK1	ENSG00000213809	10.4406	-3.30267	9.79743e-06	4.94001e-05
IGHV1-2	ENSG00000211934	18.4357	-3.30046	0.000974964	0.00299147
TMEM119	ENSG00000183160	495.858	-3.30018	1.94885e-09	2.0452e-08
ADAMTS10	ENSG00000142303	437.047	-3.29939	2.0625e-08	1.80644e-07
ZFP36L1	ENSG00000185650	7841.95	-3.29898	1.55391e-14	3.44649e-13
ADRA1B	ENSG00000170214	46.0157	-3.29777	3.19004e-05	0.000142497
UNC45B	ENSG00000141161	17.255	-3.29273	1.09688e-05	5.46853e-05
NA	ENSG00000279347	11.4959	-3.29172	7.44986e-05	0.000304576
TLCD2	ENSG00000185561	485.75	-3.29127	8.35476e-21	4.20855e-19
ADAM12	ENSG00000148848	53.1985	-3.28967	1.22355e-09	1.32876e-08
HYCC1	ENSG00000122591	820.324	-3.2892	7.86914e-15	1.80811e-13
NA	ENSG00000255987	14.7395	-3.28857	0.00044925	0.00150648
NA	ENSG00000211694	8.69131	-3.28808	0.00124478	0.00370268
NFAM1	ENSG00000235568	281.812	-3.288	1.26888e-09	1.37627e-08
KLF11	ENSG00000172059	744.673	-3.28632	7.97973e-36	1.90019e-33
NA	ENSG00000180066	14.7469	-3.28589	0.00176496	0.00502516
NA	ENSG00000224331	7.75343	-3.28488	3.18411e-05	0.000142304
UBASH3B	ENSG00000154127	371.025	-3.28463	1.45276e-08	1.30903e-07
LINC03049	ENSG00000271109	13.3759	-3.28361	0.000388051	0.00132197
NA	ENSG00000267102	18.9432	-3.28356	3.76456e-06	2.0808e-05
ITGB2-AS1	ENSG00000227039	49.3478	-3.28291	2.77574e-09	2.84794e-08
GIMAP5	ENSG00000196329	248.984	-3.28259	2.84368e-08	2.4414e-07
ADAMTS2	ENSG00000087116	626.954	-3.28185	9.02301e-17	2.69989e-15
CYP4F12	ENSG00000186204	38.7707	-3.28063	4.69692e-05	0.00020136
DSG3	ENSG00000134757	9.65733	-3.28016	0.000996733	0.00304685
DSC2	ENSG00000134755	175.4	-3.2783	2.31693e-15	5.75804e-14
RNF125	ENSG00000101695	227.109	-3.27818	5.91244e-19	2.30805e-17
KIF1C	ENSG00000129250	2116.13	-3.27787	2.25644e-49	1.73838e-46
PREX1	ENSG00000124126	3125.22	-3.27774	1.50498e-09	1.61181e-08
BCAT1	ENSG00000060982	560.104	-3.27644	1.12484e-07	8.58761e-07
IL2RG	ENSG00000147168	448.63	-3.27639	2.63558e-06	1.50406e-05
ERVFRD-1	ENSG00000244476	9.56135	-3.27455	2.11859e-07	1.52877e-06
MIR7845	ENSG00000277590	15.2517	-3.27428	0.021169	0.0427262
MIR142HG	ENSG00000265206	180.451	-3.27251	1.62089e-09	1.72102e-08
LMO2	ENSG00000135363	551.837	-3.27152	3.43361e-17	1.07327e-15
FMOD	ENSG00000122176	1595.49	-3.26977	8.08599e-13	1.44478e-11
TYRP1	ENSG00000107165	57.1387	-3.26971	0.000168701	0.000633178
SLC17A7	ENSG00000104888	60.0963	-3.26881	4.88792e-05	0.000209001
SELE	ENSG00000007908	229.007	-3.26835	0.00537022	0.0131971
DOK5	ENSG00000101134	7.34927	-3.2678	0.000170219	0.000637961
ACTRT3	ENSG00000184378	49.9831	-3.26613	0.000602018	0.00195673
NA	ENSG00000279605	26.7949	-3.26601	1.06168e-09	1.16358e-08
SULT1A2	ENSG00000197165	57.417	-3.26475	1.49521e-05	7.22079e-05
NOSTRIN	ENSG00000163072	352.337	-3.26461	2.07101e-10	2.58447e-09
FGFRL1	ENSG00000127418	181.09	-3.26436	1.29331e-14	2.91791e-13
PTPRC	ENSG00000081237	1614.12	-3.26376	1.1102e-07	8.49313e-07
PTK6	ENSG00000101213	15.2309	-3.26361	5.08588e-12	8.21835e-11
TRIP10	ENSG00000125733	950.954	-3.26301	2.203e-18	8.00351e-17
CHSY3	ENSG00000198108	33.9902	-3.26263	2.70881e-07	1.91149e-06
WTIP	ENSG00000142279	643.044	-3.2626	2.39969e-10	2.95383e-09
CALB2	ENSG00000172137	26.4982	-3.26066	0.000217862	0.000792265
EHD1	ENSG00000110047	1049.78	-3.26011	5.21623e-34	1.05918e-31
TMEM47	ENSG00000147027	387.35	-3.25844	8.3839e-18	2.87069e-16
TCF7L1	ENSG00000152284	451.652	-3.25834	6.8876e-13	1.2494e-11
SLC34A2	ENSG00000157765	3231.03	-3.25824	9.17308e-07	5.83995e-06
COLEC10	ENSG00000184374	45.6771	-3.25785	0.000441291	0.00148214
EVC	ENSG00000072840	654.953	-3.25655	8.21806e-12	1.28516e-10
RASL12	ENSG00000103710	490.938	-3.25642	2.76771e-14	5.92783e-13
NA	ENSG00000277089	12.5393	-3.25568	6.00591e-08	4.82869e-07
PHYHD1	ENSG00000175287	85.2256	-3.25423	7.55896e-15	1.73989e-13
FCGRT	ENSG00000104870	1945.38	-3.25322	1.11432e-14	2.53592e-13
MAP4K1	ENSG00000104814	130.549	-3.25249	2.67157e-16	7.55715e-15
AHNAK2	ENSG00000185567	603.205	-3.25113	1.0221e-07	7.87441e-07
LTF	ENSG00000012223	207.571	-3.25106	9.40701e-08	7.30962e-07
MIR6809	ENSG00000275458	26.9136	-3.25023	4.08263e-07	2.79437e-06
ZNF521	ENSG00000198795	246.161	-3.24996	2.01483e-09	2.11022e-08
TPPP3	ENSG00000159713	536.72	-3.2498	6.45555e-06	3.38735e-05
H3C12	ENSG00000197153	14.8933	-3.24865	0.0027306	0.00735859
NCKAP5	ENSG00000176771	678.149	-3.24814	1.01474e-06	6.38638e-06
GPR171	ENSG00000174946	22.9636	-3.24783	3.43455e-06	1.9117e-05
DDR2	ENSG00000162733	1710.56	-3.24745	1.12387e-10	1.4617e-09
POU2AF3	ENSG00000214290	38.8308	-3.24642	0.000793143	0.00249497
NFE2L3	ENSG00000050344	79.625	-3.24512	7.91031e-16	2.10145e-14
RAPGEF5	ENSG00000136237	1763.85	-3.24213	9.13365e-09	8.55981e-08
CASKIN2	ENSG00000177303	1915.67	-3.24209	3.24587e-27	3.21569e-25
CCDC8	ENSG00000169515	121.182	-3.24207	1.47686e-07	1.10245e-06
SLAMF1	ENSG00000117090	32.2003	-3.24065	2.71422e-06	1.54418e-05
RENBP	ENSG00000102032	114.695	-3.24007	5.28043e-11	7.21145e-10
COL15A1	ENSG00000204291	882.867	-3.2391	2.26918e-07	1.62846e-06
RAB44	ENSG00000255587	21.9326	-3.23848	2.83093e-07	1.98856e-06
CLEC10A	ENSG00000132514	68.2854	-3.23766	6.96478e-10	7.88399e-09
RASSF9	ENSG00000198774	112.532	-3.23717	3.79687e-07	2.60901e-06
HPN	ENSG00000105707	88.3818	-3.23524	9.93841e-05	0.000395093
SEMA3D	ENSG00000153993	116.63	-3.23347	1.18901e-08	1.08709e-07
SEC14L6	ENSG00000214491	38.5423	-3.23304	1.041e-07	8.01057e-07
CHRD	ENSG00000090539	170.646	-3.23276	1.90391e-16	5.48636e-15
CLEC11A	ENSG00000105472	139.416	-3.23144	1.37896e-07	1.03468e-06
OSMR	ENSG00000145623	1276.53	-3.23011	6.19397e-09	5.9869e-08
IL33	ENSG00000137033	578.854	-3.2291	1.64005e-13	3.22035e-12
CCDC85B	ENSG00000175602	276.432	-3.22823	8.09801e-22	4.58141e-20
PODNL1	ENSG00000132000	24.2819	-3.22744	1.1201e-05	5.56628e-05
IL27RA	ENSG00000104998	166.429	-3.22711	1.33091e-08	1.20838e-07
PRRX1	ENSG00000116132	823.235	-3.22597	1.99992e-08	1.75969e-07
WNT11	ENSG00000085741	133.829	-3.22248	3.83127e-08	3.18288e-07
NTRK1	ENSG00000198400	23.2054	-3.2222	3.77926e-05	0.000166001
CBFA2T3	ENSG00000129993	402.014	-3.22138	5.56959e-15	1.3096e-13
EFNA1	ENSG00000169242	408.705	-3.22009	7.31412e-07	4.73988e-06
FAP	ENSG00000078098	84.0884	-3.21977	3.31925e-05	0.000147689
PTGS1	ENSG00000095303	420.18	-3.21863	7.55593e-10	8.49442e-09
EXOC3L1	ENSG00000179044	158.354	-3.21596	0.0004634	0.00154746
TC2N	ENSG00000165929	978.525	-3.21557	1.91327e-06	1.127e-05
CASP1	ENSG00000137752	235.072	-3.21461	1.90758e-10	2.39881e-09
C3	ENSG00000125730	7788.12	-3.21435	1.07747e-06	6.73805e-06
GNGT2	ENSG00000167083	37.0173	-3.21429	1.44856e-12	2.52284e-11
KIAA1191P2	ENSG00000254506	5.85846	-3.21332	8.63895e-06	4.40679e-05
IGHV4-34	ENSG00000211956	47.9691	-3.21197	0.00107836	0.00326061
MYBL1	ENSG00000185697	91.3012	-3.21173	1.00163e-07	7.73685e-07
MS4A2	ENSG00000149534	106.319	-3.21149	1.08676e-05	5.42219e-05
NA	ENSG00000234663	11.4261	-3.20867	5.16463e-05	0.000219365
SELP	ENSG00000174175	210.586	-3.20613	3.11702e-08	2.64573e-07
FMNL1-DT	ENSG00000267121	172.175	-3.20608	1.83461e-05	8.70259e-05
RANBP3L	ENSG00000164188	24.7712	-3.20494	2.08935e-06	1.21727e-05
NA	ENSG00000224000	7.9983	-3.2041	0.00763239	0.0178042
SHE	ENSG00000169291	1189.57	-3.20114	4.05217e-06	2.22895e-05
ADAMTS14	ENSG00000138316	45.1735	-3.20008	2.795e-07	1.96543e-06
LRRC25	ENSG00000175489	117.957	-3.19749	9.3107e-10	1.03079e-08
PRDM8	ENSG00000152784	55.1046	-3.19715	1.54379e-07	1.14785e-06
HGF	ENSG00000019991	493.918	-3.19472	9.24352e-10	1.02422e-08
ADGRL4	ENSG00000162618	296.563	-3.1939	7.59301e-08	6.01607e-07
CPXM2	ENSG00000121898	185.384	-3.1908	3.62943e-08	3.03639e-07
ITIH5	ENSG00000123243	898.493	-3.19072	1.50266e-14	3.347e-13
RFTN1	ENSG00000131378	913.424	-3.19047	3.36788e-21	1.76084e-19
CD5	ENSG00000110448	81.7069	-3.18949	2.67076e-11	3.82493e-10
NA	ENSG00000256234	9.8869	-3.18898	0.0013923	0.00409037
NA	ENSG00000239467	18.5446	-3.18895	8.46111e-06	4.33058e-05
H3C11	ENSG00000275379	20.3415	-3.18777	2.54626e-06	1.45945e-05
RGS14	ENSG00000169220	186.834	-3.18528	6.36464e-09	6.14011e-08
GIMAP2	ENSG00000106560	135.898	-3.18454	9.43485e-10	1.04409e-08
PPM1J	ENSG00000155367	14.9821	-3.18438	2.11259e-05	9.85699e-05
NA	ENSG00000253919	17.1302	-3.18339	0.00513794	0.0127073
PCOLCE	ENSG00000106333	486.895	-3.18291	6.85044e-07	4.46814e-06
H2BC26	ENSG00000196890	27.2794	-3.18282	1.32825e-06	8.14999e-06
LURAP1L	ENSG00000153714	262.806	-3.18234	7.84301e-23	4.89142e-21
CD160	ENSG00000117281	7.26466	-3.18102	0.000324799	0.0011282
CLDN5	ENSG00000184113	2671.29	-3.18031	1.4166e-06	8.63945e-06
CXCL16	ENSG00000161921	1304.48	-3.17924	7.1297e-08	5.67645e-07
SEMA6B	ENSG00000167680	336.008	-3.17839	2.40472e-08	2.0885e-07
KIT	ENSG00000157404	495.748	-3.1783	2.36136e-11	3.41354e-10
GZMA	ENSG00000145649	33.0135	-3.17796	1.25402e-06	7.73435e-06
LOC101928446	ENSG00000260862	8.44195	-3.17764	2.29404e-05	0.00010596
EPB41L4A	ENSG00000129595	443.762	-3.17732	9.79077e-14	1.9607e-12
PEAR1	ENSG00000187800	762.673	-3.17716	6.77227e-15	1.57263e-13
PDCD1	ENSG00000188389	18.0075	-3.17687	5.40875e-05	0.000228621
LGALS3	ENSG00000131981	872.958	-3.17481	5.18817e-10	6.02389e-09
ARSJ	ENSG00000180801	177.649	-3.17304	1.60528e-08	1.43806e-07
CABP4	ENSG00000175544	48.9829	-3.1728	3.19756e-08	2.70795e-07
NA	ENSG00000204282	104.039	-3.17262	5.4711e-09	5.33346e-08
GFPT2	ENSG00000131459	330.984	-3.16877	2.66926e-06	1.52162e-05
PARD3B	ENSG00000116117	1223.58	-3.16817	2.17203e-10	2.70025e-09
RUNX3	ENSG00000020633	328.105	-3.16576	3.1104e-11	4.41115e-10
NA	ENSG00000253755	25.6934	-3.16502	2.67117e-05	0.000121621
HNRNPUL2-BSCL2	ENSG00000234857	6.97402	-3.16287	0.00042832	0.00144375
AGR3	ENSG00000173467	52.7315	-3.16242	0.00137181	0.00403835
TES	ENSG00000135269	686.638	-3.16167	2.893e-07	2.02672e-06
NA	ENSG00000273796	19.553	-3.16158	0.000590425	0.00192358
DIPK2B	ENSG00000147113	509.872	-3.16109	3.81946e-12	6.30813e-11
P2RX5	ENSG00000083454	15.0661	-3.16099	2.50217e-06	1.43637e-05
SLFN5	ENSG00000166750	1575.37	-3.1609	1.66051e-07	1.22447e-06
RARA-AS1	ENSG00000265666	81.6456	-3.15997	2.00602e-07	1.45717e-06
NIBAN3	ENSG00000167483	16.111	-3.15884	4.80898e-06	2.59083e-05
CYB5R2	ENSG00000166394	50.5746	-3.15747	3.10417e-08	2.63653e-07
RAB32	ENSG00000118508	82.1265	-3.15733	3.81757e-09	3.82107e-08
TIGIT	ENSG00000181847	61.6048	-3.15731	6.85471e-07	4.46981e-06
NA	ENSG00000204850	16.6349	-3.15707	6.91384e-06	3.60309e-05
KLF5	ENSG00000102554	521.548	-3.15457	1.15067e-07	8.7644e-07
CDA	ENSG00000158825	26.1375	-3.15398	3.75284e-07	2.58078e-06
MYO1F	ENSG00000142347	652.936	-3.15395	4.51599e-13	8.38949e-12
NA	ENSG00000278931	45.1632	-3.15359	4.82428e-07	3.25521e-06
VAMP5	ENSG00000168899	201.382	-3.15337	6.09264e-19	2.36781e-17
OXER1	ENSG00000162881	22.9978	-3.15299	1.88942e-05	8.91898e-05
LRP1	ENSG00000123384	17219.3	-3.15252	3.44092e-20	1.58962e-18
NA	ENSG00000267547	18.5857	-3.15225	0.000527512	0.00173894
CRB2	ENSG00000148204	14.9365	-3.15074	0.00409318	0.0104408
SDS	ENSG00000135094	29.8315	-3.14791	0.00477395	0.0119196
PLCB1	ENSG00000182621	349.892	-3.14786	8.67425e-16	2.29508e-14
NA	ENSG00000224713	7.14403	-3.14735	0.00391749	0.0100593
NA	ENSG00000253552	66.2012	-3.14689	1.65481e-09	1.75348e-08
RAG1	ENSG00000166349	37.1187	-3.14503	4.5458e-06	2.46527e-05
CNTN6	ENSG00000134115	53.4584	-3.14461	0.000890606	0.00276273
NA	ENSG00000223774	13.2284	-3.14455	0.000703656	0.00224283
CAMP	ENSG00000164047	9.45803	-3.14441	0.0118482	0.0259665
STAP1	ENSG00000035720	13.3677	-3.14337	0.00218558	0.00606839
HSPG2	ENSG00000142798	8744.05	-3.14314	1.46665e-14	3.27513e-13
ANTXR2	ENSG00000163297	750.905	-3.14275	5.099e-31	7.63218e-29
F10	ENSG00000126218	93.5424	-3.14111	4.85895e-13	8.9757e-12
HCK	ENSG00000101336	395.067	-3.13896	3.5504e-10	4.23687e-09
NA	ENSG00000212743	97.3616	-3.13855	1.07464e-09	1.1768e-08
LRCOL1	ENSG00000204583	41.2177	-3.136	0.00456856	0.0114788
BAZ1A-AS1	ENSG00000258738	26.5981	-3.13558	3.1254e-10	3.77266e-09
GDF15	ENSG00000130513	89.4954	-3.13412	2.33859e-07	1.67323e-06
C1QB	ENSG00000173369	2507.35	-3.132	8.50398e-07	5.43831e-06
CD200R1	ENSG00000163606	35.4496	-3.13097	0.000319713	0.00111334
IGLV1-51	ENSG00000211644	76.3091	-3.13023	1.58804e-05	7.65216e-05
TENT5B	ENSG00000158246	117.397	-3.12995	9.63582e-09	8.97265e-08
PDE5A	ENSG00000138735	1157.06	-3.12956	9.66019e-08	7.48414e-07
HLA-DOA	ENSG00000204252	483.846	-3.12836	5.70461e-06	3.02789e-05
IL1R1	ENSG00000115594	3681	-3.12542	9.03145e-11	1.19059e-09
COX4I2	ENSG00000131055	241.147	-3.12523	1.7059e-08	1.52091e-07
SLC5A4	ENSG00000100191	60.9403	-3.12354	1.14752e-07	8.74292e-07
NA	ENSG00000267594	9.124	-3.12215	0.00539156	0.0132408
HHEX	ENSG00000152804	128.14	-3.12179	5.54667e-11	7.54359e-10
BST1	ENSG00000109743	67.4192	-3.12116	8.09113e-08	6.38563e-07
NA	ENSG00000232533	57.1729	-3.12077	8.39161e-08	6.59694e-07
CNN2	ENSG00000064666	1716.02	-3.12053	5.31302e-13	9.77312e-12
BPI	ENSG00000101425	12.6054	-3.1202	0.000841542	0.0026289
SCGB3A1	ENSG00000161055	440.028	-3.11715	0.00166785	0.00478978
SLC2A10	ENSG00000197496	172.816	-3.1166	3.92805e-09	3.92266e-08
PCSK9	ENSG00000169174	32.9548	-3.11639	1.24615e-06	7.68944e-06
PLAAT4	ENSG00000133321	269.564	-3.1142	1.94298e-10	2.43981e-09
GGT6	ENSG00000167741	28.0752	-3.11347	6.80514e-05	0.000280779
KCNS2	ENSG00000156486	23.4525	-3.11319	0.00347367	0.00904106
STOM	ENSG00000148175	4223.5	-3.11225	1.37625e-09	1.48598e-08
NA	ENSG00000274128	12.7588	-3.11179	0.00264761	0.00716589
RHOC	ENSG00000155366	1075.08	-3.1117	1.13257e-15	2.94311e-14
GPR132	ENSG00000183484	85.7051	-3.11136	6.52429e-10	7.43355e-09
RN7SL846P	ENSG00000242818	24.8659	-3.11071	3.29972e-06	1.8415e-05
NA	ENSG00000261730	9.60899	-3.1093	0.00281218	0.00755201
UNC5C	ENSG00000182168	279.902	-3.1091	1.12723e-08	1.03566e-07
CEACAM6	ENSG00000086548	1240.7	-3.10896	0.0017462	0.00498311
NFIB	ENSG00000147862	2507.67	-3.10867	1.22913e-15	3.17199e-14
IGHV3-30	ENSG00000270550	49.6921	-3.10659	0.000368491	0.00126338
PCED1B-AS1	ENSG00000247774	94.9722	-3.10498	1.26798e-06	7.81126e-06
RILP	ENSG00000167705	159.403	-3.10467	1.51896e-22	9.2315e-21
ITGB4	ENSG00000132470	671.272	-3.1031	8.83388e-09	8.30807e-08
LOX	ENSG00000113083	431.531	-3.10168	1.72439e-07	1.26736e-06
NA	ENSG00000279396	13.7748	-3.09961	8.2205e-05	0.00033158
BAG3	ENSG00000151929	756.409	-3.09845	1.45605e-10	1.87143e-09
TRAF3IP3	ENSG00000009790	165.054	-3.09763	2.18713e-08	1.91157e-07
H2BC8	ENSG00000273802	195.473	-3.09654	0.000295694	0.00104063
TGIF2	ENSG00000118707	320.313	-3.09536	5.23065e-17	1.60623e-15
NA	ENSG00000281508	5799.1	-3.09522	1.83945e-05	8.724e-05
LITAF	ENSG00000189067	2932.26	-3.09491	4.87899e-06	2.62639e-05
MYL3	ENSG00000160808	20.5331	-3.09461	2.20285e-10	2.73208e-09
TREM1	ENSG00000124731	447.61	-3.09454	8.17296e-08	6.44051e-07
NA	ENSG00000279302	28.2744	-3.09425	1.21175e-05	5.97862e-05
CAMK2A	ENSG00000070808	74.7802	-3.09215	7.61735e-05	0.000309949
KLHL33	ENSG00000185271	46.0472	-3.09209	1.25388e-05	6.16213e-05
NA	ENSG00000259279	17.0876	-3.09131	4.12629e-06	2.26449e-05
RN7SL564P	ENSG00000240606	27.4766	-3.09131	3.59877e-06	1.99632e-05
NRARP	ENSG00000198435	316.89	-3.09003	1.05243e-07	8.09303e-07
LINC00578	ENSG00000228221	15.8775	-3.08892	2.03907e-08	1.78813e-07
CCR5	ENSG00000160791	139.823	-3.08691	1.82265e-06	1.08039e-05
EFNA4	ENSG00000243364	24.6185	-3.08572	5.99574e-08	4.822e-07
ATP13A4	ENSG00000127249	477.864	-3.0847	1.57232e-09	1.67148e-08
LINC00472	ENSG00000233237	342.959	-3.08435	7.90725e-17	2.38346e-15
MAP3K20	ENSG00000091436	1022.72	-3.08403	1.15707e-20	5.74022e-19
DSC3	ENSG00000134762	22.547	-3.08357	0.00783824	0.0182162
FRMD6	ENSG00000139926	321.826	-3.08332	5.71422e-13	1.04597e-11
REST	ENSG00000084093	624.21	-3.08278	1.00784e-18	3.80943e-17
SASH3	ENSG00000122122	261.764	-3.08207	5.65001e-08	4.57253e-07
RAB3IL1	ENSG00000167994	221.849	-3.08204	4.42941e-07	3.01283e-06
AMOTL2	ENSG00000114019	977.838	-3.08124	2.60203e-10	3.18047e-09
PLCG2	ENSG00000197943	500.038	-3.08117	1.43671e-16	4.20013e-15
PSMB9	ENSG00000240065	194.19	-3.08053	6.05528e-09	5.86583e-08
LINC00839	ENSG00000185904	32.9787	-3.07911	3.82059e-05	0.000167436
CLEC12A	ENSG00000172322	63.4679	-3.07829	5.04834e-06	2.71254e-05
ESPNL	ENSG00000144488	10.15	-3.07728	0.000100389	0.000398966
CHRM3	ENSG00000133019	84.9257	-3.07723	0.000270188	0.000960937
NRROS	ENSG00000174004	139.48	-3.07701	4.46208e-08	3.66741e-07
CYBRD1	ENSG00000071967	2934.04	-3.07642	1.14281e-05	5.66515e-05
NHSL1	ENSG00000135540	509.53	-3.07201	1.25524e-24	9.53036e-23
CASP10	ENSG00000003400	500.301	-3.07147	5.32435e-17	1.63118e-15
SLIT2	ENSG00000145147	2583.45	-3.07115	2.8764e-06	1.62731e-05
CD300C	ENSG00000167850	31.9316	-3.06822	2.68492e-06	1.52955e-05
PRDM16	ENSG00000142611	194.904	-3.06808	2.28286e-17	7.39151e-16
NA	ENSG00000231322	6.81693	-3.0678	0.000471186	0.00157066
NA	ENSG00000272078	21.5714	-3.06564	6.43111e-05	0.000266545
TRPM4	ENSG00000130529	1056.48	-3.0649	1.93362e-10	2.43039e-09
MYO15B	ENSG00000266714	3213.88	-3.06445	6.56588e-10	7.47119e-09
GALNT15	ENSG00000131386	405.161	-3.06356	5.36069e-05	0.00022681
ROBO3	ENSG00000154134	184.321	-3.06242	3.67207e-08	3.06521e-07
SYCP2L	ENSG00000153157	42.8928	-3.06197	1.70254e-05	8.13801e-05
CXCL12	ENSG00000107562	1038.41	-3.06188	2.55765e-06	1.46405e-05
SPARC	ENSG00000113140	12656.4	-3.06092	1.44879e-17	4.80482e-16
SOX7	ENSG00000171056	419.114	-3.05975	0.000492374	0.00163567
RNGTTP1	ENSG00000237731	13.1479	-3.05948	4.73908e-05	0.000203068
RILPL2	ENSG00000150977	629.197	-3.0591	6.23086e-16	1.67913e-14
TSPAN14	ENSG00000108219	1973.24	-3.05853	2.6768e-26	2.36879e-24
GIMAP4	ENSG00000133574	509.839	-3.05512	9.16565e-08	7.1461e-07
PKNOX2	ENSG00000165495	440.979	-3.0544	1.43435e-08	1.29334e-07
LIPG	ENSG00000101670	201.937	-3.05417	1.56461e-05	7.5434e-05
TYRO3	ENSG00000092445	203.048	-3.05336	5.89483e-19	2.30461e-17
RN7SL452P	ENSG00000243103	23.9537	-3.05318	8.39641e-06	4.30141e-05
ANTXR1	ENSG00000169604	3945.97	-3.05317	1.5648e-09	1.66484e-08
SLC19A1	ENSG00000173638	260.805	-3.05156	7.98981e-43	3.37557e-40
CACNG4	ENSG00000075461	108.035	-3.05133	0.000121136	0.000470708
CD300LG	ENSG00000161649	140.371	-3.05003	9.56873e-05	0.000381381
NR2F2	ENSG00000185551	2182.72	-3.04855	5.4752e-14	1.12838e-12
CYP4F3	ENSG00000186529	25.4262	-3.0471	4.06138e-08	3.36338e-07
SLFN11	ENSG00000172716	684.865	-3.04643	5.71561e-10	6.60118e-09
THSD7A	ENSG00000005108	242.816	-3.04601	4.75598e-18	1.66771e-16
RPL7P18	ENSG00000243806	5.11301	-3.04573	0.000676352	0.00216767
LOXHD1	ENSG00000167210	85.4621	-3.04541	0.0034192	0.00892501
VSIG10L	ENSG00000186806	36.0871	-3.04422	5.13637e-07	3.44098e-06
CYGB	ENSG00000161544	471.885	-3.04361	2.31692e-14	5.0198e-13
ARHGEF40	ENSG00000165801	1169.43	-3.04355	1.44239e-12	2.51528e-11
OSR1	ENSG00000143867	216.839	-3.04267	2.24508e-07	1.61293e-06
PCDH15	ENSG00000150275	125.317	-3.04262	0.00516991	0.0127743
MS4A14	ENSG00000166928	47.0557	-3.04204	8.84586e-08	6.91254e-07
OVCH2	ENSG00000183378	17.307	-3.04071	9.82436e-06	4.95169e-05
LINC01779	ENSG00000225342	40.6272	-3.04022	8.77839e-06	4.46835e-05
TSPAN9	ENSG00000011105	1312.9	-3.039	3.80644e-19	1.5363e-17
C4BPB	ENSG00000123843	9.5192	-3.03898	2.03756e-05	9.5426e-05
TM4SF1	ENSG00000169908	1185.43	-3.03825	1.80692e-06	1.07179e-05
BTNL9	ENSG00000165810	1838.15	-3.03612	2.25278e-09	2.3435e-08
CCDC102B	ENSG00000150636	398.921	-3.03552	2.83755e-07	1.99214e-06
PLEKHO2	ENSG00000241839	873.493	-3.03483	3.99277e-11	5.56608e-10
OPRL1	ENSG00000125510	48.3989	-3.03257	1.15402e-07	8.78476e-07
TNFRSF18	ENSG00000186891	11.0682	-3.03162	0.000574876	0.00187783
HSPA7	ENSG00000225217	94.3949	-3.03144	0.000249531	0.000895006
FAM3D	ENSG00000198643	18.1685	-3.02989	0.0180938	0.0373071
E2F2	ENSG00000007968	48.7671	-3.02956	5.29755e-05	0.000224356
DUOX1	ENSG00000137857	741.272	-3.02889	4.37124e-10	5.13916e-09
LINC00243	ENSG00000214894	5.45502	-3.02829	0.0101625	0.0227829
TK1	ENSG00000167900	25.9196	-3.02718	1.07709e-06	6.73805e-06
RHOH	ENSG00000168421	106.071	-3.02717	2.15658e-10	2.68231e-09
ANXA3	ENSG00000138772	388.504	-3.02635	8.05086e-06	4.13742e-05
TRPV2	ENSG00000187688	332.505	-3.02573	9.90596e-16	2.59736e-14
NA	ENSG00000255163	12.0331	-3.02564	0.000249412	0.000894701
METRNL	ENSG00000176845	418.635	-3.02546	1.73463e-09	1.83583e-08
CEMIP2	ENSG00000135048	6146.31	-3.02472	3.83963e-06	2.12005e-05
HCG23	ENSG00000225914	19.0872	-3.02382	0.000194617	0.0007179
COL7A1	ENSG00000114270	417.245	-3.0238	2.5055e-07	1.77856e-06
POU2AF1	ENSG00000110777	181.95	-3.02264	0.000147331	0.000560033
RLIMP2	ENSG00000237278	16.0634	-3.02182	0.00111166	0.00334583
NA	ENSG00000133808	87.3827	-3.01989	1.84663e-09	1.94572e-08
OAS2	ENSG00000111335	548.144	-3.01971	2.45497e-07	1.74743e-06
PDLIM7	ENSG00000196923	808.709	-3.01908	3.75176e-26	3.29777e-24
ADCY7	ENSG00000121281	702.773	-3.0181	1.89616e-13	3.7038e-12
SLC25A43	ENSG00000077713	146.647	-3.01736	9.94061e-12	1.53529e-10
KYNU	ENSG00000115919	141.959	-3.0172	0.000307327	0.00107579
MUC3A	ENSG00000169894	189.926	-3.01547	0.000300687	0.00105593
IGLV2-11	ENSG00000211668	16.875	-3.01529	0.00198464	0.00556357
TNFSF12	ENSG00000239697	462.909	-3.01356	1.02596e-08	9.49607e-08
GPNMB	ENSG00000136235	1090.68	-3.01241	0.000103677	0.000410413
SNCA	ENSG00000145335	200.548	-3.01151	7.08067e-09	6.76408e-08
GFAP	ENSG00000131095	8.0973	-3.01098	0.000742237	0.00235007
CCR2	ENSG00000121807	48.7094	-3.01042	1.45869e-05	7.06785e-05
TFPI	ENSG00000003436	1764.79	-3.01037	1.28283e-10	1.65611e-09
MIR497HG	ENSG00000267532	138.594	-3.0101	0.00015552	0.000588211
GRASLND	ENSG00000228203	7.95353	-3.00811	0.00388435	0.00998495
ARHGEF10	ENSG00000104728	136.599	-3.00689	2.904e-16	8.14427e-15
TRIM5	ENSG00000132256	295.319	-3.00608	5.7346e-09	5.57787e-08
MUC1	ENSG00000185499	805.672	-3.00567	2.37945e-08	2.06793e-07
CDR2L	ENSG00000109089	349.773	-3.00551	1.23186e-11	1.87274e-10
RCN3	ENSG00000142552	229.891	-3.00522	1.03856e-12	1.83687e-11
STEAP1	ENSG00000164647	35.9223	-3.005	0.0014089	0.00413129
NA	ENSG00000234290	104.074	-3.00398	0.000581539	0.00189676
PIP5K1B	ENSG00000107242	148.788	-3.00278	1.32141e-11	1.99383e-10
EMCN	ENSG00000164035	401.227	-3.00242	1.15899e-07	8.8175e-07
SHC3	ENSG00000148082	135.711	-3.00232	2.15577e-12	3.68111e-11
LINC02367	ENSG00000260423	18.1465	-3.00079	1.08125e-05	5.39677e-05
MASP1	ENSG00000127241	180.697	-3.00069	3.50825e-07	2.42084e-06
SERTAD1	ENSG00000197019	233.763	-2.99919	6.4198e-12	1.02537e-10
IDO1	ENSG00000131203	98.4902	-2.99851	5.00059e-05	0.000213193
GRTP1	ENSG00000139835	31.2475	-2.99818	3.13117e-06	1.75627e-05
ELF4	ENSG00000102034	485.167	-2.99744	1.04392e-08	9.64871e-08
CXCR4	ENSG00000121966	1051.07	-2.99726	7.90574e-06	4.06923e-05
PTGER1	ENSG00000160951	12.8253	-2.99581	0.00051514	0.00170223
TMEM132C	ENSG00000181234	84.1286	-2.99541	4.324e-06	2.36013e-05
SMAD3	ENSG00000166949	1464.9	-2.99464	1.32531e-11	1.99857e-10
PSORS1C1	ENSG00000204540	56.8976	-2.99331	0.000171932	0.000642911
ABCC6	ENSG00000091262	144.453	-2.99271	2.02858e-12	3.47299e-11
PRKX	ENSG00000183943	338.469	-2.99238	2.84164e-12	4.77141e-11
DUOXA1	ENSG00000140254	156.386	-2.99141	3.59426e-08	3.01081e-07
KIF23-AS1	ENSG00000259426	24.6656	-2.99138	0.000580643	0.0018943
RASGRP4	ENSG00000171777	107.782	-2.98905	3.73331e-14	7.89268e-13
GLI3	ENSG00000106571	474.014	-2.98727	3.78464e-11	5.29283e-10
TLE3	ENSG00000140332	1239.62	-2.98701	1.36051e-15	3.49728e-14
PTPN5	ENSG00000110786	21.3431	-2.98696	7.60129e-05	0.000309598
NA	ENSG00000123201	14.6801	-2.98643	0.00709217	0.0167317
NA	ENSG00000255191	16.7902	-2.98571	0.000322973	0.00112261
LVRN	ENSG00000172901	16.5899	-2.98553	0.00109637	0.00330589
CRYBG1	ENSG00000112297	404.909	-2.98489	4.12874e-16	1.13363e-14
NEK6	ENSG00000119408	564.771	-2.98447	1.83875e-16	5.31029e-15
RN7SL4P	ENSG00000263740	2729.75	-2.9838	3.43706e-06	1.91269e-05
ARRDC2	ENSG00000105643	1771.49	-2.98257	4.75255e-09	4.66598e-08
MOCOS	ENSG00000075643	31.6476	-2.98106	5.50162e-10	6.36526e-09
ITGA1	ENSG00000213949	3086.5	-2.98062	8.03923e-12	1.25945e-10
NA	ENSG00000239823	7.48653	-2.98006	0.0012264	0.00365382
SDCBP2	ENSG00000125775	99.561	-2.97925	4.39729e-07	2.99565e-06
SRD5A3-AS1	ENSG00000249700	28.5488	-2.97925	0.00118602	0.00354438
NA	ENSG00000243753	276.151	-2.97883	3.36761e-08	2.83728e-07
NA	ENSG00000267259	6.50301	-2.97873	0.000897903	0.0027824
FCHO1	ENSG00000130475	100.825	-2.97834	1.05773e-12	1.86825e-11
PET117	ENSG00000232838	22.9624	-2.97806	0.00230193	0.00634996
TRGC1	ENSG00000211689	16.1204	-2.97794	8.01959e-05	0.00032424
LRP4	ENSG00000134569	823.107	-2.97745	1.33817e-06	8.20125e-06
SLC12A4	ENSG00000124067	1342.14	-2.9771	8.20284e-18	2.81606e-16
SIGLEC12	ENSG00000254521	27.0079	-2.97679	0.000458806	0.00153408
CD1D	ENSG00000158473	27.359	-2.97527	7.62119e-05	0.000309982
TAL1	ENSG00000162367	609.745	-2.97501	4.13145e-08	3.41493e-07
RPS6KA2	ENSG00000071242	2480.75	-2.97423	2.6368e-09	2.71708e-08
PLPP3	ENSG00000162407	1923.87	-2.97409	1.61643e-11	2.40027e-10
ZC3H12A	ENSG00000163874	553.382	-2.97248	1.54628e-07	1.14903e-06
SLC39A13-AS1	ENSG00000255197	144.452	-2.97213	9.44819e-06	4.7768e-05
P2RY10	ENSG00000078589	24.1224	-2.97205	0.00107947	0.00326321
LAPTM5	ENSG00000162511	2489.47	-2.97079	4.83352e-08	3.95283e-07
NABP1	ENSG00000173559	1474.98	-2.97046	2.15881e-05	0.00010044
LAMC1	ENSG00000135862	4169.82	-2.96963	3.15889e-11	4.47507e-10
GJA1	ENSG00000152661	519.202	-2.96922	5.64674e-05	0.000237607
SARDH	ENSG00000123453	69.7334	-2.96824	2.35358e-06	1.35792e-05
SELL	ENSG00000188404	193.929	-2.96712	3.51922e-06	1.95633e-05
FXYD1	ENSG00000266964	13.2526	-2.96687	1.26483e-08	1.15238e-07
NA	ENSG00000279805	64.5482	-2.96509	2.37747e-06	1.3711e-05
ADAMTS17	ENSG00000140470	148.602	-2.96455	7.53709e-09	7.16612e-08
NA	ENSG00000250986	14.7407	-2.96441	7.62733e-08	6.03915e-07
GUCY1A2	ENSG00000152402	1526.41	-2.96305	1.75414e-10	2.22293e-09
SBSPON	ENSG00000164764	70.4288	-2.96296	4.17448e-06	2.28662e-05
MT2A	ENSG00000125148	821.342	-2.96244	7.17205e-05	0.000294044
C19orf38	ENSG00000214212	37.7352	-2.96013	0.00172677	0.0049341
NA	ENSG00000239203	5.60226	-2.95977	0.000523685	0.0017272
NA	ENSG00000233117	103.08	-2.9595	4.47048e-07	3.03918e-06
PLN	ENSG00000198523	79.0872	-2.95742	0.000219428	0.000797517
CEACAM21	ENSG00000007129	30.6459	-2.95622	2.55453e-05	0.000116961
SLC12A7	ENSG00000113504	914.046	-2.95563	9.57899e-15	2.18564e-13
OPN3	ENSG00000054277	99.6945	-2.95529	8.2299e-07	5.28627e-06
LPAR3	ENSG00000171517	55.3519	-2.95482	2.24783e-05	0.000104046
CLMP	ENSG00000166250	474.856	-2.95456	5.37805e-06	2.87144e-05
TAGLN	ENSG00000149591	3013.71	-2.95373	9.52498e-15	2.17522e-13
ARHGDIB	ENSG00000111348	2132.45	-2.95236	2.86461e-08	2.45535e-07
TNFSF10	ENSG00000121858	938.911	-2.95227	3.63932e-08	3.04272e-07
ITGA2B	ENSG00000005961	117.019	-2.95168	0.000678483	0.00217237
SLFN12L	ENSG00000205045	108.868	-2.95143	7.58808e-06	3.92113e-05
TNS1	ENSG00000079308	17502.2	-2.95033	2.79111e-21	1.48598e-19
CRLF2	ENSG00000205755	7.11898	-2.95009	5.97273e-05	0.000249601
ALKAL2	ENSG00000189292	59.7049	-2.94978	5.44914e-07	3.63285e-06
RNASE4	ENSG00000258818	9.83082	-2.94971	0.00143702	0.00420245
UICLM	ENSG00000233392	10.0141	-2.94827	0.000344229	0.00118782
KLF2	ENSG00000127528	2541.26	-2.94803	2.83211e-11	4.04054e-10
KIRREL1	ENSG00000183853	1163.05	-2.94768	5.25794e-15	1.23966e-13
MTCO2P22	ENSG00000270225	20.4376	-2.94681	6.38041e-05	0.000264737
OLFML2A	ENSG00000185585	2282.9	-2.94678	4.56505e-06	2.47297e-05
BHLHE22	ENSG00000180828	18.1641	-2.94662	0.00103022	0.00313785
TNFRSF1B	ENSG00000028137	1076.36	-2.94661	6.79961e-11	9.14317e-10
NA	ENSG00000278971	6.55646	-2.9464	0.00421878	0.0107194
FNDC11	ENSG00000125531	21.391	-2.94606	0.00167365	0.00480224
MROCKI	ENSG00000227502	24.2019	-2.94547	2.59638e-05	0.00011867
MROH6	ENSG00000204839	126.479	-2.9409	1.51886e-05	7.32958e-05
TNS3	ENSG00000136205	2738.44	-2.94078	7.27675e-20	3.22516e-18
COTL1	ENSG00000103187	1444.41	-2.9403	1.27495e-07	9.62421e-07
IGLV2-14	ENSG00000211666	36.5095	-2.94025	0.00014102	0.000538701
TYROBP	ENSG00000011600	474.843	-2.93979	8.7471e-08	6.84504e-07
CDH11	ENSG00000140937	2012.89	-2.93919	2.94939e-08	2.51732e-07
GAS6-DT	ENSG00000272695	25.956	-2.93911	5.3791e-05	0.000227478
PTMS	ENSG00000159335	8263.31	-2.93904	1.3847e-05	6.73578e-05
NA	ENSG00000260996	34.1439	-2.93894	0.00299204	0.00795185
CALHM5	ENSG00000178033	125.725	-2.93858	7.02105e-11	9.40713e-10
TAGAP	ENSG00000164691	210.422	-2.93821	1.60448e-09	1.70428e-08
IL4I1	ENSG00000104951	27.6554	-2.93718	1.52106e-09	1.62756e-08
S100A11	ENSG00000163191	930.101	-2.93713	2.12848e-06	1.23842e-05
IGFBP6	ENSG00000167779	237.862	-2.93663	2.42075e-09	2.50629e-08
ADM2	ENSG00000128165	8.28203	-2.93663	0.0022341	0.00618605
ALDH3A1	ENSG00000108602	86.8728	-2.93636	0.00157129	0.00454288
NA	ENSG00000274370	42.1998	-2.9362	0.000155773	0.000588961
NA	ENSG00000256612	695.931	-2.93595	9.62266e-11	1.26344e-09
SLC6A9	ENSG00000196517	200.771	-2.93577	2.64299e-08	2.28107e-07
GBP5	ENSG00000154451	216.465	-2.93562	1.43696e-06	8.74936e-06
PAG1	ENSG00000076641	1733.78	-2.93562	8.2082e-38	2.23964e-35
PPM1F	ENSG00000100034	1385.96	-2.93455	7.45871e-14	1.51335e-12
PDE9A	ENSG00000160191	145.158	-2.93444	8.17701e-13	1.45905e-11
ERICH2	ENSG00000204334	9.30701	-2.93424	0.0197195	0.0402068
PLTP	ENSG00000100979	853.674	-2.93164	3.49606e-16	9.71113e-15
FUT1	ENSG00000174951	448.712	-2.93046	1.24843e-12	2.19326e-11
INF2	ENSG00000203485	1321.07	-2.92934	2.60178e-11	3.7343e-10
APLF	ENSG00000169621	104.15	-2.92857	1.0947e-06	6.83377e-06
HLA-DRA	ENSG00000204287	4662.88	-2.9278	3.66972e-08	3.0652e-07
PERM1	ENSG00000187642	7.82697	-2.92726	0.019754	0.040255
TAGLN2	ENSG00000158710	3908.09	-2.92676	1.05489e-09	1.15711e-08
FSCN1	ENSG00000075618	808.586	-2.92627	1.85607e-06	1.09648e-05
ACADL	ENSG00000115361	66.8131	-2.92608	1.26082e-10	1.6293e-09
ZNF556	ENSG00000172000	13.7997	-2.9251	0.011784	0.0258452
ZNF792	ENSG00000180884	223.847	-2.92504	1.00464e-13	2.01036e-12
ITGAM	ENSG00000169896	427.543	-2.92432	4.47758e-09	4.42421e-08
NA	ENSG00000279447	14.1094	-2.9235	2.99902e-05	0.000134953
CFAP73	ENSG00000186710	82.3351	-2.92346	0.0168051	0.0350636
NA	ENSG00000260249	13.2432	-2.92289	0.000335262	0.0011607
SFTPA1	ENSG00000122852	4619.05	-2.92276	0.000306507	0.00107335
BAZ1A	ENSG00000198604	752.997	-2.92236	6.70388e-10	7.61829e-09
HLA-DQB1	ENSG00000179344	940.062	-2.92205	8.91355e-13	1.58615e-11
NA	ENSG00000274307	13.6779	-2.91936	1.9573e-06	1.15109e-05
ELK3	ENSG00000111145	921.697	-2.91917	5.3001e-09	5.17446e-08
COL4A3	ENSG00000169031	913.254	-2.91832	1.00722e-07	7.77344e-07
ADAMTS1	ENSG00000154734	3444.13	-2.91789	1.84689e-05	8.75136e-05
CMTM3	ENSG00000140931	471.383	-2.9178	1.52988e-13	3.01306e-12
FAM43B	ENSG00000183114	11.1468	-2.9167	0.00010047	0.000399228
NA	ENSG00000272168	262.006	-2.91546	1.00726e-08	9.33954e-08
PLEK	ENSG00000115956	434.63	-2.91466	5.17629e-08	4.21342e-07
CILP	ENSG00000138615	115.534	-2.91299	0.000102718	0.000407109
FCGR2B	ENSG00000072694	54.9308	-2.91269	6.63463e-07	4.33386e-06
PKD2L1	ENSG00000107593	9.35129	-2.91261	0.00193757	0.00545084
RNASE1	ENSG00000129538	1482.96	-2.91206	1.19269e-05	5.89346e-05
SFTPA2	ENSG00000185303	6858.33	-2.91177	0.00117827	0.00352283
STEAP1B-AS1	ENSG00000232759	23.5838	-2.91133	4.03314e-05	0.000175693
NA	ENSG00000274225	6.98285	-2.91093	0.000591752	0.00192742
TMEM63A	ENSG00000196187	1047.8	-2.91034	2.57742e-11	3.70136e-10
HAPLN3	ENSG00000140511	138.12	-2.909	4.98233e-08	4.06691e-07
PF4	ENSG00000163737	11.3915	-2.90895	0.00309857	0.00819754
DAPP1	ENSG00000070190	89.7404	-2.90706	0.000397694	0.0013513
PLIN4	ENSG00000167676	66.7899	-2.90696	2.27297e-07	1.63074e-06
OLFML2B	ENSG00000162745	251.923	-2.90559	4.30938e-07	2.93805e-06
[truncated: 1,171 more rows]
