# Supplementary material for: Transcriptome-Wide Analysis of Pituitary and Ectopic Adrenocorticotropic Hormone-Secreting Tumors
Source: Cancers (Basel). 2025 Feb 15;17(4):658. doi: 10.3390/cancers17040658 (PMC11852724; doi:10.3390/cancers17040658)
Supplement: Supplementary file 1 [file cancers-17-00658-s001.zip › Table_S4.xlsx]

## Sheet: Pancreatic AST upregulated
Gene Symbol	ENSEMBL GENE ID	baseMean	log2FoldChange	p-value	p-value adjusted
CARTPT	ENSG00000164326	505.589636102964	12.3445365810851	3.09615834094012e-25	6.96055097022601e-22
SLC9A3	ENSG00000066230	442.098811850442	11.009615473098	1.03643941496048e-24	1.4338740675434e-21
HAVCR1	ENSG00000113249	155.471372868517	11.4819550559739	4.37009231084984e-22	4.91225688816465e-19
ONECUT3	ENSG00000205922	191.872833515874	11.7657282899479	1.94027338767036e-21	1.93865649318063e-18
SHOX	ENSG00000185960	141.439051650273	12.2706774850154	5.91593528070553e-20	5.06657600111852e-17
CHRNA3	ENSG00000080644	167.109772017046	9.13070480860585	3.18683168409798e-18	2.29260671354008e-15
SCGB2A1	ENSG00000124939	102.632968859956	11.249736331857	3.16786047970454e-17	2.11014706398097e-14
CA5A	ENSG00000174990	100.411365522958	11.0807333325963	8.03447820544034e-17	4.98276174223602e-14
MUC4	ENSG00000145113	432.294158710771	10.2124847725143	5.8678295471054e-16	3.51776381348969e-13
FLJ30679	ENSG00000280278	94.0353384806111	10.5071385920231	1.03568936009176e-15	5.82089785664075e-13
SEZ6	ENSG00000063015	61.0326707044014	8.89230048117602	2.9067358129734e-15	1.53757775283314e-12
PCDH10	ENSG00000138650	159.966167564613	8.72153480087736	6.95724432828457e-15	3.57502969269137e-12
FMO5	ENSG00000131781	523.583897250491	7.10066374428404	1.63404322650062e-14	8.16340761905934e-12
LINC01257	ENSG00000204603	49.7799516995034	10.7559528250887	4.31326817477426e-13	1.89205190544671e-10
DLK1	ENSG00000185559	1406.42248474501	8.26687036602725	6.18135992790367e-13	2.64694662627018e-10
PCSK2	ENSG00000125851	145.367854905513	5.21496882755277	7.98953235933156e-13	3.31160625352186e-10
WNT2B	ENSG00000134245	149.732673447093	6.05499232049162	1.82537667249429e-12	7.29542210106884e-10
SLC9A3-OT1	ENSG00000188242	690.672877754458	6.02984879302241	2.25791299460781e-12	8.82794895826555e-10
CDH12	ENSG00000154162	38.0929099940207	10.3663079483581	2.22178401492612e-11	7.68438182854737e-09
MIR137HG	ENSG00000225206	36.6189316318828	10.3087747879557	3.92593183601883e-11	1.23873480825963e-08
NA	ENSG00000226954	36.8728800542718	9.48168108145294	4.04580918436553e-11	1.25454962380714e-08
NA	ENSG00000278872	36.1718481476324	10.2908616877323	4.68350058900123e-11	1.42767386598622e-08
F12	ENSG00000131187	52.2580346509976	6.35344130522373	9.46609773183698e-11	2.7459317372111e-08
ACSL6	ENSG00000164398	63.7178320784873	7.05778043514117	1.04589385064525e-10	2.89390783136227e-08
GAD1	ENSG00000128683	100.882976136226	9.67788094656605	2.39936115628549e-10	6.25398701388327e-08
TPH1	ENSG00000129167	113.225449753372	9.06169993925841	2.77809387735609e-10	7.1377169120356e-08
NA	ENSG00000233673	55.1324720443039	9.12334148674694	3.11622796055534e-10	7.89371265782926e-08
LHX1	ENSG00000273706	31.3028295769681	10.0799022994096	3.62287748532397e-10	9.04964605188218e-08
NA	ENSG00000227306	30.0943070336038	10.0224041260709	6.25608997286015e-10	1.48047076528802e-07
LHX5	ENSG00000089116	29.3677963716969	9.98670656355996	8.7586247050045e-10	1.99397297872792e-07
SRRM3	ENSG00000177679	115.443219801702	4.73684418779237	1.84189006994899e-09	3.9436182033372e-07
TRPM5	ENSG00000070985	214.046621531384	7.12412383599959	2.04056758335261e-09	4.3176009395996e-07
CCND2	ENSG00000118971	3141.76788530003	4.42481584897256	2.0776848352802e-09	4.34501880959469e-07
LOC101927914	ENSG00000234210	28.9829505091469	9.42743093317356	2.2605769535604e-09	4.5681434280656e-07
SLITRK2	ENSG00000185985	55.9608058574028	7.15749019102448	2.32804694275924e-09	4.65221380728055e-07
CPLX1	ENSG00000168993	419.393955196833	6.65272730045507	3.05169055723417e-09	6.03128073317106e-07
SDHA	ENSG00000073578	370.956945108684	4.20930988022078	3.10812767829305e-09	6.07605177109788e-07
F5	ENSG00000198734	479.022149522714	7.79868862542578	4.0433740434937e-09	7.73617895449299e-07
DLGAP2	ENSG00000198010	127.246779498858	7.44464537937905	6.17991493682789e-09	1.15776843894635e-06
NCAM1	ENSG00000149294	106.310525578224	4.73603058975936	8.10494838252181e-09	1.50275769752221e-06
CD8B	ENSG00000172116	33.3580952922512	7.74450681031522	1.02642312412821e-08	1.86466867549959e-06
RIMBP2	ENSG00000060709	219.441874716932	6.46721349531957	1.4380082265405e-08	2.58625779543308e-06
LRAT	ENSG00000121207	39.1001912341555	7.97909860130165	1.52903341648259e-08	2.6960456858274e-06
NA	ENSG00000233038	61.1110086935952	7.19374925627167	1.52562620641481e-08	2.6960456858274e-06
SYT2	ENSG00000143858	67.680656082117	8.93585416642046	1.74446399248921e-08	3.01674854854986e-06
CCT8P1	ENSG00000226015	48.3206570154985	7.42219757448153	2.32777448036272e-08	3.98714514564987e-06
NELL2	ENSG00000184613	157.805788269765	8.06765519007973	3.65136501422397e-08	6.02475227346955e-06
CACNA1D	ENSG00000157388	199.163593211441	4.85617388111974	6.09145606383728e-08	9.61007344808013e-06
POMC	ENSG00000115138	739.712919306558	7.45684612004934	6.15409877897962e-08	9.62447535129986e-06
SDC1	ENSG00000115884	269.749224310424	4.30135136119894	6.95864637023867e-08	1.06966884588669e-05
KCNQ2	ENSG00000075043	82.6121325755237	5.84094848840714	7.0267441202552e-08	1.07098299154907e-05
GHR	ENSG00000112964	103.746945717886	4.9836673254081	8.24602928393127e-08	1.2156134153402e-05
TRPM3	ENSG00000083067	40.1877137501877	6.22009314978685	8.20669071120555e-08	1.2156134153402e-05
CD109	ENSG00000156535	95.9043787628948	4.88113151492907	9.58605380557832e-08	1.40166811132785e-05
DPP6	ENSG00000130226	91.955519804155	5.13721600103464	1.02537271715338e-07	1.48720389661318e-05
GAST	ENSG00000184502	20.0558856762944	9.42855488963051	1.23017686497535e-07	1.74210479658123e-05
GABRB3	ENSG00000166206	127.348315598625	4.93040093015224	1.30641225745668e-07	1.83561128518425e-05
LINC01978	ENSG00000262188	17.131666699477	8.57391288503227	1.67446932010109e-07	2.29888020778764e-05
SULT1C2	ENSG00000198203	90.4345358885111	6.22300975977319	1.9128113825833e-07	2.56730691908661e-05
TFAP2B	ENSG00000008196	18.7635349796332	9.33086996731901	2.72373849480611e-07	3.54974179920926e-05
SLC44A4	ENSG00000204385	103.015597353715	4.44678949561804	2.93030326776529e-07	3.79147512739271e-05
RYR3	ENSG00000198838	37.2998907546626	5.24163113288635	3.16511501614068e-07	4.06604239752072e-05
DPY19L2	ENSG00000177990	125.081732697176	5.90015467888329	3.6684948050955e-07	4.58179715761407e-05
CHST8	ENSG00000124302	74.9121313795355	7.59161224695286	3.80133466522235e-07	4.71496578993268e-05
BEND2	ENSG00000177324	18.183723585996	9.28481557970439	3.92971977253821e-07	4.84082261021231e-05
NA	ENSG00000279662	25.8098865205179	6.17592339028038	4.01818422444199e-07	4.91612539296525e-05
PCSK1	ENSG00000175426	109.134687332092	6.06460409915581	4.37960302601454e-07	5.25077211442028e-05
NPTX1	ENSG00000171246	100.093849326041	7.58022877836732	4.4694793758788e-07	5.28839385363028e-05
COL12A1	ENSG00000111799	425.310729389048	3.29023847687738	4.65246487242069e-07	5.44700588615723e-05
LINC01345	ENSG00000226374	17.7645828195112	9.25059088278876	5.14231636620445e-07	5.96674579652819e-05
CPLX2	ENSG00000145920	365.476479472029	5.38549481657039	5.41612470785105e-07	6.15462655249448e-05
NA	ENSG00000225746	438.821949110413	5.85009508376473	5.70122097817222e-07	6.36872417965387e-05
ZNF385D	ENSG00000151789	58.4913478809492	4.4923709067245	6.67251035697541e-07	7.27303628910319e-05
CELSR3	ENSG00000008300	85.7543552578732	5.82515774709343	6.59508501305516e-07	7.27303628910319e-05
P2RX5	ENSG00000083454	133.800718319408	7.4239746137934	6.79328015289872e-07	7.36006888854719e-05
TENM2	ENSG00000145934	47.7495046897784	6.26688854111253	6.8457763035208e-07	7.37253214483962e-05
H19	ENSG00000130600	732.132615886547	4.37551471577435	7.15892187834955e-07	7.61853313503648e-05
SCG5	ENSG00000166922	68.6830355616504	4.65838952004757	7.68452532965508e-07	8.0822332195232e-05
LOC105375610	ENSG00000223872	17.0869719136942	9.19349925959574	7.99995015435081e-07	8.36506415848833e-05
ELANE	ENSG00000197561	101.399147320769	6.88739469300918	8.87346877600535e-07	9.06757590548047e-05
SRGAP3	ENSG00000196220	173.677195353854	4.9173205740893	9.57240340154801e-07	9.67189186386747e-05
NA	ENSG00000228391	16.6748168266509	9.15764524553361	1.05132563823043e-06	0.000103890613206452
NA	ENSG00000279175	117.826357066966	7.11039153422098	1.13556548210921e-06	0.000109882566329675
NA	ENSG00000280434	157.414447569033	6.0821568493852	1.13640018556127e-06	0.000109882566329675
LOC101927495	ENSG00000250230	16.7834135403504	8.08834252683492	1.34654572054357e-06	0.000127461183073558
FN1	ENSG00000115414	1010.07196783342	4.09463369956737	1.40479321861323e-06	0.000131589614774786
ADGRD1	ENSG00000111452	327.56931496881	4.89584363038939	1.46081965258151e-06	0.000136128712184863
IGF2	ENSG00000167244	12329.4250900306	5.40001531437047	1.54863912082695e-06	0.000143568425711715
PAOX	ENSG00000148832	111.747556763117	4.77123934410547	2.11439478223711e-06	0.000187395497329453
SLC6A19	ENSG00000174358	45.3318015629519	7.71121975886748	2.54452155318951e-06	0.000222151554049094
LOC124900476	ENSG00000280623	14.4424968611695	8.55367450386151	2.56179365705967e-06	0.000222579028609749
SERPINA1	ENSG00000197249	1929.09613947029	5.66255441243546	2.66521819945418e-06	0.000230451679409536
FOXC2	ENSG00000176692	55.9664179604856	5.72394994742639	2.72601245364285e-06	0.00023458054535295
OLFM3	ENSG00000118733	15.2217955028372	9.02370062885672	2.83053832911568e-06	0.000241266501654718
OLFM1	ENSG00000130558	108.247491610668	4.34841331989196	3.52132066969852e-06	0.000291847706195981
FOXL1	ENSG00000176678	92.1176030404507	7.41426742249277	4.2818491060332e-06	0.000348457267746638
CRMP1	ENSG00000072832	125.701278944379	5.06289256351666	4.60075841876111e-06	0.000372723604330715
H2BC18	ENSG00000203814	69.6004181631668	4.85203112419137	4.84042971690894e-06	0.000386911682038255
EYA2	ENSG00000064655	55.777001988616	4.47481919738078	5.04366617279322e-06	0.00039785235139336
NA	ENSG00000230699	14.3000082270332	7.6015011331985	5.70464388234549e-06	0.000438628696424333
LOC105373390	ENSG00000237720	14.2298290221567	8.92463251878965	5.70692882753927e-06	0.000438628696424333
CA2	ENSG00000104267	435.807108911387	4.94345803553596	5.79804472049816e-06	0.000443735465098551
RPL7	ENSG00000147604	55.73889014002	5.11923100438327	6.13254589704915e-06	0.000462546290347962
SMIM24	ENSG00000095932	47.4981702315505	6.43679979255282	6.14670911276969e-06	0.000462546290347962
NPTX2	ENSG00000106236	308.287667249862	5.71701915960612	6.20748084357317e-06	0.000465173095715265
ELOVL6	ENSG00000170522	51.3351714797453	4.84630232815543	6.44485762254801e-06	0.000475044116153795
SCIN	ENSG00000006747	67.6674552134246	6.39025855429965	6.43838643987927e-06	0.000475044116153795
NRXN1	ENSG00000179915	124.761057902156	4.83765220422861	6.72463096487217e-06	0.000489407973173158
TF	ENSG00000091513	57.356135979786	5.78907090630172	7.33047790074011e-06	0.000529472470059481
ABHD12B	ENSG00000131969	19.4810021782164	7.02921110217387	8.23530162630943e-06	0.000587745633925298
PWWP3A	ENSG00000160953	452.765359008355	3.92782032709008	8.38395792918834e-06	0.000593228333377638
EPHA4	ENSG00000116106	126.382958498925	5.65156217371089	8.79104362745313e-06	0.000609783252064133
NA	ENSG00000233191	13.6290605901952	8.86118998093095	8.81532641293715e-06	0.000609783252064133
ATP7B	ENSG00000123191	113.354812388839	4.30749159969591	8.77981796249397e-06	0.000609783252064133
PTCH1	ENSG00000185920	248.791277888057	2.91324654330307	9.19694460326863e-06	0.000633743481570063
NA	ENSG00000282390	13.5522181163397	8.85287267746927	9.32467803211057e-06	0.000637659066188245
SDHAP2	ENSG00000242086	459.60587714928	4.34235277247765	9.40624922276284e-06	0.000640800728300719
LINC02898	ENSG00000205086	18.4036638767789	7.89496502374316	9.51503473753991e-06	0.000645765659451529
C1QL1	ENSG00000131094	80.1759910110079	6.14176240007141	9.63619530782544e-06	0.000649550052411502
ADCY2	ENSG00000078295	54.5697623955027	5.80111265542324	1.10393991764643e-05	0.000729939684517315
NA	ENSG00000279878	15.5338786122349	6.61524517785098	1.12471991250166e-05	0.000740955590708514
PPP2R2C	ENSG00000074211	64.427440449356	6.11714223194632	1.19866942901861e-05	0.00078108948119202
CDH11	ENSG00000140937	88.5277649137828	3.33790650767448	1.24716611652131e-05	0.000806844698044452
DGKH	ENSG00000102780	136.687310337433	3.28743647477864	1.25557388966041e-05	0.000809372631023027
TIAM1	ENSG00000156299	121.158609183834	4.05442560242247	1.26919870876149e-05	0.000815233527752693
ABCC8	ENSG00000006071	133.709062839923	5.26976855023263	1.35717672939322e-05	0.000865561116245994
WDR37	ENSG00000047056	190.15533471901	3.19080531952365	1.40876338719137e-05	0.000895286555428862
BAIAP2	ENSG00000175866	142.208724339997	3.36880404157933	1.5665514573312e-05	0.000985119858744809
CACNA1H	ENSG00000196557	285.170922108106	3.93178216225074	1.58773424754829e-05	0.00099150695979708
PDCD6	ENSG00000249915	245.765764871283	3.341498286228	1.72905261694556e-05	0.00106133144422409
NA	ENSG00000217455	14.8470208605436	7.84182370194656	1.85019052997513e-05	0.00112039315426272
RIMS2	ENSG00000176406	56.7650157425402	5.45420863263563	1.88388311127535e-05	0.00113696770994252
WASHC2A	ENSG00000099290	78.6869645282153	3.95038157721874	1.91765056791925e-05	0.00114963151546759
UNC80	ENSG00000144406	117.632102517293	4.97382653677101	1.94035592565771e-05	0.00115937878149349
PCNT	ENSG00000160299	551.615670696324	3.92768484176332	1.96393064533761e-05	0.00116957922703301
ADGRG2	ENSG00000173698	47.0205277200085	5.79947742827437	2.13684662941046e-05	0.0012518301833859
CHD1L	ENSG00000131778	137.561915699072	3.67555128762365	2.21330435821989e-05	0.00128822909005129
HACD3	ENSG00000074696	149.016089067319	3.9675050967622	2.33051395734507e-05	0.0013520739846081
NA	ENSG00000261193	13.1322865819544	8.06421986444503	2.5601980370508e-05	0.00146175116496377
B4GALNT3	ENSG00000139044	119.972971652953	4.03580590654528	2.58812474831898e-05	0.00146375545907286
EFNA2	ENSG00000099617	11.224394829433	7.78830569315457	2.58763470525081e-05	0.00146375545907286
NR3C2	ENSG00000151623	208.368143462628	3.11172927374813	2.73317122722329e-05	0.00152658647582643
ZNF831	ENSG00000124203	69.0606516890862	4.32239162296521	2.72914908748861e-05	0.00152658647582643
NA	ENSG00000261426	12.0991967925259	8.68597145278451	2.76285375300158e-05	0.00153363965270782
RTBDN	ENSG00000132026	173.71506774992	10.5687275796462	2.82820259585059e-05	0.00156028293516481
NOS1AP	ENSG00000198929	76.4309342153017	4.36517153863231	3.04494685429063e-05	0.00166538280898177
PGC	ENSG00000096088	70.2217817414936	5.24250458582908	3.17080811629547e-05	0.00172003799757496
NA	ENSG00000261435	11.1522418442643	8.16564438034409	3.17516049594042e-05	0.00172003799757496
ALOX15B	ENSG00000179593	100.345255564717	7.18378546638994	3.26050588373334e-05	0.00176096691648481
NA	ENSG00000257935	11.8686693709593	8.65764884954478	3.29630511489949e-05	0.00177497148178046
PRUNE2	ENSG00000106772	345.666017608492	5.72975381667572	3.36650788296838e-05	0.0018073625156772
HMGCS2	ENSG00000134240	99.8532775043138	6.79569062682201	3.40012174557326e-05	0.00181644510712385
EMP2	ENSG00000213853	241.599583313227	3.37692323919342	3.40362524937858e-05	0.00181644510712385
FASN	ENSG00000169710	2897.64103521793	4.67982384770393	3.52447086211117e-05	0.00186984095737668
NA	ENSG00000260603	11.7499128204553	8.6428416244949	3.61176537618862e-05	0.00190564297295511
LOC101927560	ENSG00000233008	24.7315508331278	5.42782232714848	3.65343880997028e-05	0.00192126014612034
WASHC2C	ENSG00000172661	64.5248274273659	3.112831302613	4.17763210736547e-05	0.00217781778118748
TUBB2B	ENSG00000137285	34.8094527083358	5.65206443250419	4.27699488914802e-05	0.00222317205437361
SNORD113-2	ENSG00000212384	11.7003795710931	8.11787577775138	4.3897857237565e-05	0.00227522467555506
NA	ENSG00000235023	11.5124053832736	7.10567912519507	4.55129672532076e-05	0.00234974595954817
AMER3	ENSG00000178171	13.8039580910581	4.70038783645996	4.59947950450494e-05	0.0023634753968149
NTNG2	ENSG00000196358	772.78950492013	6.47254587060828	4.75620330853639e-05	0.00243704605424578
TENM3	ENSG00000218336	70.3075339148976	3.5461241859115	5.67988849158415e-05	0.00281412657083033
HOXD10	ENSG00000128710	14.0388387228026	6.74872996039656	5.74534511808457e-05	0.00283095977941783
PCDH17	ENSG00000118946	303.262378935195	3.77240346296264	5.81018491931368e-05	0.00285421016985401
CPE	ENSG00000109472	304.563156107184	3.17598508545247	5.8585870667648e-05	0.00286322522814579
MIR3609	ENSG00000266019	11.2812388046084	8.06507300212651	5.96871123938589e-05	0.00290127761190149
C1orf226	ENSG00000239887	48.4240675819075	4.04741854552844	6.24871932451746e-05	0.00301295488073583
SULF1	ENSG00000137573	95.5167171330559	3.43356158339889	6.23435857970733e-05	0.00301295488073583
ASB13	ENSG00000196372	119.630843725964	3.61956885332485	6.79095769812125e-05	0.00321408879475555
FAM167A	ENSG00000154319	102.340661517341	3.64379528336747	7.09076166719676e-05	0.00332969578549696
LINC02418	ENSG00000214039	10.0834328897283	8.0140141032327	7.62512059396597e-05	0.00352539315893259
SLC1A3	ENSG00000079215	49.5234512117643	5.71494820165762	7.69939434797118e-05	0.00355060531662209
RORB	ENSG00000198963	40.5406777248632	5.23482238848424	7.94825357353688e-05	0.00363981596419377
RCN1	ENSG00000049449	111.151221388292	3.11051885301389	7.95355948806312e-05	0.00363981596419377
ATAD3B	ENSG00000160072	288.248655013625	4.00780657321597	8.15409155227853e-05	0.00371269206500581
AOC1	ENSG00000002726	12.4709829987049	6.91028607544289	8.4790362050667e-05	0.00382194150747179
NLGN1	ENSG00000169760	22.9436675796454	4.88715838702861	8.627416854696e-05	0.00387910230329269
LINC02125	ENSG00000250514	12.9493919299331	7.43194782673544	8.77244287635699e-05	0.00393447344467034
LINC01913	ENSG00000214691	10.6112470715051	8.49270563512152	8.81105159320472e-05	0.00394195927621361
NA	ENSG00000279981	18.6206628990966	5.80808961052026	9.13592785698958e-05	0.00405702870390019
HCN2	ENSG00000099822	29.741050187901	5.42982506508656	9.23396620802906e-05	0.00409046508008381
RNF220	ENSG00000187147	439.27401456985	3.47407908521575	9.65810764532554e-05	0.00426783945948845
RGPD1	ENSG00000187627	10.4715334826769	8.47317763657736	9.84882536027152e-05	0.00433083433018296
DOP1B	ENSG00000142197	142.843844077641	3.42269510166716	0.000100491345444872	0.00440813865323422
PCA3	ENSG00000225937	10.4366050854698	8.46825472592448	0.000101274906028582	0.00443170117986388
BRINP3	ENSG00000162670	10.2200490227861	8.43735820161992	0.000120470583432821	0.00517103447026081
JPT2	ENSG00000206053	254.740769937309	2.73995607373053	0.00012104364309424	0.0051832617167855
MYO1A	ENSG00000166866	15.47522289289	6.30640292727884	0.000122203615049485	0.00520073347326683
LINC02593	ENSG00000223764	42.0019871406944	5.62349208946027	0.000123773617769416	0.00521599827305264
CDHR3	ENSG00000128536	89.5693897640951	4.32733252939935	0.000123446984084767	0.00521599827305264
NA	ENSG00000277534	18.7626342315734	6.28354125243243	0.000123838268701333	0.00521599827305264
REXO5	ENSG00000005189	24.7096935489769	4.6065724322329	0.000125389046982908	0.00526862612236372
SRPX2	ENSG00000102359	72.0638764331719	3.79015661360424	0.000126437149788754	0.00527603744536135
RASSF2	ENSG00000101265	291.371491409109	4.19980844207856	0.000128608481767512	0.00535422116802939
KIT	ENSG00000157404	43.6607778820952	3.94232146985495	0.000130060256766917	0.00538970902754147
PDCD5	ENSG00000105185	81.8951557540101	3.0825324188126	0.00013221748575336	0.00544357738172611
TIMD4	ENSG00000145850	23.231246523465	7.14407048270338	0.000148928426291992	0.00607364568449315
PAK1	ENSG00000149269	209.263672565182	3.06597211109794	0.000150162437514015	0.00611011637712568
CYP2E1	ENSG00000130649	131.807885132981	4.42104911852292	0.000169692473792329	0.00672228885716967
NA	ENSG00000278987	18.9054895570557	5.73544854398341	0.000172224476254325	0.00680759825370116
ST8SIA3	ENSG00000177511	57.0346687469256	5.45070196957054	0.000177484708433229	0.00698481943363592
CNTNAP4	ENSG00000152910	12.3106615164135	7.35330430241973	0.000179305793872858	0.0070257400932535
NA	ENSG00000262248	18.4879432862819	5.23664062874236	0.000182762599848058	0.00714562034405939
LINC00939	ENSG00000249267	16.9560012045566	7.08712367361956	0.000183701052443333	0.00716673194835866
RGS9	ENSG00000108370	78.6695081986658	4.55950040823307	0.00018586742302032	0.00721992570846752
NA	ENSG00000256542	11.3337399021935	7.00705184789502	0.000193258352861188	0.00744272264712732
HERC2	ENSG00000128731	596.925942829219	3.06791720380081	0.000194558298057572	0.00747677562086629
MIR595	ENSG00000207637	8.63398304294934	7.91601347199171	0.000208264180706131	0.00790217571729909
CACNA1A	ENSG00000141837	162.214872549808	4.58006660061962	0.000208919080455131	0.00791033613049585
PCLO	ENSG00000186472	265.907841521266	2.68488880218188	0.000213684940342942	0.00802322265567394
NA	ENSG00000261324	91.5903348523922	4.71283311090631	0.000215750107439472	0.00808388683812271
ROBO2	ENSG00000185008	25.6111899811186	4.13117168870945	0.000216982266558601	0.00809631963497185
NFATC1	ENSG00000131196	250.592248945699	3.50601444576182	0.000216583057748597	0.00809631963497185
NA	ENSG00000170629	29.7151606603656	6.19106558631162	0.000218298259235391	0.00812855940444825
CLSTN2-AS1	ENSG00000250433	9.47258132255495	8.32542152363596	0.000220976890971049	0.00820398928951484
NXPH4	ENSG00000182379	38.2840505432017	4.96762378258183	0.000221692454529008	0.00820398928951484
MRAP	ENSG00000170262	8.97726973968304	7.04091024083146	0.000230246288113944	0.00845531317913482
AGT	ENSG00000135744	95.9347160769658	5.29424063327777	0.000233924013014927	0.0085164440770718
SPON2	ENSG00000159674	282.136468135614	3.9110827744666	0.000241362220438397	0.00873420429493878
ANKS4B	ENSG00000175311	15.3401938958519	5.67638691336466	0.000248810269415682	0.00898564798281334
RADIL	ENSG00000157927	195.896453829353	4.17828372109643	0.000250824635940087	0.00904024264004503
OXTR	ENSG00000180914	9.74298897728274	5.7659886674386	0.00025291867073355	0.0090974845862858
NA	ENSG00000258861	15.4602374944741	6.58418906338814	0.000260046748476714	0.00931661508237788
ATP8B3	ENSG00000130270	22.1921746339716	5.18523487387815	0.000262812735988485	0.0093783473348272
NA	ENSG00000240571	9.23506822154693	8.28798877878771	0.000268604978851821	0.00956606048445545
FIBCD1	ENSG00000130720	8.69244891550156	7.76225487564267	0.000272580795088682	0.0096884695645651
NA	ENSG00000223414	57.2928237970261	5.29258387967618	0.00028441743686277	0.0100496023614478
SCG3	ENSG00000104112	48.1339933118779	5.24231419186094	0.000285880260011732	0.0100664002832101
ASTN2	ENSG00000148219	168.144590173917	3.8629447534669	0.000286712004110987	0.0100713191287815
SYT4	ENSG00000132872	13.2624630131319	4.8992669082537	0.000288079206651567	0.0100912783568657
CHRNB2	ENSG00000160716	21.4147017833732	6.36454973754503	0.000293603153850308	0.0102136416286224
RPS3A	ENSG00000145425	70.293536546287	3.17552580831692	0.000293069324286279	0.0102136416286224
PLPPR3	ENSG00000129951	7.79799770073442	7.35696283099543	0.000296081580409534	0.0102799753352615
COMP	ENSG00000105664	79.3696189639397	6.0484009444604	0.000301689787024793	0.0104545102497898
ATXN7L1	ENSG00000146776	92.7308444171326	3.23609836375848	0.000316163072895402	0.0108722616941182
ACP3	ENSG00000014257	43.5869657545773	5.40002958044032	0.000322276581741935	0.0110074581325131
NA	ENSG00000170089	15.9299690678698	4.89271970623427	0.000325766077523181	0.0110964070156334
B3GAT1-DT	ENSG00000255545	22.5338188096754	5.89810875542534	0.000354106732436111	0.0119039431455392
STAC3	ENSG00000185482	35.1889364384111	4.17656464397566	0.000356445580560591	0.0119602122507131
ST18	ENSG00000147488	80.4822956144522	5.28679837515575	0.000363808014807987	0.0121618720191852
UNC13A	ENSG00000130477	89.9250639969333	3.91760576134918	0.000375734054606879	0.0124909001332804
FCGR3A	ENSG00000203747	32.9900022166893	4.84246520122143	0.000380939020440483	0.0126179857591539
CNST	ENSG00000162852	122.772276518915	2.90846270834053	0.000405572514016278	0.0132652703466621
STXBP1	ENSG00000136854	241.345393641861	2.28514562466288	0.000404540284931234	0.0132652703466621
DIP2C	ENSG00000151240	249.805749309498	2.15327129717825	0.000403481193010086	0.0132652703466621
ABO	ENSG00000175164	105.463159623489	3.48686568655527	0.000423785446184144	0.0137082396575932
DNAH17	ENSG00000187775	10.7199046862722	5.13140712967322	0.000430735448727918	0.013908037783432
DNAJC6	ENSG00000116675	40.5329759839251	4.29831696875056	0.000434238409671977	0.0139709799605555
WNK3	ENSG00000196632	31.8991074370674	4.20897241727835	0.000435969593349251	0.0139725066221697
STXBP5L	ENSG00000145087	16.5383446843884	5.18867183152745	0.000441873089603656	0.0141156083774809
ITIH1	ENSG00000055957	20.9039915860554	6.1926315976948	0.000443205751263131	0.0141330770150132
NA	ENSG00000277010	7.43002038072434	6.86909931919734	0.000444529850898814	0.0141502112715313
NA	ENSG00000231808	8.61334275126124	8.18523450565535	0.000450122213245783	0.0142275008879181
RPL41	ENSG00000229117	51.0940736140534	2.86618860320061	0.000449828343019037	0.0142275008879181
NWD2	ENSG00000174145	16.8116715715765	6.09351590862094	0.000464551144828209	0.0146065600345023
CLPTM1L	ENSG00000049656	465.982656338119	2.37154036585964	0.000469062510062068	0.0147042601282056
KCNB1	ENSG00000158445	49.6504138355915	4.78312321804157	0.000469293595417848	0.0147042601282056
SCD	ENSG00000099194	231.724151663198	3.76624761753441	0.00047962988951165	0.0149499888437903
USP7	ENSG00000187555	351.063039097235	2.71621776671877	0.000481304042798264	0.0149762166258249
MTMR7	ENSG00000003987	17.7285322539596	5.5986202765206	0.00049667762017358	0.0154012879290032
FAM99B	ENSG00000205865	15.5588729347573	6.45955991377665	0.000524907089895112	0.0159736954513766
KIF5C	ENSG00000168280	158.202111347236	4.08854209512779	0.000529259183791046	0.0160518152116053
NA	ENSG00000270279	8.3618582913704	8.14154173856483	0.000555847999879841	0.0166420368929865
CLVS2	ENSG00000146352	8.65016943613028	7.54114430716295	0.00055896601403575	0.0166606321129323
ZNF483	ENSG00000173258	92.8135751735675	3.22487169624072	0.000559523035652551	0.0166606321129323
NBPF19	ENSG00000271383	26.9485321429997	4.09098878536092	0.000576693409173472	0.0170870361844891
MIR493	ENSG00000207989	7.48833161455774	7.70797296876133	0.000580811643745533	0.0171622713632415
PAPPA-AS1	ENSG00000256040	18.7225138921264	6.40055042454024	0.000587310868791403	0.0172896914452343
DDC	ENSG00000132437	54.2231605810973	4.39827347578683	0.00059250195756502	0.017351680892444
PRKCZ	ENSG00000067606	239.541182901761	3.43718114873891	0.000596759146553423	0.0174232357966937
CLRN1	ENSG00000163646	8.26405877919064	8.12419343985805	0.000603572252040072	0.0175935931165976
LRP5	ENSG00000162337	743.921273947784	3.00582646323492	0.000622818832408475	0.0180959558980071
NA	ENSG00000280207	7.0770470340313	7.19650132824776	0.000627893718098758	0.0181945553583026
SYP	ENSG00000102003	87.6552040852882	4.25969862754071	0.000641626761456069	0.0185078267807401
ADARB2	ENSG00000185736	114.960748132908	5.12285108498781	0.000642139778214167	0.0185078267807401
GNAL	ENSG00000141404	76.0525641027348	3.15231675639955	0.00064823545231805	0.0186185889915641
NA	ENSG00000279142	45.1423340887214	9.7139286767591	0.000659795664257704	0.0188355952724997
GLT1D1	ENSG00000151948	23.5394133400662	5.15664644733155	0.000675730962471009	0.0191688034070049
ONECUT2	ENSG00000119547	217.6015456959	4.18986221379038	0.000674476407998236	0.0191688034070049
GALNT11	ENSG00000178234	196.464701781279	2.31779756898918	0.000678579899464791	0.0192193062864162
SLC38A3	ENSG00000188338	194.959852506807	3.32824761159296	0.000692240755094964	0.0194834897971564
PDE9A	ENSG00000160191	112.186866745552	3.16532599411109	0.000695272388598784	0.019526899580211
NA	ENSG00000280217	8.06845975483109	8.0888710961133	0.000712046871205616	0.0199162721285117
ANKRD34B	ENSG00000189127	8.06147407538968	8.0875937738479	0.000716271735376937	0.0200024748393462
PPIA	ENSG00000196262	107.655818494253	2.82789140394385	0.000720475420898025	0.0200274349997697
MTG1	ENSG00000148824	107.592642383877	4.06554642392529	0.000722032327252524	0.0200397398235133
H2BC21	ENSG00000184678	201.659715398032	3.27346642258323	0.000728129699194817	0.020146788676952
AK4	ENSG00000162433	71.966208051263	3.95754009019633	0.000738243537552655	0.0203952534913741
NPNT	ENSG00000168743	122.416601243656	2.34039264294167	0.000756541383255207	0.0208367485112479
NA	ENSG00000282692	7.51186908990289	7.53734507183252	0.000770591031214533	0.0211266458786484
KIF19	ENSG00000196169	44.9041709127386	4.06212141305943	0.000769878978760217	0.0211266458786484
APOC3	ENSG00000110245	210.824150898424	8.80814474543701	0.000799077141977462	0.0218157994105184
CABP7	ENSG00000100314	46.92802342158	4.90547630113857	0.000799366795192193	0.0218157994105184
BDKRB2	ENSG00000168398	87.2793061646922	3.1128063063105	0.000801444007472811	0.0218393492036341
FRK	ENSG00000111816	135.7641603614	3.04026311532783	0.0008064161672583	0.0219415957157951
NA	ENSG00000243742	20.9328743389454	4.56226997464378	0.00082034998880718	0.0222198713082788
NA	ENSG00000248131	7.89381776879579	8.05660084285006	0.000825763005486198	0.0222719818387887
RBM24	ENSG00000112183	16.050461878473	4.95596415615668	0.000825988984513321	0.0222719818387887
SYT7	ENSG00000011347	337.667648094362	3.54299401667131	0.000824414575016691	0.0222719818387887
SNTG1	ENSG00000147481	12.8939115353582	5.74224632326405	0.00083625680374016	0.0224814329077231
CACNA1B	ENSG00000148408	37.6327022913498	4.78217639189116	0.000843249644070649	0.0225193959550545
FGF14	ENSG00000102466	22.2278056288595	4.52701835053536	0.000843371270848394	0.0225193959550545
POSTN	ENSG00000133110	85.459825760954	5.53234885405654	0.000851333913871721	0.0226110304902991
ANK1	ENSG00000029534	49.220099068727	4.7398338746549	0.000860616841794341	0.0227382239172922
MIR770	ENSG00000211574	22.8960391981936	5.62973777507895	0.000860980288444591	0.0227382239172922
ABCC11	ENSG00000121270	9.10636844189786	6.57859782559415	0.000863893426759032	0.0227483503371321
GALR1	ENSG00000166573	87.1476730090041	8.70195757583471	0.000874335248382432	0.0229560867768731
NA	ENSG00000276975	15.6596091342817	4.84232784412241	0.000891296348185574	0.0231791110526318
F2R	ENSG00000181104	54.6052221204649	3.20339500619218	0.000892047751350965	0.0231791110526318
GRIK2	ENSG00000164418	38.4909836180545	5.09702570077276	0.000893182976491881	0.0231791110526318
FMN1	ENSG00000248905	147.575437961949	3.1493834243601	0.000888837568651516	0.0231791110526318
NA	ENSG00000237167	7.79601825661602	8.0382157739992	0.00089741681295307	0.0231839855294478
KCNJ2	ENSG00000123700	24.9827473893347	4.68245429345735	0.000898484176481799	0.0231839855294478
NA	ENSG00000260261	34.1156956870272	5.4744816911132	0.000923754816842862	0.0238019059898551
AVIL	ENSG00000135407	54.0730815345607	4.43498052679468	0.000933325252007759	0.0239797923676565
TRPV1	ENSG00000196689	109.333903924748	4.60187488564066	0.000935764377282891	0.0240081630890625
SHISA6	ENSG00000188803	21.9641800007972	4.05825428407109	0.000961135250467807	0.0245191737300192
FHIT	ENSG00000189283	71.9402849632362	2.99448451362631	0.000973165342824564	0.0247208738569206
CX3CR1	ENSG00000168329	17.0295602360488	4.7184573774212	0.00097794184618604	0.0247722311319098
STMN1	ENSG00000117632	125.241036185001	3.35525080673982	0.000999082528444527	0.0252366562838129
ATP8A2	ENSG00000132932	28.911820219664	4.78464087804599	0.00100708199634939	0.0253674645719101
PEPD	ENSG00000124299	162.444374491726	3.05129961610454	0.00103083012480177	0.0259293423700136
NA	ENSG00000270344	30.3150817976192	3.26119514870293	0.00107150088150555	0.0266309319395789
GABRA2	ENSG00000151834	32.8669820068076	5.75127095572208	0.00108326842577547	0.0267892660413769
XG	ENSG00000124343	11.1118404630302	6.47973052204434	0.00108587016648117	0.0267892660413769
ITGA10	ENSG00000143127	23.8762689942377	4.58544651698009	0.00110145490007495	0.0270254657269413
MAGI2	ENSG00000187391	83.8304715150156	3.39442779870177	0.00111570942551154	0.027189747991633
GNG4	ENSG00000168243	71.0121007059311	3.85040584520948	0.00111992517947313	0.0272555539280436
RELN	ENSG00000189056	61.1079372859516	3.15372383511254	0.0011366209308544	0.0275500369830409
MAPT	ENSG00000186868	93.3013781530685	3.36320792398732	0.00114577432450339	0.0277224524940515
FAM86B3P	ENSG00000173295	31.5680440897035	4.94111969773935	0.00117713681803109	0.0282314911000379
RPL21	ENSG00000122026	36.4030352264705	4.0140571565452	0.00117772740531164	0.0282314911000379
CRAMP1	ENSG00000007545	150.009954759181	2.37643681767623	0.00118063511111397	0.0282314911000379
NA	ENSG00000276122	7.45371996398682	7.97199881256802	0.00120242050534264	0.0286430897862086
GRIA3	ENSG00000125675	21.1192009490996	4.68788823182581	0.0012045066424972	0.0286548306419472
CLRN3	ENSG00000180745	7.439748605104	7.96923184202863	0.00121691782852393	0.0288737033588428
EDIL3	ENSG00000164176	35.9242383124922	3.54518356438605	0.00125458487023167	0.0295723576554607
SNORD113-3	ENSG00000201700	10.6934914916214	7.47901565648402	0.00125346796267282	0.0295723576554607
ADGRA1	ENSG00000197177	12.0494594314032	6.0902999862504	0.00126071975999481	0.0296392743575251
SAXO5	ENSG00000198723	9.8590499325753	5.00054532239564	0.00126429210531954	0.0296484638342465
NA	ENSG00000260293	62.3187200040603	4.49561099148451	0.00128624125031612	0.0300039544577633
GALNT10	ENSG00000164574	194.52999327461	2.31089011798027	0.00131145849803256	0.030513041509852
MAPK10	ENSG00000109339	89.2270436787615	3.22072492660407	0.00136488772601193	0.0313523755000646
VWA5B2	ENSG00000145198	40.0591020838541	3.52194480679949	0.0013904674676166	0.0317758035642751
RPS27	ENSG00000177954	43.8416317099923	3.71376735915864	0.00140243017589559	0.0318964384334146
MIR665	ENSG00000283159	7.16862055736526	6.83810393621187	0.00141610235226792	0.0320359758560234
NLGN4X	ENSG00000146938	23.476915203803	4.59571573297269	0.00144044480388058	0.0324641601476092
SMOC2	ENSG00000112562	492.972580424264	3.39626610511784	0.00144816284138026	0.032597257449592
WDR7	ENSG00000091157	117.352330240278	2.51763178692474	0.0014523623258195	0.0326509205373297
SNX27	ENSG00000143376	263.89504759123	2.21747699249458	0.00147791922321814	0.033101341506324
NA	ENSG00000235008	6.78535842799602	7.38006624489955	0.00148603624167878	0.0332176493114334
STON2	ENSG00000140022	75.8018327133688	3.16457782441545	0.00148979623570941	0.0332176493114334
SNORD114-30	ENSG00000201318	11.0913584731457	7.40348376098897	0.0014905000274855	0.0332176493114334
FAM78A	ENSG00000126882	43.8438673946478	3.61632216964787	0.00152759106191116	0.0337930199858208
SNORD114-1	ENSG00000199575	14.7786925828184	5.61189321300809	0.00154580024818583	0.034111923268248
NA	ENSG00000279400	13.8270600308767	6.30677246955357	0.00156990296348767	0.0345590022011331
NA	ENSG00000235655	7.13936438912327	7.90845017833083	0.00157582971758777	0.0346093425549009
NA	ENSG00000262903	36.247890127353	4.47838378414934	0.00158568846294634	0.0347364275348233
LGI2	ENSG00000153012	21.6852073342398	4.30579066771164	0.00159247333870801	0.0348258561185459
PRKCI	ENSG00000163558	76.2208843610302	2.88634669959407	0.00161170974912044	0.0350518176117475
TRPC3	ENSG00000138741	8.02907120487331	5.53662630332511	0.00161040786795393	0.0350518176117475
TMEM178B	ENSG00000261115	71.3257411653747	3.00711221021468	0.00165223694478059	0.0355874029363819
APH1B	ENSG00000138613	26.4002848875336	3.83146514752022	0.0016621884798041	0.0357162004889806
PLXNC1	ENSG00000136040	81.4163056019478	3.45225603485263	0.00171897941752144	0.036543551801564
GALNT9	ENSG00000182870	86.5364733331897	8.05241733185258	0.00173878594171436	0.0368774353322321
LRRFIP1	ENSG00000124831	454.451095922763	2.24148508160868	0.00175029846836626	0.0370778774482535
ARMC9	ENSG00000135931	95.9590450837843	2.53764874943545	0.00177030066032768	0.0373695509107903
SINHCAF	ENSG00000139146	115.455018533768	2.55902537715049	0.00179349364183536	0.0377262960800104
SLC26A7	ENSG00000147606	29.8846900153186	4.91142553985709	0.00180933188488114	0.0379356296282347
NA	ENSG00000256443	18.8123509849875	4.69620706171146	0.00186047709228381	0.0386828676355195
C2CD4C	ENSG00000183186	30.5898443482011	3.53509843790989	0.00188218912144134	0.0390440269309372
CIBAR1	ENSG00000188343	39.1936219121772	2.98105456249083	0.00190207483431391	0.0393204780403858
NA	ENSG00000272839	6.41595118298686	7.33122538361806	0.0019186868255087	0.0396183496633456
ASIC4	ENSG00000072182	9.18490495058387	5.6816860990524	0.00195099677687558	0.0401228898428165
SULT4A1	ENSG00000130540	11.9861674553244	4.97927653712147	0.00196748943592838	0.0403389257172191
IDH1	ENSG00000138413	93.9275324244438	3.25992082827841	0.00198516278035575	0.0406179210519889
PCDH10-DT	ENSG00000250241	6.85993721146678	7.84956779519306	0.00200676392810298	0.0409449328486827
HMX3	ENSG00000188620	7.01404631151103	6.07843041288591	0.00201170985319032	0.0409746338727382
TFCP2L1	ENSG00000115112	164.092135399559	3.20258273309459	0.0020163430094189	0.0409761909880214
NQO1	ENSG00000181019	68.2753868356673	3.84225054513228	0.00201494755769876	0.0409761909880214
SORT1	ENSG00000134243	229.151247150839	2.12730241807657	0.00206574856246332	0.0415575927247235
NA	ENSG00000249684	41.0879271266088	4.51358539106192	0.00206389471086478	0.0415575927247235
CEP72	ENSG00000112877	86.1623239588198	3.27312759322964	0.00207200440813044	0.0416368707041631
SSX2IP	ENSG00000117155	69.6541776869938	3.53950939713513	0.00208373209085407	0.0418258054174223
CERS6	ENSG00000172292	134.40624006252	2.45930678730651	0.00217802760428605	0.0435261395479308
RGMA	ENSG00000182175	220.206595780382	2.76059619829807	0.00221541535179488	0.0441243024385725
GOT1	ENSG00000120053	116.564149941459	2.6285525270927	0.00222166990705664	0.0441999261929354
ALDOC	ENSG00000109107	29.5887845736481	3.4916665882416	0.00224548626309898	0.0445722174692312
KLHL29	ENSG00000119771	82.2682046719974	2.36637118257906	0.00226046417522697	0.0447736213562303
UNC79	ENSG00000133958	74.177712509963	3.27211142156379	0.00229790886217374	0.0452660360199285
SLC2A13	ENSG00000151229	93.5568571086089	3.60325261541078	0.00232650929003662	0.0455798143587239
GPX2	ENSG00000176153	23.0281442578138	4.27879370645274	0.00234417388945181	0.0458260515236856
CPNE4	ENSG00000196353	47.3924694334431	5.75926852079183	0.00235201181203152	0.0458795362683154
ITGA11	ENSG00000137809	55.2232900059844	2.66904232288556	0.00237060536387342	0.046192131602669
NA	ENSG00000261916	13.9489039890151	5.77352610774757	0.0024558183710366	0.0473830342880863
TSPAN6	ENSG00000000003	31.347312121911	3.19539537485689	0.00246486739798038	0.047412449361152
PYGL	ENSG00000100504	70.9707891323706	2.59232481139127	0.00255883596226415	0.0487507042175008
MS4A7	ENSG00000166927	36.9229739992014	3.38552208733742	0.00258155033528353	0.0491314103492849
KCNE4	ENSG00000152049	55.404575802303	3.21427621876501	0.00259491132762542	0.0492813941154627
RPS26	ENSG00000197728	20.4863195288365	4.44766857530932	0.00259403227469154	0.0492813941154627
NA	ENSG00000185485	49.7872444657798	3.16793584741569	0.00261595689873208	0.0495763802146433
ADAM19	ENSG00000135074	73.1798927014664	2.53825171587777	0.002635766944268	0.0498467597188854

## Sheet: Pancreatic AST downregulated
Gene Symbol	ENSEMBL GENE ID	baseMean	log2FoldChange	p-value	p-value adjusted
CELP	ENSG00000170827	588.678	-15.8094	5.09809e-10	1.25151e-07
RPS4Y1	ENSG00000129824	236.914	-14.4905	0.00202574	0.0418956
NA	ENSG00000283907	189.911	-14.1732	6.59492e-06	0.000488993
RN7SL300P	ENSG00000265813	92.0415	-13.1419	8.50118e-07	8.82471e-05
RN7SL402P	ENSG00000243968	63.6336	-12.5913	1.1539e-07	1.67403e-05
USP9Y	ENSG00000114374	64.2198	-12.5855	0.00164628	0.0361843
SYCN	ENSG00000179751	2605.61	-12.5092	6.32032e-25	1.04377e-21
NA	ENSG00000210154	57.5189	-12.4264	0.00109414	0.0273604
PRSS3P1	ENSG00000250591	56.3637	-12.4102	1.73522e-07	2.42477e-05
CTRB1	ENSG00000168925	34744.3	-12.3631	5.5547e-25	1.00907e-21
DDX3Y	ENSG00000067048	47.6709	-12.1625	0.0015785	0.0351844
UTY	ENSG00000183878	46.422	-12.1168	0.00117946	0.0286444
PTF1A	ENSG00000168267	160.518	-11.5061	2.1748e-09	4.64794e-07
MT1H	ENSG00000205358	30.4532	-11.4732	3.26955e-06	0.000278848
CEL	ENSG00000170835	65751.8	-11.3945	3.57092e-33	6.48693e-29
RN7SL503P	ENSG00000240374	25.4506	-11.3801	1.0334e-06	0.000103147
PRODH2	ENSG00000250799	27.3786	-11.3607	2.06502e-05	0.00123806
CELA2A	ENSG00000142615	5034.79	-11.33	8.1644e-23	9.88763e-20
NA	ENSG00000233864	25.5486	-11.26	0.000159654	0.00654691
AQP8	ENSG00000103375	407.636	-11.2498	8.13611e-19	6.15836e-16
AQP12A	ENSG00000184945	26.3799	-11.2415	5.03244e-06	0.00040451
KLK1	ENSG00000167748	1862.34	-11.2178	7.08181e-31	6.4324e-27
ATP4A	ENSG00000105675	23.3876	-11.1892	6.00754e-06	0.000462428
CLPS	ENSG00000137392	16159.8	-11.1754	1.73603e-19	1.43348e-16
GATA4	ENSG00000136574	495.237	-11.1176	5.68672e-12	2.15067e-09
PRSS3	ENSG00000010438	2047.05	-11.0728	4.12109e-21	3.9402e-18
CTRC	ENSG00000162438	13263.9	-11.0491	1.76113e-26	5.33212e-23
MTCO2P22	ENSG00000270225	112.025	-10.9614	1.32208e-06	0.000127073
NA	ENSG00000234493	18.2141	-10.9017	3.86461e-06	0.000321765
CLDN10-AS1	ENSG00000223392	20.3758	-10.7961	0.000149008	0.00616603
RN7SL769P	ENSG00000276956	16.5779	-10.7684	6.31272e-06	0.00047782
NA	ENSG00000223822	16.8797	-10.7257	7.57047e-05	0.00358139
AQP12A	ENSG00000185176	90.5998	-10.6869	1.17563e-06	0.00011482
CELA3B	ENSG00000219073	12191.9	-10.6583	3.93365e-23	5.1042e-20
RBPJL	ENSG00000124232	1668.62	-10.6188	3.52985e-13	1.60308e-10
CPA1	ENSG00000091704	51389.9	-10.5744	8.51825e-29	3.19821e-25
RN7SL555P	ENSG00000263905	14.6147	-10.5569	5.87467e-05	0.00295621
RN7SL610P	ENSG00000243847	16.2123	-10.495	2.40921e-05	0.0014118
CELA2B	ENSG00000215704	1039.28	-10.4821	7.36347e-25	1.11471e-21
NA	ENSG00000226702	13.0837	-10.4016	0.000451199	0.0147419
NA	ENSG00000266794	14.0553	-10.3942	3.69201e-05	0.00197262
PDIA2	ENSG00000185615	2306.41	-10.3337	2.50667e-13	1.16759e-10
PRSS1	ENSG00000204983	40518.1	-10.3227	5.19493e-25	1.00907e-21
RHCG	ENSG00000140519	12.5448	-10.2285	0.000255727	0.00930971
MYLKP1	ENSG00000228868	10.9655	-10.1527	0.000494494	0.0155415
RN7SL126P	ENSG00000276281	13.1217	-10.1505	0.000241189	0.00892349
GP2	ENSG00000169347	47427.6	-10.1476	6.87591e-13	2.90483e-10
TTTY14	ENSG00000176728	13.3205	-10.1081	0.0013136	0.0311932
RPS4XP22	ENSG00000239830	10.4109	-10.0753	3.22976e-05	0.0017514
CELA3A	ENSG00000142789	23680.6	-10.0523	7.47542e-29	3.19821e-25
RN7SL554P	ENSG00000240936	12.18	-9.95646	5.47604e-05	0.00279432
EIF1AY	ENSG00000198692	9.67856	-9.95235	0.00240849	0.0473513
NA	ENSG00000240338	4458.48	-9.94402	3.77306e-10	9.38923e-08
TMEM52	ENSG00000178821	161.69	-9.92809	2.77678e-15	1.52857e-12
RN7SL507P	ENSG00000239702	107.832	-9.91393	1.02159e-10	2.99326e-08
NA	ENSG00000233705	11.3938	-9.90004	0.000626095	0.0183446
RN7SL635P	ENSG00000243029	13.2809	-9.85413	0.000544061	0.0166528
CTRB2	ENSG00000168928	12123.9	-9.85022	6.14822e-22	6.56991e-19
MATN4	ENSG00000124159	8.37735	-9.8181	0.000175819	0.00703508
PAX2	ENSG00000075891	8.56538	-9.81149	0.000161417	0.00657468
PNLIPRP1	ENSG00000187021	5865.27	-9.80899	3.83936e-19	3.03243e-16
LINC01624	ENSG00000227508	49.2081	-9.78598	1.91369e-06	0.000175577
PNLIP	ENSG00000175535	21740.3	-9.77424	8.80275e-29	3.19821e-25
MYPN	ENSG00000138347	8.51579	-9.76815	5.61569e-05	0.00285755
NA	ENSG00000250770	9.0466	-9.71755	0.000860017	0.0232052
NA	ENSG00000282850	10.0917	-9.67938	0.000595706	0.0175961
FGF10-AS1	ENSG00000248464	8.87677	-9.64759	0.000388058	0.0129824
C2CD4B	ENSG00000205502	748.146	-9.62458	2.6423e-14	1.2973e-11
NR0B2	ENSG00000131910	42.0159	-9.60438	8.137e-07	8.64169e-05
RN7SL791P	ENSG00000241291	7.10129	-9.57915	0.000146329	0.00606897
NA	ENSG00000255026	896.711	-9.57827	8.13905e-05	0.00375264
KRT13	ENSG00000171401	81.0794	-9.51223	0.00210905	0.0429037
KRT1	ENSG00000167768	6.7687	-9.4804	0.000916326	0.023951
CD5L	ENSG00000073754	6.65762	-9.43949	0.00197211	0.0410523
RN7SL523P	ENSG00000243976	6.41761	-9.411	0.00067261	0.0193947
UMOD	ENSG00000169344	7.70315	-9.38695	0.000354833	0.0120517
NA	ENSG00000201912	7.58463	-9.30901	0.000296636	0.0104838
IL22RA1	ENSG00000142677	802.417	-9.28732	4.05972e-12	1.56912e-09
PRSS2	ENSG00000275896	16959.6	-9.24522	2.13904e-26	5.55112e-23
RN7SL786P	ENSG00000263993	5.51757	-9.21929	0.000461234	0.0149401
CPB1	ENSG00000153002	26851.2	-9.19766	4.51111e-21	4.09744e-18
NR5A1	ENSG00000136931	6.76173	-9.17464	0.00254726	0.0493321
RN7SL411P	ENSG00000265327	5.33317	-9.17172	0.000584874	0.0175617
RPS2P48	ENSG00000233380	5.31647	-9.1509	0.00115818	0.0283933
RN7SL493P	ENSG00000266439	6.74387	-9.1379	0.000413937	0.0137974
CUZD1	ENSG00000138161	2592.91	-9.09268	9.039e-08	1.35705e-05
PRR29	ENSG00000224383	4.94477	-9.05138	0.00175987	0.037834
PRR35	ENSG00000161992	4.86259	-9.04787	0.00150478	0.0340845
RN7SL321P	ENSG00000277483	4.8273	-9.02277	0.00165939	0.0363187
RN7SL836P	ENSG00000241226	27.8758	-8.99179	5.10267e-06	0.000408229
RN7SL666P	ENSG00000240639	4.82461	-8.97163	0.000977521	0.0252598
GSTA2	ENSG00000244067	55.5332	-8.96671	1.62432e-08	2.83724e-06
PLA2G1B	ENSG00000170890	3130.73	-8.93798	9.77398e-16	5.72755e-13
RN7SL44P	ENSG00000263841	6.17039	-8.92725	0.000856313	0.023183
MIR4469	ENSG00000284062	4.3998	-8.92445	0.0020889	0.0426371
MT1G	ENSG00000125144	245.908	-8.90528	2.54412e-17	1.77756e-14
RN7SL575P	ENSG00000277591	49.2661	-8.86106	1.15011e-09	2.54792e-07
EGF	ENSG00000138798	153.078	-8.81045	2.00445e-13	9.58234e-11
NA	ENSG00000210049	24.542	-8.78779	0.000336616	0.0116033
RN7SL838P	ENSG00000243562	130.738	-8.78493	1.13814e-11	4.13509e-09
NA	ENSG00000235510	3.9989	-8.76198	0.00150967	0.0341103
NA	ENSG00000237643	22.7827	-8.72293	0.000204684	0.00790427
RN7SL646P	ENSG00000242341	7.16277	-8.70624	0.00148545	0.0338155
MIR12136	ENSG00000210151	277.905	-8.69439	0.00238168	0.0470278
RN7SL499P	ENSG00000239202	3.62776	-8.63973	0.00190413	0.0402682
RN7SL679P	ENSG00000243905	6.88593	-8.6176	0.00208494	0.0426041
MAT1A	ENSG00000151224	304.552	-8.59559	8.91622e-10	2.02465e-07
C10orf71	ENSG00000177354	19.9161	-8.57273	8.42826e-05	0.00386636
SPINK1	ENSG00000164266	5094.45	-8.56886	2.44368e-11	8.37582e-09
RN7SL643P	ENSG00000243124	5.11367	-8.53944	0.00163802	0.0360683
NA	ENSG00000099725	20.2307	-8.50508	0.00158168	0.0351844
NRG4	ENSG00000169752	64.7232	-8.47917	4.48524e-07	5.46838e-05
EPO	ENSG00000130427	19.776	-8.47249	0.000864902	0.0232423
NA	ENSG00000243352	183.329	-8.45583	4.93665e-11	1.49465e-08
RN7SL186P	ENSG00000278124	22.7846	-8.4275	0.000499163	0.0156341
NA	ENSG00000219159	89.9512	-8.35135	4.92516e-07	5.84774e-05
HBA1	ENSG00000206172	160.336	-8.32762	1.72529e-09	3.77609e-07
SPX	ENSG00000134548	31.4695	-8.20773	1.99243e-06	0.000181882
CFAP97D2	ENSG00000283361	15.9778	-8.15416	0.000342075	0.0117248
PNLIPRP2	ENSG00000266200	2022.39	-8.10926	7.81354e-10	1.84339e-07
LOC285804	ENSG00000271820	14.4633	-8.10902	0.000149984	0.00619228
CHAD	ENSG00000136457	46.5219	-8.09867	3.10609e-06	0.000266157
DOK7	ENSG00000175920	43.8278	-8.02717	8.49824e-07	8.82471e-05
DES	ENSG00000175084	238.808	-8.02712	5.97979e-08	9.52885e-06
ERP27	ENSG00000139055	337.027	-8.01672	1.09921e-09	2.46521e-07
CD79B	ENSG00000007312	39.9374	-7.93266	3.9897e-05	0.00211303
PLIN4	ENSG00000167676	329.763	-7.88844	7.94626e-06	0.000572825
RN7SL40P	ENSG00000242696	90.1605	-7.8593	3.51794e-09	6.94641e-07
MTDHP3	ENSG00000268433	13.0721	-7.83537	0.000163267	0.00663513
RN7SL665P	ENSG00000264169	59.286	-7.82762	2.0384e-06	0.00018498
MS4A1	ENSG00000156738	24.9545	-7.81741	0.000666681	0.0192849
PRRG3	ENSG00000130032	14.1784	-7.79382	0.00010788	0.00472228
RN7SL408P	ENSG00000266875	12.2111	-7.71336	7.68722e-05	0.00361157
PLIN5	ENSG00000214456	297.835	-7.68325	1.90711e-06	0.000175577
TGM3	ENSG00000125780	12.0958	-7.57503	0.00188231	0.0399464
SLC30A2	ENSG00000158014	188.71	-7.56005	3.33765e-07	4.33084e-05
ASCL5	ENSG00000232237	9.70361	-7.54422	0.000196608	0.00769736
NOS1	ENSG00000089250	44.2143	-7.46706	2.64514e-07	3.48854e-05
GSC	ENSG00000133937	9.38698	-7.46444	0.00150768	0.0341078
RN7SL597P	ENSG00000244264	11.389	-7.37939	0.000334033	0.0115362
CPA2	ENSG00000158516	6894.04	-7.37412	2.88161e-11	9.69394e-09
MT1A	ENSG00000205362	27.0938	-7.36442	0.000480399	0.01524
NA	ENSG00000267385	27.1459	-7.33577	0.000911699	0.0238989
COL19A1	ENSG00000082293	17.6255	-7.31335	0.00138268	0.0323265
CLPSL1	ENSG00000204140	70.4505	-7.3101	2.49103e-05	0.00144115
RN7SL664P	ENSG00000265078	74.7632	-7.24017	3.54416e-11	1.1706e-08
ADCYAP1R1	ENSG00000078549	73.0129	-7.19197	4.48378e-08	7.40476e-06
STAR	ENSG00000147465	35.7398	-7.10558	0.00142378	0.0330442
ALB	ENSG00000163631	864.5	-7.08202	9.52606e-09	1.78402e-06
ARHGDIG	ENSG00000242173	304.724	-7.06046	1.09252e-05	0.000733832
MYLK2	ENSG00000101306	20.5969	-7.02897	6.28405e-05	0.00309366
REG1A	ENSG00000115386	8139.85	-6.99725	7.47426e-06	0.00054311
NA	ENSG00000276213	19.8817	-6.98538	1.2259e-05	0.000806874
KANK4	ENSG00000132854	131.454	-6.97212	7.15242e-11	2.13001e-08
RNF186	ENSG00000178828	33.2613	-6.96109	6.61485e-07	7.37211e-05
ANKRD62	ENSG00000181626	14.0227	-6.95612	0.000126942	0.00543875
SERPINI2	ENSG00000114204	63.5243	-6.95107	7.16485e-07	7.84077e-05
MYOC	ENSG00000034971	19.8144	-6.94132	0.000160148	0.00655082
HBA2	ENSG00000188536	317.679	-6.92356	5.06978e-07	5.9037e-05
CA4	ENSG00000167434	58.2186	-6.90232	1.689e-05	0.00106026
NA	ENSG00000277013	50.2433	-6.84431	1.40056e-05	0.000905429
AMY2A	ENSG00000243480	501.77	-6.79971	4.75097e-06	0.000387023
CHAC1	ENSG00000128965	101.5	-6.74267	0.000107616	0.00472212
TRHDE	ENSG00000072657	138.354	-6.66141	8.5134e-10	1.95923e-07
SLC38A5	ENSG00000017483	236.067	-6.59792	2.4341e-08	4.17149e-06
HBB	ENSG00000244734	945.759	-6.57879	1.46011e-05	0.000940577
BEGAIN	ENSG00000183092	218.323	-6.5761	8.85307e-07	9.13777e-05
CD19	ENSG00000177455	26.3463	-6.56943	0.00257621	0.0497603
COCH	ENSG00000100473	63.3716	-6.56517	9.73371e-07	9.93385e-05
CBLN4	ENSG00000054803	46.1752	-6.5545	0.00038747	0.0129824
TTYH1	ENSG00000167614	149.318	-6.52639	3.16448e-07	4.13568e-05
NPHS1	ENSG00000161270	130.178	-6.52183	4.86869e-06	0.000393087
FGF10	ENSG00000070193	46.9268	-6.52054	2.61271e-09	5.33287e-07
MYH7	ENSG00000092054	19.6036	-6.51564	0.00104584	0.0265346
GATM	ENSG00000171766	2729.95	-6.48565	8.75009e-17	5.48118e-14
CSMD3	ENSG00000164796	18.713	-6.46435	0.00134137	0.0315638
CD22	ENSG00000012124	94.963	-6.42312	0.000485334	0.0153271
BAALC	ENSG00000164929	40.1638	-6.41853	5.6757e-07	6.48458e-05
NA	ENSG00000210144	36.0346	-6.40245	0.00258805	0.0499093
LRG1	ENSG00000171236	131.318	-6.40152	7.7325e-05	0.00362033
CNTFR	ENSG00000122756	31.4089	-6.38789	1.68384e-05	0.00106026
NA	ENSG00000268555	18.6863	-6.37417	1.14363e-05	0.000763794
RN7SL735P	ENSG00000244044	121.556	-6.28554	2.821e-06	0.00024403
NA	ENSG00000236333	35.6703	-6.23935	1.07915e-06	0.000107001
NA	ENSG00000256969	33.284	-6.22092	1.33876e-05	0.00087168
NA	ENSG00000272502	16.4921	-6.21183	7.12591e-05	0.00341555
RN7SL471P	ENSG00000263426	11.6837	-6.2033	0.000333058	0.0115244
NCCRP1	ENSG00000188505	20.1326	-6.19916	0.00029343	0.0103907
LGALS2	ENSG00000100079	78.3482	-6.13981	0.000540766	0.0165938
RN7SL521P	ENSG00000240877	37.7187	-6.08334	1.077e-05	0.000728393
CXCL14	ENSG00000145824	263.592	-6.05698	3.82291e-06	0.000320032
NA	ENSG00000210195	37.1016	-6.05056	0.00173226	0.0375623
P2RX1	ENSG00000108405	263.952	-6.0237	5.69476e-08	9.15495e-06
IL12RB2	ENSG00000081985	16.556	-6.01673	4.40691e-06	0.000362244
PRSS16	ENSG00000112812	55.6194	-5.96456	1.50251e-10	4.13554e-08
SLC39A5	ENSG00000139540	751.695	-5.96115	1.18996e-06	0.000115598
PI16	ENSG00000164530	36.4409	-5.95817	4.59368e-07	5.56325e-05
AZGP1	ENSG00000160862	288.052	-5.93602	6.45315e-06	0.00048242
NA	ENSG00000244230	83.5613	-5.92884	8.25227e-08	1.27043e-05
CYS1	ENSG00000205795	300.56	-5.9226	9.72283e-06	0.000664004
SPINK5	ENSG00000133710	43.1802	-5.91864	0.00117355	0.0286444
ANGPTL4	ENSG00000167772	115.634	-5.90206	0.000595702	0.0175961
RN7SL178P	ENSG00000263616	5.77003	-5.87145	0.00198127	0.0411489
RN7SL564P	ENSG00000240606	20.8364	-5.86197	1.92613e-07	2.6112e-05
GCOM1	ENSG00000137878	5.8238	-5.86073	0.00237205	0.0468886
NA	ENSG00000241529	75.9719	-5.83271	6.42416e-06	0.00048242
FAM181B	ENSG00000182103	16.0189	-5.83235	0.000528195	0.0162906
SOX18	ENSG00000203883	190.975	-5.77022	0.000332197	0.0115166
TCEA3	ENSG00000204219	519.851	-5.70064	3.85763e-11	1.22943e-08
LTF	ENSG00000012223	213.11	-5.69842	3.33856e-05	0.00179965
GDF10	ENSG00000266524	18.6685	-5.68935	2.3835e-05	0.00140125
LMTK3	ENSG00000142235	102.638	-5.63924	2.04674e-06	0.00018498
ADAMTS17	ENSG00000140470	106.537	-5.59597	2.41932e-06	0.000214387
S100A14	ENSG00000189334	65.4359	-5.59482	2.56345e-05	0.00147366
NA	ENSG00000228502	56.1737	-5.57082	6.48083e-06	0.000482503
NA	ENSG00000223825	21.9082	-5.54758	0.000415109	0.0138111
REG4	ENSG00000134193	73.4466	-5.52128	0.00149065	0.0338912
TRIM7	ENSG00000146054	42.3325	-5.48381	6.67744e-05	0.00324338
NA	ENSG00000244300	63.308	-5.47983	5.87701e-07	6.67261e-05
FUT1	ENSG00000174951	172.991	-5.47563	2.81951e-05	0.00158903
GRASLND	ENSG00000228203	27.5059	-5.44614	1.25474e-06	0.000121242
PHGDH	ENSG00000092621	386.128	-5.44242	1.47176e-07	2.07256e-05
SLC1A2	ENSG00000110436	119.84	-5.43701	4.81972e-06	0.00039087
RNF39	ENSG00000204618	11.7345	-5.42857	0.00205277	0.0421839
ASB16	ENSG00000161664	45.858	-5.41397	0.00162449	0.0358138
ACKR1	ENSG00000213088	52.5405	-5.4104	0.000117136	0.00509065
KANK3	ENSG00000186994	108.954	-5.40326	5.59706e-06	0.000440157
CARNS1	ENSG00000172508	22.3657	-5.40269	0.00108109	0.0272009
GGT6	ENSG00000167741	77.9529	-5.3708	2.13032e-11	7.54943e-09
GATA2	ENSG00000179348	111.259	-5.36686	2.201e-07	2.96172e-05
NA	ENSG00000215367	36.2135	-5.34746	0.00222545	0.0448198
ADIRF	ENSG00000148671	267.753	-5.31324	8.24555e-06	0.00059205
ALDH1L1	ENSG00000144908	119.433	-5.30847	1.86031e-07	2.56018e-05
HLA-G	ENSG00000204632	18.6828	-5.29415	0.000898154	0.0236805
PRSS8	ENSG00000052344	178.338	-5.28471	1.19187e-05	0.000790203
RASIP1	ENSG00000105538	151.108	-5.27163	1.75731e-06	0.000163709
FAM110D	ENSG00000197245	42.2147	-5.26889	0.00022318	0.00841455
BANF2	ENSG00000125888	10.0322	-5.26777	0.00113919	0.0281559
CCDC69	ENSG00000198624	332.175	-5.25131	5.80111e-12	2.15067e-09
PACSIN3	ENSG00000165912	160.641	-5.24464	5.10386e-09	9.75966e-07
TUBB4A	ENSG00000104833	20.1991	-5.23467	3.12009e-05	0.00172804
CHRM3	ENSG00000133019	146.522	-5.23435	2.35615e-05	0.00138967
EFCC1	ENSG00000114654	59.2368	-5.21849	0.000572292	0.0173271
MT1M	ENSG00000205364	48.8862	-5.21428	5.76997e-05	0.00291437
NA	ENSG00000239607	19.2451	-5.20947	0.000178154	0.00709726
RN7SL660P	ENSG00000278746	12.9664	-5.20929	0.000227099	0.00852371
PLAAT5	ENSG00000168004	33.0798	-5.20156	7.08692e-05	0.00340584
TRIM29	ENSG00000137699	35.2943	-5.16147	0.00165721	0.0363147
IMPA2	ENSG00000141401	622.293	-5.15585	7.39811e-10	1.76834e-07
LTB	ENSG00000227507	25.157	-5.144	0.00118752	0.0287634
SARDH	ENSG00000123453	241.205	-5.1437	1.59446e-05	0.00101276
SH2D3A	ENSG00000125731	121.518	-5.13507	8.33785e-08	1.27282e-05
FGL1	ENSG00000104760	84.4137	-5.13358	0.00195991	0.0409709
SLC16A10	ENSG00000112394	279.761	-5.12291	9.48581e-06	0.000655206
LINC01315	ENSG00000229891	12.625	-5.10453	0.00133972	0.0315638
RBP7	ENSG00000162444	26.1569	-5.08997	9.28324e-05	0.00419501
BARX2	ENSG00000043039	65.3158	-5.08353	6.47068e-05	0.00315985
CITED4	ENSG00000179862	212.023	-5.07981	2.34784e-10	6.1813e-08
BCL11A	ENSG00000119866	72.1049	-5.07882	2.66295e-05	0.00152123
GFI1	ENSG00000162676	34.3154	-5.07273	0.000645569	0.0188544
TCF7	ENSG00000081059	130.003	-5.06823	7.3481e-05	0.00349439
NR5A2	ENSG00000116833	445.645	-5.06105	2.42607e-07	3.24059e-05
MT1F	ENSG00000198417	84.4404	-5.05775	3.25489e-08	5.47484e-06
CCL19	ENSG00000172724	8.51437	-5.04906	0.000575097	0.017383
TPST2	ENSG00000128294	974.466	-5.01643	1.08938e-06	0.000107001
TCIRG1	ENSG00000110719	950.962	-5.00842	6.32661e-05	0.00310619
ANXA9	ENSG00000143412	88.9891	-5.00214	0.000791919	0.0218965
RORC	ENSG00000143365	236.19	-4.99495	2.01439e-05	0.00121978
BHLHA15	ENSG00000180535	386.781	-4.98721	0.00159949	0.0353913
CRACR2B	ENSG00000177685	681.926	-4.97947	0.000104958	0.00462784
LRP3	ENSG00000130881	206.557	-4.97501	3.4269e-08	5.71129e-06
CXCL12	ENSG00000107562	897.051	-4.97245	4.46506e-07	5.46838e-05
MINAR1	ENSG00000169330	31.8133	-4.96759	1.589e-05	0.00101276
RN7SL38P	ENSG00000240481	15.7888	-4.9568	0.000584677	0.0175617
MATK	ENSG00000007264	19.2559	-4.94399	0.000375825	0.0126665
NUPR1	ENSG00000176046	810.924	-4.93177	7.62228e-06	0.000551658
PKHD1L1	ENSG00000205038	30.2352	-4.90843	5.77548e-05	0.00291437
SCARA5	ENSG00000168079	90.9392	-4.90254	7.2739e-07	7.91244e-05
PTGDS	ENSG00000107317	166.161	-4.90197	0.00145208	0.0333062
SLC25A21-AS1	ENSG00000258708	21.2194	-4.8902	0.00100191	0.0258531
MADCAM1	ENSG00000099866	47.4908	-4.87794	0.000131163	0.0055541
NKX6-1	ENSG00000163623	88.0753	-4.86266	0.00121157	0.029113
IL32	ENSG00000008517	361.467	-4.85961	2.05872e-05	0.00123806
C16orf89	ENSG00000153446	37.5799	-4.85729	0.000317509	0.0111349
S100A8	ENSG00000143546	22.2948	-4.84969	0.00238435	0.0470295
CFD	ENSG00000197766	443.907	-4.84191	0.000485984	0.0153271
ANKRD53	ENSG00000144031	16.5088	-4.83716	0.00100858	0.0259727
RN7SL4P	ENSG00000263740	1930.32	-4.83122	1.33675e-10	3.7359e-08
LINC00671	ENSG00000213373	31.6959	-4.82768	0.000723654	0.0204765
HRC	ENSG00000130528	13.1903	-4.81458	0.000919742	0.0240058
PDF	ENSG00000258429	23.5306	-4.79825	0.000713699	0.020264
DPT	ENSG00000143196	621.856	-4.78781	0.000185471	0.00732626
CADM3	ENSG00000162706	38.0608	-4.75023	0.000211678	0.00809185
TMEM238	ENSG00000233493	50.6766	-4.72693	7.69392e-05	0.00361157
PHYHD1	ENSG00000175287	101.624	-4.70754	2.87317e-10	7.42955e-08
RASAL1	ENSG00000111344	29.4177	-4.7072	0.0014404	0.0332059
RN7SL736P	ENSG00000275803	17.9143	-4.70648	7.19585e-05	0.00343999
CCDC85A	ENSG00000055813	20.3815	-4.70318	0.00188112	0.0399464
COLEC12	ENSG00000158270	92.7927	-4.69179	4.16036e-05	0.00219701
RPS23P8	ENSG00000230629	20.0279	-4.68718	0.000250338	0.0091318
USHBP1	ENSG00000130307	33.458	-4.68322	0.000136858	0.005755
PYCR1	ENSG00000183010	256.268	-4.67506	8.48176e-06	0.000606599
NICOL1	ENSG00000243449	31.6971	-4.67344	0.00216443	0.0437365
IGFBP2	ENSG00000115457	1106.74	-4.66547	3.11874e-05	0.00172804
PEX5L	ENSG00000114757	56.7856	-4.65867	6.10178e-05	0.0030203
RN7SL359P	ENSG00000244384	43.1838	-4.62258	1.86233e-05	0.0011526
PALM3	ENSG00000187867	85.5149	-4.61599	0.000202368	0.00785515
RASEF	ENSG00000165105	150.193	-4.60757	7.63229e-07	8.25287e-05
LENG9	ENSG00000275183	98.4581	-4.60299	0.000228066	0.00852478
HMCN2	ENSG00000148357	152.029	-4.60083	0.00126866	0.0302845
EPHB6	ENSG00000106123	161.127	-4.59791	2.121e-06	0.000190743
SYTL1	ENSG00000142765	454.744	-4.59678	9.9632e-05	0.00441442
FNDC4	ENSG00000115226	83.4501	-4.58524	0.00104465	0.0265346
RHOD	ENSG00000173156	114.852	-4.57119	9.07155e-05	0.00411985
PRX	ENSG00000105227	173.199	-4.56057	4.5682e-05	0.00238465
KCNN2	ENSG00000080709	8.14911	-4.53573	0.0018254	0.039104
NEFM	ENSG00000104722	18.4863	-4.53313	0.00256281	0.0495803
RHOV	ENSG00000104140	73.2882	-4.51703	0.000504407	0.0157441
EMID1	ENSG00000186998	80.5456	-4.51109	1.80959e-05	0.00112966
TLL1	ENSG00000038295	46.3401	-4.49666	5.20316e-05	0.00269714
MYOM1	ENSG00000101605	268.404	-4.45186	0.000827982	0.0226865
AMBP	ENSG00000106927	120.069	-4.44778	0.000751779	0.0211079
CCDC102A	ENSG00000135736	94.9478	-4.44029	0.0022795	0.0457115
NOP53	ENSG00000105373	2812.85	-4.43595	2.10235e-05	0.00125629
RBPMS2	ENSG00000166831	64.6744	-4.42861	0.00158823	0.035271
LSP1	ENSG00000130592	445.756	-4.42714	0.0012272	0.0294495
SFRP5	ENSG00000120057	235.035	-4.41902	9.69573e-05	0.00431698
MYRIP	ENSG00000170011	90.296	-4.4185	5.12365e-06	0.000408229
NA	ENSG00000240869	96.6837	-4.41222	5.35593e-05	0.00274847
MECOM	ENSG00000085276	140.151	-4.41146	2.44004e-05	0.00142526
MZT2B	ENSG00000152082	434.569	-4.37794	0.000282491	0.0100622
CDC42EP1	ENSG00000128283	1008.9	-4.37481	5.47232e-08	8.95587e-06
EPHB4	ENSG00000196411	343.386	-4.36276	4.90921e-07	5.84774e-05
CDC42EP5	ENSG00000167617	80.0028	-4.34747	1.54795e-06	0.000144948
SMIM1	ENSG00000235169	14.9122	-4.33925	0.00207194	0.0423861
NEURL3	ENSG00000163121	51.0484	-4.33399	1.922e-05	0.00117956
H3C11	ENSG00000275379	22.2302	-4.27219	0.00173597	0.0375623
LCIIAR	ENSG00000256802	42.214	-4.26784	0.000164083	0.00665342
NA	ENSG00000210082	4813.86	-4.26393	0.000591163	0.0175961
REEP6	ENSG00000115255	69.5685	-4.24421	2.55035e-05	0.00147078
LRRN4CL	ENSG00000177363	27.8697	-4.22993	0.0022191	0.0447416
TMEM97	ENSG00000109084	365.933	-4.22324	9.67673e-06	0.000663349
COL11A2	ENSG00000204248	39.438	-4.21072	0.000974501	0.0252176
H4C5	ENSG00000276966	225.976	-4.21009	0.000227736	0.00852478
CAPN6	ENSG00000077274	66.2222	-4.20595	0.000474453	0.0152009
RAB5IF	ENSG00000101084	51.5815	-4.17245	0.000423056	0.0140242
CD44	ENSG00000026508	1757.13	-4.16234	0.00135587	0.0318639
TRIB3	ENSG00000101255	80.2848	-4.12632	1.0786e-05	0.000728393
FAIM2	ENSG00000135472	40.6621	-4.12397	0.00188942	0.0400199
FABP4	ENSG00000170323	38.1172	-4.12267	0.000670483	0.0193641
HSPA12B	ENSG00000132622	74.4928	-4.11951	0.00179729	0.0385472
TMPRSS13	ENSG00000137747	11.975	-4.11244	0.00154365	0.0347055
RAPGEF3	ENSG00000079337	172.005	-4.10343	0.000523027	0.0162185
RRS1	ENSG00000179041	88.0504	-4.10105	0.000204607	0.00790427
WNT3	ENSG00000108379	9.36253	-4.10031	0.00187666	0.0399464
EVA1A	ENSG00000115363	48.831	-4.09669	0.000331594	0.0115166
RIPOR3	ENSG00000042062	68.1395	-4.09277	0.000654296	0.019048
USP2	ENSG00000036672	51.0806	-4.0878	2.92682e-06	0.000251984
MFSD6L	ENSG00000185156	16.0988	-4.08276	0.000462077	0.0149401
INAVA	ENSG00000163362	70.0908	-4.07292	0.000842148	0.0229707
NRARP	ENSG00000198435	178.563	-4.05905	0.000138075	0.00579277
F11	ENSG00000088926	28.2456	-4.05784	0.000477031	0.0152398
LRRC8E	ENSG00000171017	18.4536	-4.05209	0.001432	0.0330964
MT1X	ENSG00000187193	205.244	-4.05134	0.00226876	0.0456415
PROX1	ENSG00000117707	411.46	-4.03948	1.8907e-06	0.000175237
CRABP2	ENSG00000143320	67.958	-4.02953	0.00141197	0.0328422
RARRES2	ENSG00000106538	608.906	-4.02653	6.32247e-08	9.98731e-06
KRT80	ENSG00000167767	63.1356	-4.02462	0.00250212	0.0487177
SOX10	ENSG00000100146	37.5357	-4.02337	0.00197284	0.0410523
CPXM1	ENSG00000088882	20.0846	-4.01518	0.00140397	0.0327822
AFAP1L2	ENSG00000169129	103.968	-4.00445	5.21137e-05	0.00269714
VEPH1	ENSG00000197415	42.8715	-3.99779	0.000327938	0.0114125
NA	ENSG00000260549	21.9776	-3.97281	0.00192157	0.0404486
SNTA1	ENSG00000101400	101.974	-3.96619	0.000130337	0.005532
EGFL7	ENSG00000172889	263.606	-3.95483	0.000417158	0.0138539
INAFM1	ENSG00000257704	226.215	-3.94259	0.000776798	0.0217097
KLK11	ENSG00000167757	42.4593	-3.92628	0.000202052	0.00785515
RAMP3	ENSG00000122679	88.6127	-3.92508	0.00105279	0.0266364
DMRTA1	ENSG00000176399	27.2438	-3.92026	0.000888101	0.0235179
CCDC85B	ENSG00000175602	136.073	-3.91137	6.27378e-06	0.00047686
SLAIN1	ENSG00000139737	52.7978	-3.90996	2.18402e-05	0.00129234
RN7SL2	ENSG00000274012	378039	-3.90972	7.83887e-05	0.00365131
RAMP2-AS1	ENSG00000197291	20.0881	-3.8858	0.00249138	0.0485606
ST6GALNAC4	ENSG00000136840	226.864	-3.88276	6.8638e-05	0.00331616
PRSS12	ENSG00000164099	56.4981	-3.87463	4.97275e-07	5.86461e-05
EPS8L1	ENSG00000131037	72.6645	-3.86368	0.00113435	0.0281128
SIX5	ENSG00000177045	326.675	-3.8583	0.000168158	0.00678659
H4C4	ENSG00000277157	56.6192	-3.85089	0.00129472	0.0308255
NIBAN2	ENSG00000136830	2115.49	-3.82697	0.000840735	0.0229666
NTN1	ENSG00000065320	60.0703	-3.81588	0.000347306	0.0118816
FBXO2	ENSG00000116661	282.359	-3.8148	0.000477343	0.0152398
C2CD4A	ENSG00000198535	81.66	-3.81237	0.00087408	0.0232978
NCMAP	ENSG00000184454	88.9491	-3.80744	0.00044647	0.0146665
HHEX	ENSG00000152804	132.151	-3.79713	0.00158239	0.0351844
FAM43A	ENSG00000185112	60.7675	-3.79435	0.000610768	0.0179825
GRIK5	ENSG00000105737	53.0654	-3.78214	0.00140625	0.0327933
SOX7	ENSG00000171056	25.7851	-3.78024	0.00170427	0.0371667
OAF	ENSG00000184232	440.025	-3.77516	3.71013e-06	0.00031348
SMAD6	ENSG00000137834	123.022	-3.76539	0.00247279	0.0482499
CDH23	ENSG00000107736	107.59	-3.76479	0.000160471	0.00655082
RPS19	ENSG00000105372	2324.71	-3.7632	0.000207025	0.00796782
SLC4A4	ENSG00000080493	1642.5	-3.75796	6.82401e-06	0.000503922
ZNF219	ENSG00000165804	226.94	-3.74638	0.000242814	0.0089316
SNORD17	ENSG00000212232	683.944	-3.73989	0.000111947	0.00487679
DERL3	ENSG00000099958	93.9109	-3.73246	0.000693564	0.0199041
TSR3	ENSG00000007520	282.269	-3.7186	0.00173692	0.0375623
CDH22	ENSG00000149654	23.3187	-3.71853	0.00183698	0.0392596
ARHGEF15	ENSG00000198844	93.3304	-3.71768	0.00106684	0.026917
ZNF853	ENSG00000236609	120.064	-3.71343	0.000186153	0.00733549
SNTB1	ENSG00000172164	261.663	-3.70989	0.00012936	0.00550339
NA	ENSG00000211459	1506.72	-3.70853	0.00111038	0.0276697
P4HB	ENSG00000185624	8436.53	-3.69148	0.000234675	0.00873588
MYBL2	ENSG00000101057	53.01	-3.68729	0.00120567	0.0290479
SH3RF2	ENSG00000156463	48.2706	-3.67883	0.000324092	0.0113003
PKN3	ENSG00000160447	45.9713	-3.65329	0.00227979	0.0457115
ACADL	ENSG00000115361	35.7331	-3.6457	0.000869519	0.0232978
PHETA1	ENSG00000198324	236.084	-3.64556	0.000374591	0.0126484
LDHD	ENSG00000166816	42.8239	-3.62865	9.41697e-05	0.00422392
CD320	ENSG00000167775	141.901	-3.62142	0.00117715	0.0286444
CEROX1	ENSG00000260807	55.0767	-3.61988	0.00227892	0.0457115
CAVIN2	ENSG00000168497	159.029	-3.60977	0.000107397	0.00472212
RNASE1	ENSG00000129538	445.856	-3.60362	0.00191748	0.0404486
PNRC1	ENSG00000146278	2631.38	-3.58072	0.00161314	0.0356501
S100A16	ENSG00000188643	119.435	-3.56629	0.00108962	0.0273536
PLCB1	ENSG00000182621	146.119	-3.55516	0.000128844	0.00549433
BLVRB	ENSG00000090013	95.4772	-3.55007	0.000200634	0.00782128
NEURL1	ENSG00000107954	179.413	-3.52839	0.000902428	0.0237587
MPV17L	ENSG00000156968	239.675	-3.5116	0.000555262	0.0169528
CEBPA	ENSG00000245848	90.8914	-3.50804	0.00101967	0.0260863
ID1	ENSG00000125968	100.139	-3.4925	3.57582e-06	0.000303544
PTPRH	ENSG00000080031	40.2351	-3.48053	0.00202951	0.0418956
MYCL	ENSG00000116990	68.0525	-3.47549	0.000879593	0.023374
CCDC9	ENSG00000105321	377.896	-3.44616	0.00132884	0.0313911
RNF144A	ENSG00000151692	210.587	-3.4452	0.000242883	0.0089316
SNHG18	ENSG00000250786	42.9419	-3.43581	0.000595534	0.0175961
RELB	ENSG00000104856	88.3642	-3.43073	0.00138029	0.0323122
BMP2	ENSG00000125845	80.9655	-3.42913	6.01277e-05	0.00300009
PDE2A	ENSG00000186642	92.9062	-3.42585	0.00052535	0.0162304
PWWP2B	ENSG00000171813	323.998	-3.41805	0.0024425	0.0479162
C1orf122	ENSG00000197982	196.306	-3.41231	0.00116096	0.0284004
PTP4A3	ENSG00000184489	237.396	-3.41231	0.000497313	0.0156031
EPAS1	ENSG00000116016	2471.02	-3.40684	0.00114739	0.0282816
EPHA2	ENSG00000142627	96.6609	-3.40584	0.000172827	0.00693062
PAK3	ENSG00000077264	243.521	-3.38657	1.9927e-05	0.00121068
SPNS2	ENSG00000183018	113.902	-3.37622	1.0374e-05	0.000705818
RBM38	ENSG00000132819	107.394	-3.37336	0.000579992	0.0175019
TPPP3	ENSG00000159713	43.5598	-3.36178	0.00192382	0.0404493
TYRO3	ENSG00000092445	93.0265	-3.34774	0.00113871	0.0281559
TMED3	ENSG00000166557	271.019	-3.34591	0.00105869	0.0267484
SLC41A1	ENSG00000133065	454.828	-3.34526	8.12125e-05	0.00375264
SRM	ENSG00000116649	329.323	-3.33555	0.000557329	0.0169873
RNPEPL1	ENSG00000142327	483.704	-3.32845	0.00109496	0.0273604
HES4	ENSG00000188290	81.7192	-3.32796	0.000240354	0.00891076
TSPO	ENSG00000100300	129.172	-3.32189	0.00246628	0.0481747
TRABD	ENSG00000170638	454.945	-3.31876	0.00046162	0.0149401
ANKRD33B	ENSG00000164236	52.148	-3.31016	0.000151107	0.0062245
RPL8	ENSG00000161016	3904.48	-3.30134	0.000590416	0.0175961
SLC2A4RG	ENSG00000125520	466.94	-3.29996	0.00251216	0.0487952
CIB1	ENSG00000185043	281.213	-3.29135	0.0010179	0.0260863
KIF1C	ENSG00000129250	1256.27	-3.28862	5.37153e-05	0.00274871
QSOX1	ENSG00000116260	704.022	-3.28511	0.000583251	0.0175617
NIBAN1	ENSG00000135842	635.876	-3.26964	5.27404e-05	0.00271411
AQP1	ENSG00000240583	376.283	-3.2677	0.002068	0.0423671
TRIM47	ENSG00000132481	121.255	-3.259	0.000374242	0.0126484
EIF4EBP1	ENSG00000187840	188.641	-3.25443	4.04293e-06	0.000333836
PLVAP	ENSG00000130300	510.739	-3.22277	0.00231286	0.0462215
ATP5F1D	ENSG00000099624	382.667	-3.21906	0.000188286	0.00740349
MT2A	ENSG00000125148	467.773	-3.218	0.00245656	0.0480925
TLNRD1	ENSG00000140406	245.745	-3.2115	6.27925e-05	0.00309366
DPEP1	ENSG00000015413	384.704	-3.20805	0.000299773	0.0105741
KCNK5	ENSG00000164626	99.6467	-3.20422	0.000232442	0.00867053
MZT2A	ENSG00000173272	128.815	-3.20372	0.000873665	0.0232978
TEAD2	ENSG00000074219	203.561	-3.19271	5.97167e-05	0.00299672
SHE	ENSG00000169291	115.178	-3.18464	0.00129686	0.0308361
PAXX	ENSG00000148362	88.7015	-3.17872	0.00251254	0.0487952
SMO	ENSG00000128602	97.9123	-3.17842	0.00115254	0.0282932
METRN	ENSG00000103260	209.164	-3.17816	0.000907131	0.0238331
SGSM1	ENSG00000167037	61.2126	-3.17675	0.00183447	0.039252
RPL18	ENSG00000063177	2340.8	-3.17575	0.00022029	0.00835445
KCNQ1	ENSG00000053918	289.724	-3.1689	0.00192023	0.0404486
CCL21	ENSG00000137077	106.368	-3.16842	0.00113338	0.0281128
C15orf61	ENSG00000189227	31.9849	-3.15006	0.00159938	0.0353913
NUAK2	ENSG00000163545	74.6316	-3.14809	0.00101673	0.0260863
PRDX4	ENSG00000123131	336.298	-3.1344	0.000746385	0.0210214
ENKD1	ENSG00000124074	225.332	-3.12789	0.00257759	0.0497603
CDC34	ENSG00000099804	281.985	-3.12704	0.00166187	0.0363292
MPP7	ENSG00000150054	75.7096	-3.1191	0.000791641	0.0218965
ALDH16A1	ENSG00000161618	185.641	-3.11351	0.00234112	0.0466325
NTRK2	ENSG00000148053	271.757	-3.10254	0.000278993	0.0100145
ASAP3	ENSG00000088280	157.578	-3.08815	0.000570318	0.0172961
MICALL1	ENSG00000100139	259.749	-3.07584	0.000457775	0.0149031
BBC3	ENSG00000105327	33.9597	-3.06086	0.00195533	0.0409694
EEF1D	ENSG00000104529	2536.35	-3.05514	0.00212668	0.0431657
LPAR3	ENSG00000171517	39.9081	-3.05025	0.000467048	0.0149901
TINAGL1	ENSG00000142910	161.704	-3.04908	0.000398285	0.0133001
ITGB4	ENSG00000132470	160.924	-3.04649	0.000757001	0.021189
ALKBH7	ENSG00000125652	128.082	-2.99283	8.1065e-05	0.00375264
CHRNB1	ENSG00000170175	47.6251	-2.989	0.00150033	0.0340687
LNX1	ENSG00000072201	97.4723	-2.98313	0.00157974	0.0351844
TMEM160	ENSG00000130748	33.0799	-2.98243	0.00173336	0.0375623
NA	ENSG00000167747	121.28	-2.97895	0.000709439	0.0202003
CLU	ENSG00000120885	1013.88	-2.9713	3.21457e-05	0.0017504
TSPAN33	ENSG00000158457	59.4363	-2.9662	0.00172393	0.0375053
DCDC2	ENSG00000146038	134.581	-2.92867	0.00235924	0.0467536
VPS51	ENSG00000149823	730.65	-2.91446	0.00115092	0.0282918
RNF157	ENSG00000141576	38.3101	-2.91084	0.00146228	0.0334269
PRDM5	ENSG00000138738	68.6247	-2.90399	0.00214017	0.0433427
EFHD2	ENSG00000142634	524.969	-2.89915	0.000713914	0.020264
CERS4	ENSG00000090661	307.554	-2.88397	0.0023267	0.0463961
EEF2	ENSG00000167658	17726.7	-2.87349	0.00237165	0.0468886
RACK1	ENSG00000204628	3030.18	-2.85478	0.0021066	0.0429037
KIFC3	ENSG00000140859	384.272	-2.82964	0.00246301	0.0481625
IFFO2	ENSG00000169991	270.883	-2.82684	0.00114991	0.0282918
SLC25A6	ENSG00000169100	1673.6	-2.82683	0.000494112	0.0155415
FAM171A1	ENSG00000148468	179.549	-2.78936	0.000144144	0.00599203
RPLP2	ENSG00000177600	1316.1	-2.78756	0.00109365	0.0273604
REPS2	ENSG00000169891	90.7355	-2.76454	0.00161669	0.035685
L3MBTL4	ENSG00000154655	54.5615	-2.75995	0.000594335	0.0175961
PROSER2	ENSG00000148426	58.5843	-2.75042	0.000340846	0.0117047
MAP3K21	ENSG00000143674	168.57	-2.74712	0.000960764	0.024904
S1PR1	ENSG00000170989	67.0701	-2.73548	0.00131591	0.0312073
PHLPP1	ENSG00000081913	220.153	-2.72815	0.0011007	0.027466
RASL10B	ENSG00000270885	56.6102	-2.72753	0.00136763	0.0320572
ACSS1	ENSG00000154930	234.454	-2.71394	0.00146471	0.0334269
ST6GALNAC6	ENSG00000160408	358.895	-2.70598	0.00124388	0.0297712
FGFR2	ENSG00000066468	132.902	-2.69358	0.00133108	0.0314031
IGF1	ENSG00000017427	153.226	-2.68799	0.00245678	0.0480925
NOSIP	ENSG00000142546	184.322	-2.67751	0.00239225	0.0471341
EHD4	ENSG00000103966	302.398	-2.66472	0.000753486	0.0211232
IMPDH1	ENSG00000106348	156.9	-2.62915	0.00150319	0.0340845
HDAC5	ENSG00000108840	338.228	-2.59285	0.00214281	0.0433479
CD40	ENSG00000101017	55.9416	-2.57966	0.000793199	0.0218986
STK40	ENSG00000196182	464.399	-2.5706	0.00103993	0.0264585
STXBP6	ENSG00000168952	76.2051	-2.56355	0.0016702	0.0364674
PALS2	ENSG00000105926	166.542	-2.53065	0.00143707	0.0331712
GCAT	ENSG00000100116	115.162	-2.52419	0.00153377	0.0345688
KLF11	ENSG00000172059	200.811	-2.51886	0.00143168	0.0330964
TMC6	ENSG00000141524	95.0547	-2.40205	0.00142818	0.0330922
TNFRSF21	ENSG00000146072	219.531	-2.39792	0.00196813	0.0410523
PKP4	ENSG00000144283	289.273	-2.38755	0.000448306	0.0146737
CRELD2	ENSG00000184164	228.488	-2.38034	0.00186307	0.0397703
TUSC1	ENSG00000198680	65.7003	-2.36678	0.00206868	0.0423671
ITPRID2	ENSG00000138434	979.989	-2.33094	0.000463022	0.0149401
PITPNM2	ENSG00000090975	128.211	-2.30738	0.00188141	0.0399464
CHCHD10	ENSG00000250479	187.377	-2.28334	0.00252406	0.0489349
GATA6	ENSG00000141448	289.856	-2.21355	0.00188084	0.0399464
ATF4	ENSG00000128272	742.01	-2.13654	0.000703435	0.0200921
