# Supplementary material for: Transcriptome-Wide Analysis of Pituitary and Ectopic Adrenocorticotropic Hormone-Secreting Tumors
Source: Cancers (Basel). 2025 Feb 15;17(4):658. doi: 10.3390/cancers17040658 (PMC11852724; doi:10.3390/cancers17040658)
Supplement: Supplementary file 1 [file cancers-17-00658-s001.zip › Table_S5.xlsx]

## Sheet: Upregulated
Ensembl ID	Gene Symbol	Description	Biotype	Location
ENSG00000115138	POMC	proopiomelanocortin [Source:HGNC Symbol;Acc:HGNC:9201]	protein_coding	2:25160853-25168903
ENSG00000182379	NXPH4	neurexophilin 4 [Source:HGNC Symbol;Acc:HGNC:8078]	protein_coding	12:57216794-57226449
ENSG00000198963	RORB	RAR related orphan receptor B [Source:HGNC Symbol;Acc:HGNC:10259]	protein_coding	9:74497335-74693177
ENSG00000006747	SCIN	scinderin [Source:HGNC Symbol;Acc:HGNC:21695]	protein_coding	7:12570577-12660182
ENSG00000225206	MIR137HG	MIR137 host gene [Source:HGNC Symbol;Acc:HGNC:42871]	lncRNA	1:97933474-98054717
ENSG00000175426	PCSK1	proprotein convertase subtilisin/kexin type 1 [Source:HGNC Symbol;Acc:HGNC:8743]	protein_coding	5:96390333-96434143
ENSG00000196353	CPNE4	copine 4 [Source:HGNC Symbol;Acc:HGNC:2317]	protein_coding	3:131533555-132285410
ENSG00000116106	EPHA4	EPH receptor A4 [Source:HGNC Symbol;Acc:HGNC:3388]	protein_coding	2:221418027-221574202
ENSG00000153012	LGI2	leucine rich repeat LGI family member 2 [Source:HGNC Symbol;Acc:HGNC:18710]	protein_coding	4:24998847-25030946
ENSG00000261115	TMEM178B	transmembrane protein 178B [Source:HGNC Symbol;Acc:HGNC:44112]	protein_coding	7:141074064-141480380
ENSG00000029534	ANK1	ankyrin 1 [Source:HGNC Symbol;Acc:HGNC:492]	protein_coding	8:41653220-41896741
ENSG00000233673	ANAPC1P1	ANAPC1 pseudogene 1 [Source:HGNC Symbol;Acc:HGNC:44150]	transcribed_unprocessed_pseudogene	2:86871301-86912978
ENSG00000131781	FMO5	flavin containing dimethylaniline monoxygenase 5 [Source:HGNC Symbol;Acc:HGNC:3773]	protein_coding	1:147175351-147243050
ENSG00000152049	KCNE4	potassium voltage-gated channel subfamily E regulatory subunit 4 [Source:HGNC Symbol;Acc:HGNC:6244]	protein_coding	2:223052190-223198399
ENSG00000078295	ADCY2	adenylate cyclase 2 [Source:HGNC Symbol;Acc:HGNC:233]	protein_coding	5:7396138-7830081

## Sheet: Downregulated
Ensembl ID	Gene Symbol	Description	Biotype	Location
ENSG00000115361	ACADL	acyl-CoA dehydrogenase long chain [Source:HGNC Symbol;Acc:HGNC:88]	protein_coding	2:210187126-210225447
ENSG00000164530	PI16	peptidase inhibitor 16 [Source:HGNC Symbol;Acc:HGNC:21245]	protein_coding	6:36948263-36964837
ENSG00000080493	SLC4A4	solute carrier family 4 member 4 [Source:HGNC Symbol;Acc:HGNC:11030]	protein_coding	4:71062667-71572087
ENSG00000167434	CA4	carbonic anhydrase 4 [Source:HGNC Symbol;Acc:HGNC:1375]	protein_coding	17:60149942-60170899
ENSG00000052344	PRSS8	serine protease 8 [Source:HGNC Symbol;Acc:HGNC:9491]	protein_coding	16:31131433-31135727
ENSG00000106538	RARRES2	retinoic acid receptor responder 2 [Source:HGNC Symbol;Acc:HGNC:9868]	protein_coding	7:150338317-150341662
ENSG00000204248	COL11A2	collagen type XI alpha 2 chain [Source:HGNC Symbol;Acc:HGNC:2187]	protein_coding	6:33162681-33192499
ENSG00000205795	CYS1	cystin 1 [Source:HGNC Symbol;Acc:HGNC:18525]	protein_coding	2:10056473-10080944
ENSG00000175287	PHYHD1	phytanoyl-CoA dioxygenase domain containing 1 [Source:HGNC Symbol;Acc:HGNC:23396]	protein_coding	9:128920966-128942041
ENSG00000128602	SMO	smoothened, frizzled class receptor [Source:HGNC Symbol;Acc:HGNC:11119]	protein_coding	7:129188633-129213545
ENSG00000070193	FGF10	fibroblast growth factor 10 [Source:HGNC Symbol;Acc:HGNC:3666]	protein_coding	5:44300247-44389706
ENSG00000088882	CPXM1	carboxypeptidase X, M14 family member 1 [Source:HGNC Symbol;Acc:HGNC:15771]	protein_coding	20:2794074-2800627
ENSG00000168004	PLAAT5	phospholipase A and acyltransferase 5 [Source:HGNC Symbol;Acc:HGNC:24978]	protein_coding	11:63461404-63491194
ENSG00000168079	SCARA5	scavenger receptor class A member 5 [Source:HGNC Symbol;Acc:HGNC:28701]	protein_coding	8:27869883-27992673
ENSG00000175920	DOK7	docking protein 7 [Source:HGNC Symbol;Acc:HGNC:26594]	protein_coding	4:3463306-3501473
ENSG00000156463	SH3RF2	SH3 domain containing ring finger 2 [Source:HGNC Symbol;Acc:HGNC:26299]	protein_coding	5:145936578-146081791
ENSG00000106123	EPHB6	EPH receptor B6 [Source:HGNC Symbol;Acc:HGNC:3396]	protein_coding	7:142855061-142871094
ENSG00000167741	GGT6	gamma-glutamyltransferase 6 [Source:HGNC Symbol;Acc:HGNC:26891]	protein_coding	17:4556927-4560818
ENSG00000137878	GCOM1	GCOM1, MYZAP-POLR2M combined locus [Source:HGNC Symbol;Acc:HGNC:26424]	protein_coding	15:57591908-57714745
ENSG00000072657	TRHDE	thyrotropin releasing hormone degrading enzyme [Source:HGNC Symbol;Acc:HGNC:30748]	protein_coding	12:72087266-72670758
ENSG00000171017	LRRC8E	leucine rich repeat containing 8 VRAC subunit E [Source:HGNC Symbol;Acc:HGNC:26272]	protein_coding	19:7888505-7902021
ENSG00000092621	PHGDH	phosphoglycerate dehydrogenase [Source:HGNC Symbol;Acc:HGNC:8923]	protein_coding	1:119648411-119744218
ENSG00000141401	IMPA2	inositol monophosphatase 2 [Source:HGNC Symbol;Acc:HGNC:6051]	protein_coding	18:11981025-12030877
ENSG00000167772	ANGPTL4	angiopoietin like 4 [Source:HGNC Symbol;Acc:HGNC:16039]	protein_coding	19:8363289-8374370
ENSG00000189334	S100A14	S100 calcium binding protein A14 [Source:HGNC Symbol;Acc:HGNC:18901]	protein_coding	1:153614255-153616986
ENSG00000131037	EPS8L1	EPS8 signaling adaptor L1 [Source:HGNC Symbol;Acc:HGNC:21295]	protein_coding	19:55072020-55087923
ENSG00000114654	EFCC1	EF-hand and coiled-coil domain containing 1 [Source:HGNC Symbol;Acc:HGNC:25692]	protein_coding	3:129001304-129040742
ENSG00000175084	DES	desmin [Source:HGNC Symbol;Acc:HGNC:2770]	protein_coding	2:219418377-219426735
ENSG00000148053	NTRK2	neurotrophic receptor tyrosine kinase 2 [Source:HGNC Symbol;Acc:HGNC:8032]	protein_coding	9:84668375-85095751
ENSG00000125968	ID1	inhibitor of DNA binding 1 [Source:HGNC Symbol;Acc:HGNC:5360]	protein_coding	20:31573014-31606515
ENSG00000277013	SUNO1	S-phase upregulated non-coding 1 [Source:HGNC Symbol;Acc:HGNC:55385]	lncRNA	19:33906352-33908393
ENSG00000250786	SNHG18	small nucleolar RNA host gene 18 [Source:HGNC Symbol;Acc:HGNC:49007]	lncRNA	5:9545647-9597347
ENSG00000007312	CD79B	CD79b molecule [Source:HGNC Symbol;Acc:HGNC:1699]	protein_coding	17:63928738-63932336
ENSG00000140470	ADAMTS17	ADAM metallopeptidase with thrombospondin type 1 motif 17 [Source:HGNC Symbol;Acc:HGNC:17109]	protein_coding	15:99971437-100342005
ENSG00000198624	CCDC69	coiled-coil domain containing 69 [Source:HGNC Symbol;Acc:HGNC:24487]	protein_coding	5:151181052-151224093
ENSG00000012124	CD22	CD22 molecule [Source:HGNC Symbol;Acc:HGNC:1643]	protein_coding	19:35319261-35347361
ENSG00000153446	C16orf89	chromosome 16 open reading frame 89 [Source:HGNC Symbol;Acc:HGNC:28687]	protein_coding	16:5044122-5066110
ENSG00000053918	KCNQ1	potassium voltage-gated channel subfamily Q member 1 [Source:HGNC Symbol;Acc:HGNC:6294]	protein_coding	11:2444654-2849105
ENSG00000167617	CDC42EP5	CDC42 effector protein 5 [Source:HGNC Symbol;Acc:HGNC:17408]	protein_coding	19:54465026-54473296
ENSG00000137834	SMAD6	SMAD family member 6 [Source:HGNC Symbol;Acc:HGNC:6772]	protein_coding	15:66702236-66782849
ENSG00000205038	PKHD1L1	PKHD1 like 1 [Source:HGNC Symbol;Acc:HGNC:20313]	protein_coding	8:109362461-109537207
ENSG00000163631	ALB	albumin [Source:HGNC Symbol;Acc:HGNC:399]	protein_coding	4:73397114-73421482
