# Supplementary material for: Transcriptome-Wide Analysis of Pituitary and Ectopic Adrenocorticotropic Hormone-Secreting Tumors
Source: Cancers (Basel). 2025 Feb 15;17(4):658. doi: 10.3390/cancers17040658 (PMC11852724; doi:10.3390/cancers17040658)
Supplement: Supplementary file 1 [file cancers-17-00658-s001.zip › Table_S6.xlsx]

## Sheet: Upregulated pathways
Molecular pathway ID	Average PAL	p-value
reactome_Aflatoxin_activation_and_detoxification_Main_Pathway	120.224	0.00237354
KEGG_Type_II_diabetes_mellitus_Main_Pathway	96.2592	0.00359174
reactome_Toxicity_of_botulinum_toxin_type_E_BoNT_E__Main_Pathway	93.5014	1.89051e-07
reactome_Fibronectin_matrix_formation_Main_Pathway	92.5229	0.000382763
reactome_Netrin_mediated_repulsion_signals_Main_Pathway	82.1876	0.000103608
NCI_FGF_signaling_Pathway_(cell_migration)	78.457	5.99344e-06
NCI_Signaling_events_mediated_by_PTP1B_Pathway_(Ras_protein_signal_transduction)	78.3881	4.62039e-05
NCI_Signaling_events_mediated_by_PTP1B_Pathway_(cell_migration)	78.3881	4.62039e-05
NCI_FGF_signaling_Pathway_(negative_regulation_of_apoptosis)	70.6721	6.2415e-06
NCI_FGF_signaling_Pathway_(MAPKKK_cascade)	68.2269	5.29877e-06
reactome_SHC_activation_Main_Pathway	65.1644	1.48936e-07
reactome_Classical_Kir_channels_Main_Pathway	63.4635	0.000666578
biocarta_sprouty_regulation_of_tyrosine_kinase_signals_Pathway_(cell_migration)	61.3093	7.27397e-05
reactome_eNOS_activation_Main_Pathway	61.3087	1.4403e-07
reactome_Toxicity_of_botulinum_toxin_type_G_BoNT_G__Main_Pathway	57.6293	2.82562e-07
reactome_NOSTRIN_mediated_eNOS_trafficking_Main_Pathway	55.8158	0.000989985
reactome_DSCAM_interactions_Main_Pathway	55.6805	2.08676e-05
NCI_Angiopoietin_receptor_Tie2_mediated_signaling_Pathway_(tube_development)	55.2754	0.00368722
NCI_PLK2_and_PLK4_events_Main_Pathway	54.5321	0.0303976
NCI_PLK2_and_PLK4_events_Pathway_(regulation_of_centriole_replication)	54.5321	0.0303976
reactome_Leukotriene_receptors_Main_Pathway	54.4836	1.47817e-05
NCI_ErbB1_downstream_signaling_Pathway_(tight_junction_assembly)	54.056	0.00032351
reactome_Ketone_body_catabolism_Main_Pathway	53.9968	3.15326e-05
NCI_Netrin_mediated_signaling_events_Pathway_(negative_chemotaxis)	53.4168	0.000458946
NCI_IL5_mediated_signaling_events_Pathway_(proteasomal_ubiquitin_dependent_protein_catabolic_process)	52.6637	7.30056e-06
reactome_RSK_activation_Main_Pathway	52.3407	4.80297e-10
NCI_Aurora_B_signaling_Pathway_(cytokinesis)	51.0867	0.0063992
reactome_cell_division_Main_Pathway	50.8292	0.00828055
reactome_Trafficking_of_AMPA_receptors_Main_Pathway	50.6794	7.47538e-07
NCI_PDGFR_beta_signaling_Pathway_(actin_cytoskeleton_organization)	49.9965	3.6675e-07
NCI_Netrin_mediated_signaling_events_Pathway_(axon_guidance)	49.0378	0.00637845
reactome_Creatine_metabolism_Main_Pathway	48.9127	0.00147853
KEGG_Phenylalanine_tyrosine_and_tryptophan_biosynthesis_Main_Pathway	48.8861	3.32914e-06
NCI_Alpha4_beta1_integrin_signaling_events_Pathway_(cell_migration)	48.2353	6.91635e-08
reactome_Vitamin_B5_pantothenate_metabolism_Main_Pathway	47.983	0.000234799
reactome_CREB_phosphorylation_Main_Pathway	47.7689	1.88136e-08
reactome_CaMK_IV_mediated_phosphorylation_of_CREB_Main_Pathway	47.4457	0.000166114
NCI_RAC1_signaling_Pathway_(neuron_projection_development)	46.9638	0.00311939
NCI_Signaling_events_mediated_by_PTP1B_Main_Pathway	46.8537	2.72656e-06
biocarta_il22_soluble_receptor_signaling_Main_Pathway	46.2369	1.17298e-06
reactome_Rhesus_glycoproteins_mediate_ammonium_transport__Main_Pathway	45.1228	0.0059672
biocarta_ca_calmodulin_dependent_protein_kinase_activation_Main_Pathway	44.8049	4.02001e-05
NCI_p38_signaling_mediated_by_MAPKAP_kinases_Pathway_(regulation_of_mRNA_stability)	44.7279	1.50626e-05
reactome_Binding_and_entry_of_HIV_virion_Main_Pathway	44.4806	0.00480328
reactome_Condensation_of_Prometaphase_Chromosomes_Main_Pathway	44.3034	0.00336721
reactome_Processing_of_DNA_double_strand_break_ends_Main_Pathway	44.1385	0.000110354
reactome_Polo_like_kinase_mediated_events_Main_Pathway	43.6765	4.17508e-05
NCI_PLK1_signaling_events_Pathway_(chromosome_segregation)	43.6077	0.0297146
biocarta_regulation_of_spermatogenesis_by_crem_Pathway_(spermatogenesis)	42.7005	1.87161e-05
reactome_Interferon_gamma_signaling_Main_Pathway	42.5901	0.00029685
reactome_CREB_phosphorylation_through_the_activation_of_Ras_Main_Pathway	42.3251	1.5035e-09
reactome_ATF6_alpha_activates_chaperone_genes_Main_Pathway	41.7842	4.19665e-05
reactome_Phosphorylation_of_proteins_involved_in_G1_S_transition_by_active_Cyclin_E_Cdk2_complexes_Main_Pathway	41.7655	0.000719366
reactome_DCC_mediated_attractive_signaling_Main_Pathway	41.4738	1.86171e-05
NCI_FGF_signaling_Main_Pathway	41.3835	5.15503e-07
biocarta_cell_cycle_g2_m_checkpoint_Pathway_(DNA_repair)	40.8944	0.00185454
reactome_Pyrimidine_salvage_reactions_Main_Pathway	40.3372	0.00133282
NCI_Endothelins_Pathway_(positive_regulation_of_muscle_contraction)	40.0872	0.00152886
NCI_p53_Pathway_(proteasomal_ubiquitin_dependent_protein_catabolic_process)	39.4779	1.70788e-05
reactome_Assembly_of_the_RAD51_ssDNA_nucleoprotein_complex_Main_Pathway	39.3064	2.75713e-05
reactome_Synthesis_secretion_and_deacylation_of_Ghrelin_Main_Pathway	38.8472	0.000226614
NCI_IL5_mediated_signaling_events_Main_Pathway	38.7107	2.20017e-07
NCI_Angiopoietin_receptor_Tie2_mediated_signaling_Pathway_(vasculogenesis)	38.673	0.0023401
NCI_IFN_gamma_Pathway_(Antibacterial_Response)	38.6403	5.22148e-08
NCI_IFN_gamma_Pathway_(Antiviral_Response)	38.6403	5.22148e-08
NCI_IFN_gamma_Pathway_(Immunoregulation)	38.6403	5.22148e-08
NCI_IFN_gamma_Pathway_(antigen_processing_and_presentation_of_peptide_antigen_via_MHC_class_I)	38.6403	5.22148e-08
NCI_IFN_gamma_Pathway_(antigen_processing_and_presentation_of_peptide_antigen_via_MHC_class_II)	38.6403	5.22148e-08
NCI_IFN_gamma_Pathway_(apoptosis)	38.6403	5.22148e-08
NCI_IFN_gamma_Pathway_(negative_regulation_of_cell_growth)	38.6403	5.22148e-08
reactome_Zinc_efflux_and_compartmentalization_by_the_SLC30_family_Main_Pathway	38.5625	0.0162507
reactome_BH3_only_proteins_associate_with_and_inactivate_anti_apoptotic_BCL_2_members_Main_Pathway	38.3549	0.000170951
reactome_Electric_Transmission_Across_Gap_Junctions_Main_Pathway	38.1165	0.000126355
reactome_ATF6_alpha_activates_chaperones_Main_Pathway	38.0683	2.21487e-05
KEGG_Gap_junction_Main_Pathway	37.8702	2.39848e-07
reactome_CREB_phosphorylation_through_the_activation_of_Adenylate_Cyclase_Main_Pathway	36.9426	0.000214045
reactome_Autointegration_results_in_viral_DNA_circles_Main_Pathway	36.4952	0.000645325
reactome_Integration_of_viral_DNA_into_host_genomic_DNA_Main_Pathway	36.4952	0.000645325
reactome_AKT_mediated_inactivation_of_FOXO1A_Main_Pathway	36.3135	1.6685e-06
reactome_Presynaptic_phase_of_homologous_DNA_pairing_and_strand_exchange_Main_Pathway	35.8725	4.90619e-05
NCI_Fanconi_anemia_Pathway_(DNA_repair)	35.1942	0.00079352
NCI_Nongenotropic_Androgen_signaling_Pathway_(cAMP_biosynthetic_process)	35.0109	2.06178e-05
NCI_ErbB2_ErbB3_signaling_events_Pathway_(activation_of_caspase_activity)	34.0341	0.000283771
reactome_PI3K_events_in_ERBB2_signaling_Main_Pathway	34.0285	0.00690428
reactome_IRS_activation_Main_Pathway	33.3822	0.0017436
NCI_Nephrin_Neph1_signaling_in_the_kidney_podocyte_Pathway_(lamellipodium_assembly)	33.0914	0.00206372
biocarta_role_of_ran_in_mitotic_spindle_regulation_Main_Pathway	32.9873	5.0032e-05
biocarta_mets_affect_on_macrophage_differentiation_Pathway_(RNA_processing)	32.9468	0.00582786
reactome_Synthesis_of_Ketone_Bodies_Main_Pathway	32.8642	3.15326e-05
NCI_IL5_mediated_signaling_events_Pathway_(regulation_of_isotype_switching_to_IgG_isotypes)	32.728	1.85235e-05
reactome_APC_C_Cdc20_mediated_degradation_of_mitotic_proteins_Main_Pathway	32.0976	0.000197366
reactome_Inactivation_of_APC_C_via_direct_inhibition_of_the_APC_C_complex_Main_Pathway	32.0976	0.000197366
NCI_Aurora_B_signaling_Main_Pathway	31.4952	0.00289621
reactome_Calnexin_calreticulin_cycle_Main_Pathway	31.3798	4.29356e-05
reactome_Interleukin_6_signaling_Main_Pathway	31.3361	0.000242553
NCI_ATM_Pathway_(G2_M_transition_checkpoint)	31.0543	0.000222811
biocarta_regulation_of_pgc_1a_Main_Pathway	30.9437	7.15315e-06
reactome_APC_Cdc20_mediated_degradation_of_Nek2A_Main_Pathway	30.9409	0.000188036
biocarta_trka_receptor_signaling_Pathway_(cell_growth_and_or_maintenance)	30.6193	0.000112821
reactome_Xenobiotics_Main_Pathway	30.5979	0.0331469
biocarta_transcription_factor_creb_and_its_extracellular_signals_Main_Pathway	30.4393	5.55824e-08
NCI_LPA_receptor_mediated_events_Pathway_(positive_regulation_of_microtubule_depolymerization)	30.1947	0.000297643
reactome_GRB2_SOS_provides_linkage_to_MAPK_signaling_for_Integrins_Main_Pathway	29.8767	0.0039585
reactome_Synthesis_secretion_and_inactivation_of_Glucose_dependent_Insulinotropic_Polypeptide_GIP__Main_Pathway	29.8727	0.00425718
NCI_Arf6_trafficking_events_Pathway_(positive_regulation_of_phagocytosis)	29.5571	0.00524856
reactome_Activation_of_BMF_and_translocation_to_mitochondria_Main_Pathway	29.4696	0.000185153
reactome_Reduction_of_cytosolic_Ca_levels_Main_Pathway	29.2601	0.00535931
reactome_Unwinding_of_DNA_Main_Pathway	28.7905	0.00803863
reactome_Asparagine_N_linked_glycosylation_Main_Pathway	28.7145	0.0014625
NCI_ErbB2_ErbB3_signaling_events_Pathway_(apoptosis)	28.4101	0.00311957
NCI_Nephrin_Neph1_signaling_in_the_kidney_podocyte_Pathway_(apoptosis)	28.4101	0.00311957
reactome_Carnitine_synthesis_Main_Pathway	28.4038	0.0140974
biocarta_calcium_signaling_by_hbx_of_hepatitis_b_virus_Pathway_(viral_genome_replication)	28.4017	0.00887486
reactome_Folding_of_actin_by_CCT_TriC_Main_Pathway	28.0314	0.000521645
reactome_p130Cas_linkage_to_MAPK_signaling_for_integrins_Main_Pathway	27.931	0.00582245
reactome_APOBEC3G_mediated_resistance_to_HIV_1_infection_Main_Pathway	27.9148	0.00352333
reactome_Integration_of_provirus_Main_Pathway	27.9148	0.00352333
reactome_Mitotic_Prometaphase_Main_Pathway	27.8961	0.00123449
NCI_Arf6_downstream_Pathway_(liver_development)	27.6117	0.00762257
NCI_Arf6_downstream_Pathway_(myoblast_fusion)	27.6117	0.00762257
NCI_Arf6_downstream_Pathway_(regulation_of_epithelial_cell_migration)	27.6117	0.00762257
NCI_Arf6_downstream_Pathway_(substrate_adhesion_dependent_cell_spreading)	27.6117	0.00762257
NCI_Arf6_trafficking_events_Pathway_(clathrin_independent_pinocytosis)	27.6117	0.00762257
NCI_Arf6_trafficking_events_Pathway_(positive_regulation_of_endocytosis)	27.6117	0.00762257
NCI_Arf6_trafficking_events_Pathway_(receptor_recycling)	27.6117	0.00762257
NCI_BARD1_signaling_events_Pathway_(DNA_damage_checkpoint)	27.499	0.000279482
NCI_CXCR4_mediated_signaling_events_Pathway_(cell_proliferation)	27.3503	6.00906e-05
reactome_Resolution_of_Sister_Chromatid_Cohesion_Main_Pathway	27.1836	0.00103952
KEGG_Tuberculosis_Main_Pathway	26.9111	0.00291933
KEGG_Progesterone_mediated_oocyte_maturation_Main_Pathway	26.7699	6.48505e-05
reactome_Activation_of_PPARGC1A_PGC_1alpha_by_phosphorylation_Main_Pathway	26.7551	1.56239e-05
KEGG_Hippo_signaling_Main_Pathway	26.6657	1.5319e-05
NCI_PLK1_signaling_events_Pathway_(proteasomal_ubiquitin_dependent_protein_catabolic_process)	26.6173	0.0237585
reactome_Hormone_sensitive_lipase_HSL_mediated_triacylglycerol_hydrolysis_Main_Pathway	26.4338	0.00018115
NCI_PLK1_signaling_events_Pathway_(regulation_of_centriole_centriole_cohesion)	26.3957	0.024021
reactome_Gastrin_CREB_signalling_pathway_via_PKC_and_MAPK_Main_Pathway	26.1656	6.52434e-05
NCI_Osteopontin_mediated_events_Pathway_(bone_resorption)	26.0856	0.00404586
reactome_Cyclin_A_B1_associated_events_during_G2_M_transition_Main_Pathway	25.9762	0.000764173
KEGG_Sulfur_relay_system_Main_Pathway	25.9614	0.00587466
reactome_Activation_of_ATR_in_response_to_replication_stress_Main_Pathway	25.7134	9.9828e-05
NCI_Regulation_of_retinoblastoma_protein_Pathway_(histone_methylation)	25.6981	0.0459499
reactome_Establishment_of_Sister_Chromatid_Cohesion_Main_Pathway	25.5066	0.00147853
reactome_Cholesterol_biosynthesis_Main_Pathway	25.3733	0.000368211
biocarta_sumoylation_as_a_mechanism_to_modulate_ctbp_dependent_gene_responses_Main_Pathway	25.3579	1.98042e-05
NCI_Aurora_A_signaling_Pathway_(protein_catabolic_process)	25.1536	0.00354788
reactome_Role_of_DCC_in_regulating_apoptosis_Main_Pathway	25.0662	0.00330548
NCI_p38_signaling_mediated_by_MAPKAP_kinases_Pathway_(actin_cytoskeleton_reorganization)	24.6672	0.0228344
NCI_Notch_signaling_Pathway_(Bergmann_glial_cell_differentiation)	24.6493	2.57001e-05
reactome_2_LTR_circle_formation_Main_Pathway	24.5542	0.000388381
KEGG_Folate_biosynthesis_Main_Pathway	24.415	1.98042e-05
NCI_Class_I_PI3K_signaling_events_Pathway_(cell_survival)	24.3336	1.51027e-05
reactome_Methylation_Main_Pathway	24.3194	0.00122392
NCI_Nephrin_Neph1_signaling_in_the_kidney_podocyte_Main_Pathway	24.2808	0.00114191
reactome_PERK_regulates_gene_expression_Main_Pathway	24.1434	0.00589923
biocarta_bioactive_peptide_induced_signaling_Main_Pathway	24.0449	0.00029003
reactome_Separation_of_Sister_Chromatids_Main_Pathway	23.9864	7.34439e-05
reactome_The_fatty_acid_cycling_model_Main_Pathway	23.8702	0.0205875
reactome_The_proton_buffering_model_Main_Pathway	23.8702	0.0205875
biocarta_role_of_egf_receptor_transactivation_by_gpcrs_in_cardiac_hypertrophy_Pathway_(Pathway_protein_ubiquitination_of_CHUK)	23.8054	0.00169281
biocarta_trefoil_factors_initiate_mucosal_healing_Pathway_(Pathway_protein_ubiquitination_of_CHUK)	23.8054	0.00169281
NCI_PDGFR_beta_signaling_Pathway_(receptor_recycling)	23.7362	4.3141e-05
NCI_PLK1_signaling_events_Main_Pathway	23.7171	0.0241415
reactome_HSF1_dependent_transactivation_Main_Pathway	23.706	0.00938983
reactome_Pyruvate_metabolism_Main_Pathway	23.625	0.00226917
reactome_p38MAPK_events_Main_Pathway	23.4253	3.06798e-06
reactome_Respiratory_electron_transport_Main_Pathway	23.1404	0.000520804
NCI_ErbB1_downstream_signaling_Pathway_(cytoskeleton_organization)	23.0539	0.00144283
NCI_Aurora_A_signaling_Main_Pathway	22.7956	7.29527e-05
NCI_PLK1_signaling_events_Pathway_(metaphase_plate_congression)	22.7835	0.040273
reactome_CREB_phosphorylation_through_the_activation_of_CaMKK_Main_Pathway	22.7393	0.00637845
NCI_PLK1_signaling_events_Pathway_(regulation_of_attachment_of_spindle_microtubules_to_kinetochore)	22.7236	0.0467733
reactome_CDC6_association_with_the_ORC_origin_complex_Main_Pathway	22.5721	0.0216952
biocarta_actions_of_nitric_oxide_in_the_heart_Main_Pathway	22.4211	0.000817578
KEGG_Protein_export_Main_Pathway	22.3485	0.0163486
NCI_Signaling_events_mediated_by_HDAC_Class_III_Pathway_(regulation_of_S_phase_of_mitotic_cell_cycle)	22.2844	0.000264076
biocarta_polyadenylation_of_mrna_Main_Pathway	22.1543	0.000147989
reactome_Regulation_of_cholesterol_biosynthesis_by_SREBP_SREBF__Main_Pathway	22.1136	0.000289618
biocarta_wnt_signaling_Main_Pathway	21.8604	7.05676e-07
reactome_Repair_synthesis_for_gap_filling_by_DNA_polymerase_in_TC_NER_Main_Pathway	21.7848	0.000388381
reactome_Repair_synthesis_of_patch_27_30_bases_long_by_DNA_polymerase_Main_Pathway	21.7848	0.000388381
biocarta_regulation_of_ck1_cdk5_by_type_1_glutamate_receptors_Main_Pathway	21.7371	0.000180776
reactome_SLBP_independent_Processing_of_Histone_Pre_mRNAs_Main_Pathway	21.5851	0.000458541
NCI_Signaling_events_mediated_by_HDAC_Class_II_Main_Pathway	21.5842	1.042e-05
KEGG_Oxidative_phosphorylation_Main_Pathway	21.5316	3.05184e-05
NCI_PLK1_signaling_events_Pathway_(positive_regulation_of_microtubule_depolymerization)	21.5279	0.0340375
NCI_CD40_CD40L_signaling_Pathway_(B_cell_affinity_maturation)	21.5142	0.0153099
NCI_CD40_CD40L_signaling_Pathway_(plasma_cell_differentiation)	21.5142	0.0153099
reactome_Kinesins_Main_Pathway	21.4982	0.0122141
NCI_Nongenotropic_Androgen_signaling_Pathway_(actin_cytoskeleton_reorganization)	21.4172	0.00824288
reactome_SUMO_is_conjugated_to_E1_UBA2_SAE1__Main_Pathway	21.3425	0.00119423
NCI_Trk_receptor_signaling_mediated_by_the_MAPK_Pathway_(neuron_apoptosis)	21.2162	7.7599e-05
NCI_RhoA_signaling_Pathway_(actin_filament_depolymerization)	21.1313	1.16533e-05
NCI_PLK1_signaling_events_Pathway_(spindle_stabilization)	21.0255	0.0348428
reactome_Cyclin_E_associated_events_during_G1_S_transition_Main_Pathway	21.0094	0.00408368
biocarta_e2f1_destruction_Main_Pathway	21.0002	0.0263404
reactome_Recruitment_of_repair_and_signaling_proteins_to_double_strand_breaks_Main_Pathway	20.9258	0.00289621
reactome_Glycolysis_Main_Pathway	20.9161	5.76862e-05
KEGG_Prion_diseases_Main_Pathway	20.6006	1.23648e-05
reactome_Apoptotic_cleavage_of_cellular_proteins_Main_Pathway	20.5718	0.00531776
reactome_Synthesis_secretion_and_inactivation_of_Glucagon_like_Peptide_1_GLP_1__Main_Pathway	20.498	0.00137515
biocarta_rna_polymerase_iii_transcription_Main_Pathway	20.4118	3.33676e-05
biocarta_rna_polymerase_iii_transcription_Pathway_(Pathway_transcription_initiation_via_BDP1)	20.4118	3.33676e-05
NCI_PLK1_signaling_events_Pathway_(cytokinesis)	20.0703	0.0341074
NCI_ErbB1_downstream_signaling_Pathway_(cell_migration)	20.0003	0.0211298
NCI_Signaling_events_mediated_by_HDAC_Class_III_Pathway_(muscle_cell_differentiation)	19.9574	0.000562149
NCI_LKB1_signaling_events_Pathway_(Pathway_degradation_of_CDC37)	19.9456	0.016595
reactome_ERK_MAPK_targets_Main_Pathway	19.8006	1.38952e-05
NCI_IFN_gamma_Main_Pathway	19.7978	2.24254e-05
reactome_Transport_of_vitamins_nucleosides_and_related_molecules_Main_Pathway	19.7741	0.0102055
reactome_SLBP_Dependent_Processing_of_Replication_Dependent_Histone_Pre_mRNAs_Main_Pathway	19.5139	0.00133282
biocarta_proteasome_complex_Main_Pathway	19.4947	0.000152156
biocarta_proteasome_complex_Pathway_(Pathway_degradation_of_PSMA1)	19.4947	0.000152156
reactome_Amino_acid_synthesis_and_interconversion_transamination__Main_Pathway	19.4612	0.00125056
reactome_Processing_of_Intronless_Pre_mRNAs_Main_Pathway	19.3914	0.00100288
biocarta_p53_signaling_Main_Pathway	19.3518	0.00439535
reactome_Glutathione_synthesis_and_recycling_Main_Pathway	19.3442	0.0018733
biocarta_role_of_brca1_brca2_and_atr_in_cancer_susceptibility_Pathway_(Pathway_protein_ubiquitination_of_ATM_BRCA1)	19.3188	0.0029456
NCI_Fanconi_anemia_Main_Pathway	19.3178	0.000199424
NCI_Signaling_events_mediated_by_VEGFR1_and_VEGFR2_Pathway_(angiogenesis)	19.2772	9.34142e-05
reactome_APC_C_Cdc20_mediated_degradation_of_Securin_Main_Pathway	19.0728	5.15888e-05
reactome_Assembly_of_the_ORC_complex_at_the_origin_of_replication_Main_Pathway	19.0202	0.0412758
biocarta_basic_mechanisms_of_sumoylation_Main_Pathway	18.9589	0.00147853
biocarta_basic_mechanisms_of_sumoylation_Pathway_(protein_modification_process)	18.9589	0.00147853
reactome_SUMO_is_transferred_from_E1_to_E2_UBE2I_UBC9__Main_Pathway	18.9589	0.00147853
NCI_IL6_mediated_signaling_events_Pathway_(MAPKKK_cascade)	18.8041	0.00232767
reactome_Activation_of_the_pre_replicative_complex_Main_Pathway	18.7371	0.00232463
reactome_Removal_of_the_Flap_Intermediate_from_the_C_strand_Main_Pathway	18.7269	0.0117132
reactome_Signal_regulatory_protein_SIRP_family_interactions_Main_Pathway	18.6977	0.00796246
KEGG_HTLV_I_infection_Main_Pathway	18.6362	0.000155722
reactome_Attachment_of_GPI_anchor_to_uPAR_Main_Pathway	18.4989	0.00155276
NCI_Fc_epsilon_receptor_I_signaling_in_mast_cells_Pathway_(regulation_of_mast_cell_degranulation)	18.4911	0.0214871
KEGG_Dorso_ventral_axis_formation_Main_Pathway	18.1488	0.00402799
reactome_RIG_I_MDA5_mediated_induction_of_IFN_alpha_beta_pathways_Main_Pathway	18.0253	0.00283278
NCI_Signaling_events_mediated_by_VEGFR1_and_VEGFR2_Pathway_(regulation_of_vascular_permeability)	17.9902	0.000348298
NCI_Notch_signaling_Pathway_(oligodendrocyte_development)	17.8966	0.0016216
reactome_Uptake_and_function_of_anthrax_toxins_Main_Pathway	17.8936	0.00701483
biocarta_role_of_parkin_in_ubiquitin_proteasomal_Main_Pathway	17.8359	0.00232767
reactome_Eukaryotic_Translation_Elongation_Main_Pathway	17.8353	0.0183365
biocarta_il_2_receptor_beta_chain_in_t_cell_activation_Pathway_(apoptosis)	17.7504	0.00455531
reactome_Removal_of_the_Flap_Intermediate_Main_Pathway	17.6636	0.00450264
reactome_APC_C_Cdh1_mediated_degradation_of_Cdc20_and_other_APC_C_Cdh1_targeted_proteins_in_late_mitosis_early_G1_Main_Pathway	17.5998	5.0032e-05
reactome_Signaling_by_Leptin_Main_Pathway	17.5689	0.0315366
NCI_IL3_mediated_signaling_events_Main_Pathway	17.5617	0.00405348
NCI_Canonical_Wnt_signaling_Main_Pathway	17.5432	2.57277e-05
biocarta_b_cell_survival_Main_Pathway	17.4979	0.00580117
NCI_Arf6_downstream_Pathway_(cortical_actin_cytoskeleton_organization)	17.4785	0.0176396
NCI_Arf6_downstream_Pathway_(lamellipodium_assembly)	17.4785	0.0176396
reactome_IKK_complex_recruitment_mediated_by_RIP1_Main_Pathway	17.4256	0.0422601
biocarta_segmentation_clock_Main_Pathway	17.422	0.00029685
reactome_DNA_replication_initiation_Main_Pathway	17.1021	0.0151896
reactome_Telomere_C_strand_synthesis_initiation_Main_Pathway	17.1021	0.0151896
NCI_ATR_signaling_Main_Pathway	17.0836	0.00169281
NCI_Fanconi_anemia_Pathway_(Sister_Chromatid_Exchange_Process)	17.0439	0.000227584
NCI_CXCR4_mediated_signaling_events_Pathway_(establishment_of_cell_polarity)	16.8993	0.000288265
biocarta_role_of_brca1_brca2_and_atr_in_cancer_susceptibility_Main_Pathway	16.8551	0.00807555
reactome_NCAM_signaling_for_neurite_out_growth_Main_Pathway	16.7426	4.50491e-05
reactome_Insulin_receptor_recycling_Main_Pathway	16.7171	3.10183e-05
biocarta_role_of_erk5_in_neuronal_survival_Pathway_(positive_regulation_of_axon_extension)	16.7151	0.00347096
reactome_Spry_regulation_of_FGF_signaling_Main_Pathway	16.6746	0.000338112
biocarta_eukaryotic_protein_translation_Main_Pathway	16.6696	0.00301515
biocarta_tumor_suppressor_arf_inhibits_ribosomal_biogenesis_Main_Pathway	16.5348	0.0215511
NCI_IGF1_Pathway_(positive_regulation_of_MAPKKK_cascade)	16.5069	9.4854e-05
NCI_Trk_receptor_signaling_mediated_by_PI3K_and_PLC_gamma_Pathway_(axonogenesis)	16.3661	0.000341367
NCI_Trk_receptor_signaling_mediated_by_PI3K_and_PLC_gamma_Pathway_(neuron_apoptosis)	16.3661	0.000341367
reactome_Citric_acid_cycle_TCA_cycle__Main_Pathway	16.2652	0.000131342
reactome_Methionine_salvage_Main_Pathway	16.2373	0.00103582
reactome_Synthesis_of_bile_acids_and_bile_salts_Main_Pathway	16.1336	0.0422601
reactome_Mismatch_repair_MMR_directed_by_MSH2_MSH3_MutSbeta__Main_Pathway	16.1191	0.00776023
reactome_Translocation_of_GLUT4_to_the_plasma_membrane_Main_Pathway	16.0323	2.31652e-05
reactome_Release_of_eIF4E_Main_Pathway	15.8836	0.0122239
reactome_Regulation_of_the_Fanconi_anemia_Main_Pathway	15.8696	0.0228845
reactome_S6K1_mediated_signalling_Main_Pathway	15.8205	0.0018902
reactome_Antigen_Presentation_Folding_assembly_and_peptide_loading_of_class_I_MHC_Main_Pathway	15.725	0.00672867
biocarta_role_of_erk5_in_neuronal_survival_Pathway_(cell_survival)	15.6963	0.000121518
reactome_Conversion_from_APC_C_Cdc20_to_APC_C_Cdh1_in_late_anaphase_Main_Pathway	15.6725	0.00186589
reactome_Cohesin_Loading_onto_Chromatin_Main_Pathway	15.6361	0.00133831
NCI_Glucocorticoid_receptor_regulatory_network_Pathway_(MAPKKK_cascade)	15.578	2.75713e-05
NCI_Glucocorticoid_receptor_regulatory_network_Pathway_(apoptosis)	15.578	2.75713e-05
NCI_Glucocorticoid_receptor_regulatory_network_Pathway_(histone_acetylation)	15.578	2.75713e-05
reactome_Vpu_mediated_degradation_of_CD4_Main_Pathway	15.4343	0.0004721
reactome_G0_and_Early_G1_Main_Pathway	15.3451	0.00114869
biocarta_il_6_signaling_Main_Pathway	15.2446	0.0179836
reactome_Mismatch_repair_MMR_directed_by_MSH2_MSH6_MutSalpha__Main_Pathway	15.1928	0.016438
NCI_Insulin_Pathway_Pathway_(negative_regulation_of_MAPKKK_cascade)	15.172	0.000458541
reactome_KSRP_destabilizes_mRNA_Main_Pathway	15.1579	4.86267e-07
NCI_Presenilin_action_in_Notch_and_Wnt_signaling_Main_Pathway	15.1518	0.00325564
reactome_Deposition_of_new_CENPA_containing_nucleosomes_at_the_centromere_Main_Pathway	15.1468	0.00399485
reactome_Polymerase_switching_Main_Pathway	15.1277	0.0068748
reactome_Polymerase_switching_on_the_C_strand_of_the_telomere_Main_Pathway	15.1277	0.0068748
reactome_Recycling_pathway_of_L1_Main_Pathway	15.0975	0.000643132
biocarta_overview_of_telomerase_rna_component_gene_hterc_transcriptional_regulation_Main_Pathway	15.03	0.00662921
KEGG_Proteasome_Main_Pathway	15.0152	0.000267272
reactome_Coenzyme_A_biosynthesis_Main_Pathway	14.9433	0.000279669
reactome_Autodegradation_of_Cdh1_by_Cdh1_APC_C_Main_Pathway	14.9152	0.000408633
NCI_ATR_signaling_Pathway_(regulation_of_double_strand_break_repair_via_homologous_recombination)	14.9048	0.00168218
reactome_MyD88_Mal_cascade_initiated_on_plasma_membrane_Main_Pathway	14.8848	0.00626215
reactome_Cdc20_Phospho_APC_C_mediated_degradation_of_Cyclin_A_Main_Pathway	14.8712	0.000645325
NCI_Glucocorticoid_receptor_regulatory_network_Main_Pathway	14.8044	0.00943725
NCI_CXCR4_mediated_signaling_events_Pathway_(regulation_of_heterotypic_cell_cell_adhesion)	14.7677	0.0229265
reactome_Integration_of_energy_metabolism_Main_Pathway	14.7085	0.00133282
reactome_PKA_mediated_phosphorylation_of_CREB_Main_Pathway	14.7035	0.0422601
NCI_Fanconi_anemia_Pathway_(regulation_of_double_strand_break_repair_via_homologous_recombination)	14.6825	0.000143903
biocarta_mechanism_of_protein_import_into_the_nucleus_Main_Pathway	14.5596	0.00143292
NCI_Alpha4_beta1_integrin_signaling_events_Main_Pathway	14.3471	0.00961004
reactome_Vitamin_B1_thiamin_metabolism_Main_Pathway	14.3436	0.0268381
KEGG_Glycosylphosphatidylinositol_GPI_anchor_biosynthesis_Main_Pathway	14.3204	0.00013293
KEGG_Endocytosis_Main_Pathway	14.2777	2.33977e-07
reactome_Ubiquinol_biosynthesis_Main_Pathway	14.2599	0.0027699
biocarta_reversal_of_insulin_resistance_by_leptin_Main_Pathway	14.2592	0.00782032
biocarta_reversal_of_insulin_resistance_by_leptin_Pathway_(fatty_acid_oxidation)	14.2592	0.00782032
NCI_Presenilin_action_in_Notch_and_Wnt_signaling_Pathway_(Pathway_degradation_of_CTNNB1)	14.2181	2.24254e-05
NCI_Lissencephaly_gene_LIS1_in_neuronal_migration_and_development_Pathway_(anaphase)	14.2039	0.00714175
reactome_Interconversion_of_2_oxoglutarate_and_2_hydroxyglutarate_Main_Pathway	14.1646	0.0459499
reactome_Ubiquitin_Mediated_Degradation_of_Phosphorylated_Cdc25A_Main_Pathway	14.1547	0.00071505
KEGG_TGF_beta_signaling_Main_Pathway	13.9729	0.00144187
biocarta_the_prc2_complex_sets_long_term_gene_silencing_through_modification_of_histone_tails_Main_Pathway	13.8934	0.015671
biocarta_the_prc2_complex_sets_long_term_gene_silencing_through_modification_of_histone_tails_Pathway_(histone_deacetylation)	13.8934	0.015671
biocarta_the_prc2_complex_sets_long_term_gene_silencing_through_modification_of_histone_tails_Pathway_(histone_methylation)	13.8934	0.015671
reactome_Vif_mediated_degradation_of_APOBEC3G_Main_Pathway	13.7539	0.00172115
KEGG_Mismatch_repair_Main_Pathway	13.6969	0.00351972
biocarta_pten_dependent_cell_cycle_arrest_and_apoptosis_Main_Pathway	13.6905	0.00190988
NCI_Class_I_PI3K_signaling_events_Pathway_(actin_cytoskeleton_reorganization)	13.6196	0.00559092
KEGG_Regulation_of_actin_cytoskeleton_Main_Pathway	13.6088	0.0054337
biocarta_ahr_signal_transduction_Main_Pathway	13.577	0.046346
reactome_Propionyl_CoA_catabolism_Main_Pathway	13.5323	0.0163486
reactome_Inhibition_of_replication_initiation_of_damaged_DNA_by_RB1_E2F1_Main_Pathway	13.5302	0.00297462
NCI_ErbB2_ErbB3_signaling_events_Pathway_(myelination)	13.5023	0.00743102
reactome_Oxygen_dependent_proline_hydroxylation_of_Hypoxia_inducible_Factor_Alpha_Main_Pathway	13.4436	0.00604773
reactome_Vpr_mediated_nuclear_import_of_PICs_Main_Pathway	13.4162	5.65939e-06
reactome_SCF_beta_TrCP_mediated_degradation_of_Emi1_Main_Pathway	13.3865	0.00102829
KEGG_AMPK_signaling_Main_Pathway	13.3622	4.98467e-05
KEGG_PI3K_Akt_signaling_Main_Pathway	13.3435	4.93224e-06
NCI_CDC42_signaling_events_Pathway_(establishment_of_cell_polarity)	13.3327	5.5578e-05
reactome_SUMO_is_proteolytically_processed_Main_Pathway	13.3299	0.0251102
reactome_HuR_stabilizes_mRNA_Main_Pathway	13.2763	0.0104385
NCI_ATR_signaling_Pathway_(response_to_G2_M_transition_DNA_damage_checkpoint_signal)	13.2704	0.0027482
reactome_degradation_of_DVL_Main_Pathway	13.2006	0.00148418
reactome_Purine_salvage_Main_Pathway	13.1795	0.0119589
NCI_Class_I_PI3K_signaling_events_mediated_by_Akt_Pathway_(cell_survival)	13.1501	0.00542357
reactome_degradation_of_AXIN_Main_Pathway	13.0169	0.00140695
reactome_ER_Phagosome_Main_Pathway	13.0011	0.00122392
reactome_PIP3_activates_AKT_signaling_Main_Pathway	12.9458	0.0311072
NCI_IGF1_Main_Pathway	12.9043	4.54354e-05
biocarta_akt_signaling_Pathway_(Pathway_protein_ubiquitination_of_CHUK)	12.7606	0.017803
reactome_CDT1_association_with_the_CDC6_ORC_origin_complex_Main_Pathway	12.697	0.00104763
reactome_Cleavage_of_Growing_Transcript_in_the_Termination_Region_Main_Pathway	12.6957	0.000658751
reactome_mRNA_3_end_processing_Main_Pathway	12.6957	0.000658751
biocarta_role_of_brca1_brca2_and_atr_in_cancer_susceptibility_Pathway_(DNA_replication_termination)	12.6261	0.0364634
reactome_Regulation_of_activated_PAK_2p34_by_proteasome_mediated_degradation_Main_Pathway	12.6163	0.00266784
reactome_Degradation_of_beta_catenin_by_the_destruction_complex_Main_Pathway	12.6039	0.000582834
reactome_Synthesis_of_IPs_in_the_nucleus_Main_Pathway	12.5599	0.00535931
KEGG_FoxO_signaling_Main_Pathway	12.544	0.000144544
NCI_mTOR_signaling_Pathway_(translational_initiation)	12.4369	0.0279019
NCI_PDGFR_beta_signaling_Pathway_(ruffle_organization)	12.4042	0.0016826
NCI_p73_transcription_factor_network_Pathway_(apoptosis)	12.3331	0.000351437
NCI_Hypoxic_and_oxygen_homeostasis_regulation_of_HIF_1_alpha_Main_Pathway	12.2555	0.00531328
NCI_Regulation_of_retinoblastoma_protein_Pathway_(Pathway_rRNA_transcription_via_RB1)	12.2526	0.00214669
reactome_Transcriptional_activation_of_mitochondrial_biogenesis_Main_Pathway	12.2044	0.000383839
reactome_CDK_mediated_phosphorylation_and_removal_of_Cdc6_Main_Pathway	12.1776	0.00174318
biocarta_cycling_of_ran_in_nucleocytoplasmic_transport_Main_Pathway	12.1771	0.00528825
NCI_Arf6_trafficking_events_Pathway_(substrate_adhesion_dependent_cell_spreading)	12.1406	0.0181899
reactome_Initiation_of_Nuclear_Envelope_Reformation_Main_Pathway	11.9494	0.000521645
KEGG_Drug_metabolism_other_enzymes_Main_Pathway	11.9459	0.0243339
biocarta_endocytotic_role_of_ndk_phosphins_and_dynamin_Main_Pathway	11.7005	0.00177129
NCI_ErbB1_downstream_signaling_Main_Pathway	11.6296	1.06253e-06
reactome_Ubiquitin_dependent_degradation_of_Cyclin_D1_Main_Pathway	11.5518	0.0060053
NCI_mTOR_signaling_Main_Pathway	11.5424	0.00701483
NCI_Insulin_Pathway_Main_Pathway	11.446	0.0010699
biocarta_control_of_skeletal_myogenesis_by_hdac_and_calcium_calmodulin_dependent_kinase_camk__Main_Pathway	11.4326	0.00998015
reactome_NEP_NS2_Interacts_with_the_Cellular_Export_Machinery_Main_Pathway	11.4192	1.85235e-05
NCI_Nongenotropic_Androgen_signaling_Pathway_(cell_proliferation)	11.3872	0.0142721
reactome_APC_C_Cdc20_mediated_degradation_of_Cyclin_B_Main_Pathway	11.3254	0.0475746
reactome_JNK_c_Jun_kinases_phosphorylation_and_activation_mediated_by_activated_human_TAK1_Main_Pathway	11.2382	0.00137249
reactome_Autodegradation_of_the_E3_ubiquitin_ligase_COP1_Main_Pathway	11.2064	0.0056524
reactome_Transport_of_Ribonucleoproteins_into_the_Host_Nucleus_Main_Pathway	11.0686	2.80741e-05
reactome_Rev_mediated_nuclear_export_of_HIV_RNA_Main_Pathway	10.9255	7.95702e-05
biocarta_rac1_cell_motility_signaling_Pathway_(phosphatidic_acid_metabolic_process)	10.7799	0.00198063
KEGG_Thyroid_cancer_Main_Pathway	10.7179	0.0261382
NCI_TRAIL_signaling_Main_Pathway	10.5234	0.00698397
NCI_Nongenotropic_Androgen_signaling_Main_Pathway	10.2734	0.00614528
reactome_Nuclear_import_of_Rev_protein_Main_Pathway	10.1434	0.000480489
reactome_SCF_Skp2_mediated_degradation_of_p27_p21_Main_Pathway	10.1233	0.00975484
NCI_p73_transcription_factor_network_Main_Pathway	9.94879	0.011282
reactome_snRNP_Assembly_Main_Pathway	9.87915	0.00232767
reactome_Nuclear_Pore_Complex_NPC_Disassembly_Main_Pathway	9.79715	0.000536178
NCI_ATR_signaling_Pathway_(Pathway_negative_regulation_of_transcription_during_mitosis_via_CHEK1)	9.74529	0.0128568
KEGG_Bladder_cancer_Main_Pathway	9.64739	0.0133406
KEGG_Homologous_recombination_Main_Pathway	9.58554	0.0352266
reactome_Transport_of_the_SLBP_independent_Mature_mRNA_Main_Pathway	9.46297	0.00015812
reactome_mRNA_decay_by_3_to_5_exoribonuclease_Main_Pathway	9.40815	0.0084097
reactome_MEK_activation_Main_Pathway	9.3033	0.017803
reactome_RAF_phosphorylates_MEK_Main_Pathway	9.3033	0.017803
reactome_Transport_of_Mature_mRNA_Derived_from_an_Intronless_Transcript_Main_Pathway	9.21111	0.000303738
reactome_Transport_of_the_SLBP_Dependant_Mature_mRNA_Main_Pathway	9.10758	0.000288033
reactome_Transport_of_Mature_mRNA_derived_from_an_Intron_Containing_Transcript_Main_Pathway	9.02588	0.00160663
reactome_Activation_of_NF_kappaB_in_B_cells_Main_Pathway	8.98531	0.0163653
reactome_Amine_ligand_binding_receptors_Main_Pathway	8.90943	0.00640737
KEGG_Terpenoid_backbone_biosynthesis_Main_Pathway	8.8974	0.0204217
NCI_TCR_signaling_in_naive_CD8_T_cells_Main_Pathway	8.82851	0.00249246
biocarta_rac1_cell_motility_signaling_Pathway_(actin_filament_organization)	8.82124	0.00525038
reactome_Hh_ligand_biogenesis_disease_Main_Pathway	8.61582	0.0159412
biocarta_chromatin_remodeling_by_hswi_snf_atp_dependent_complexes_Main_Pathway	8.49453	0.0281401
biocarta_chromatin_remodeling_by_hswi_snf_atp_dependent_complexes_Pathway_(chromatin_remodeling)	8.49453	0.0281401
NCI_FoxO_family_signaling_Main_Pathway	8.41578	0.0361529
KEGG_Selenocompound_metabolism_Main_Pathway	8.39462	0.00705981
NCI_Sumoylation_by_RanBP2_regulates_transcriptional_repression_Main_Pathway	8.38651	0.00258312
reactome_Orc1_removal_from_chromatin_Main_Pathway	8.36106	0.0106825
NCI_Arf6_downstream_Main_Pathway	8.24537	0.00904673
KEGG_Pyrimidine_metabolism_Main_Pathway	8.15741	0.0263538
reactome_Signaling_by_FGFR1_fusion_mutants_Main_Pathway	8.14127	0.0172423
reactome_IRAK1_recruits_IKK_complex_Main_Pathway	8.11494	0.00663804
reactome_IRAK1_recruits_IKK_complex_upon_TLR7_8_or_9_stimulation_Main_Pathway	8.11494	0.00663804
reactome_Transcriptional_regulation_of_white_adipocyte_differentiation_Main_Pathway	7.68468	0.00504916
NCI_IL6_mediated_signaling_events_Main_Pathway	7.6032	0.0247171
biocarta_sumoylation_by_ranbp2_regulates_transcriptional_repression_Main_Pathway	7.5444	0.00692523
reactome_Regulation_of_ornithine_decarboxylase_ODC__Main_Pathway	7.4146	0.0411421
NCI_Degradation_of_beta_catenin_Main_Pathway	7.33963	0.000276608
KEGG_Ribosome_biogenesis_in_eukaryotes_Main_Pathway	7.01945	0.0398884
NCI_p53_Main_Pathway	6.9704	0.00858517
KEGG_Pancreatic_cancer_Main_Pathway	6.92085	0.00100365
reactome_Butyrate_Response_Factor_1_BRF1_destabilizes_mRNA_Main_Pathway	6.90515	0.00435612
reactome_Synthesis_of_PIPs_at_the_plasma_membrane_Main_Pathway	6.75161	0.0403301
NCI_ErbB2_ErbB3_signaling_events_Main_Pathway	6.69598	0.0480923
reactome_Tristetraprolin_TTP_destabilizes_mRNA_Main_Pathway	6.64386	0.0219679
KEGG_Oocyte_meiosis_Main_Pathway	6.425	0.0208483
KEGG_Chronic_myeloid_leukemia_Main_Pathway	6.35891	0.00562415
KEGG_Ubiquitin_mediated_proteolysis_Main_Pathway	6.29117	0.0048511
NCI_TGF_beta_receptor_signaling_Main_Pathway	6.23981	0.0145274
reactome_Activation_of_DNA_fragmentation_factor_Main_Pathway	6.08673	0.0138698
reactome_IRF3_mediated_induction_of_type_I_IFN_Main_Pathway	6.08671	0.0184809
NCI_Signaling_events_mediated_by_PRL_Main_Pathway	6.06483	0.0241038
NCI_p53_Pathway_(apoptosis)	5.60705	0.0301468
reactome_Regulation_of_Glucokinase_by_Glucokinase_Regulatory_Protein_Main_Pathway	5.57807	0.0387959
reactome_Formation_of_ATP_by_chemiosmotic_coupling_Main_Pathway	5.42128	0.00755762
reactome_Formation_of_Senescence_Associated_Heterochromatin_Foci_SAHF__Main_Pathway	5.31082	0.00474
reactome_Cytosolic_tRNA_aminoacylation_Main_Pathway	4.87279	0.0250343
reactome_PRC2_methylates_histones_and_DNA_Main_Pathway	3.82112	0.00931011
reactome_HATs_acetylate_histones_Main_Pathway	3.71314	0.023251
reactome_Packaging_Of_Telomere_Ends_Main_Pathway	1.4809	0.0370104

## Sheet: Downregulated pathways
Molecular pathway ID	Average PAL	p-value
NCI_FOXA1_transcription_factor_network_Main_Pathway	-420.531	3.64117e-08
biocarta_downregulated_of_mta_3_in_er_negative_breast_tumors_Main_Pathway	-420.531	3.64117e-08
reactome_Glycoprotein_hormones_Main_Pathway	-339.006	9.5928e-08
NCI_Ephrin_A_reverse_signaling_Pathway_(MAPKKK_cascade)	-286.233	6.6588e-09
NCI_Ephrin_A_reverse_signaling_Pathway_(neuron_projection_morphogenesis)	-286.233	6.6588e-09
KEGG_Signaling_pathways_regulating_pluripotency_of_stem_cells_Main_Pathway	-260.967	5.63792e-06
KEGG_Basal_cell_carcinoma_Main_Pathway	-232.916	3.12893e-07
NCI_Signaling_events_mediated_by_the_Hedgehog_family_Pathway_(catabolic_process)	-224.825	3.25469e-07
reactome_Regulation_of_Commissural_axon_pathfinding_by_Slit_and_Robo_Main_Pathway	-223.974	1.83054e-05
reactome_Mineralocorticoid_biosynthesis_Main_Pathway	-214.737	2.64518e-06
NCI_Plasma_membrane_estrogen_receptor_signaling_Pathway_(MAPKKK_cascade)	-214.279	1.15566e-08
reactome_Hydroxycarboxylic_acid_binding_receptors_Main_Pathway	-200.464	3.12138e-06
biocarta_no2_dependent_il_12_pathway_in_nk_cells_Pathway_(interleukin_12_biosynthetic_process)	-199.024	0.000112268
KEGG_Bile_secretion_Main_Pathway	-195.298	3.36678e-07
NCI_IL12_signaling_mediated_by_STAT4_Pathway_(T_helper_1_cell_differentiation)	-194.804	1.85235e-05
NCI_IL12_signaling_mediated_by_STAT4_Pathway_(T_helper_2_cell_differentiation)	-194.804	1.85235e-05
NCI_IL12_signaling_mediated_by_STAT4_Pathway_(natural_killer_cell_mediated_cytotoxicity)	-194.804	1.85235e-05
NCI_Ephrin_A_reverse_signaling_Main_Pathway	-190.184	1.38222e-08
NCI_Ephrin_A_reverse_signaling_Pathway_(beta_integrin_mediated_adhesion)	-190.184	1.38222e-08
NCI_Glypican_3_network_Pathway_(embryonic_digit_morphogenesis)	-179.403	4.44278e-06
NCI_Glypican_3_network_Pathway_(kidney_development)	-179.403	4.44278e-06
NCI_Glypican_3_network_Pathway_(skeletal_system_development)	-179.403	4.44278e-06
reactome_FMO_oxidizes_nucleophiles_Main_Pathway	-174.492	7.1185e-05
KEGG_PPAR_signaling_Main_Pathway	-171.006	3.05493e-09
reactome_Thyroxine_biosynthesis_Main_Pathway	-168.056	1.97576e-07
reactome_Beta_oxidation_of_myristoyl_CoA_to_lauroyl_CoA_Main_Pathway	-165.944	3.4948e-10
reactome_SHC_related_events_triggered_by_IGF1R_Main_Pathway	-155.382	7.48441e-06
reactome_Signaling_by_Type_1_Insulin_like_Growth_Factor_1_Receptor_IGF1R__Main_Pathway	-155.382	7.48441e-06
reactome_NGF_independant_TRKA_activation_Main_Pathway	-154.049	6.95936e-07
NCI_Signaling_events_mediated_by_the_Hedgehog_family_Pathway_(determination_of_left_right_symmetry)	-149.951	2.76141e-09
NCI_Signaling_events_mediated_by_the_Hedgehog_family_Pathway_(heart_development)	-149.951	2.76141e-09
NCI_Signaling_events_mediated_by_the_Hedgehog_family_Pathway_(heart_looping)	-149.951	2.76141e-09
NCI_Signaling_events_mediated_by_the_Hedgehog_family_Pathway_(somite_specification)	-149.951	2.76141e-09
reactome_IRS_related_events_triggered_by_IGF1R_Main_Pathway	-149.947	5.15503e-07
NCI_EPHA_forward_signaling_Pathway_(actin_filament_depolymerization)	-149.571	0.000159154
reactome_The_retinoid_cycle_in_cones_daylight_vision__Main_Pathway	-145.039	4.16795e-07
NCI_Regulation_of_Androgen_receptor_activity_Pathway_(Pathway_positive_regulation_of_transcription_via_GATA2)	-143.751	0.000426668
KEGG_Mineral_absorption_Main_Pathway	-143.138	2.08821e-05
biocarta_regulators_of_bone_mineralization_Main_Pathway	-143.02	2.72656e-06
NCI_Plasma_membrane_estrogen_receptor_signaling_Pathway_(cAMP_biosynthetic_process)	-141.648	1.82456e-09
NCI_Cellular_roles_of_Anthrax_toxin_Pathway_(apoptosis)	-140.295	6.48505e-05
NCI_Cellular_roles_of_Anthrax_toxin_Pathway_(inflammatory_response)	-140.295	6.48505e-05
NCI_Cellular_roles_of_Anthrax_toxin_Pathway_(necrosis)	-140.295	6.48505e-05
NCI_Cellular_roles_of_Anthrax_toxin_Pathway_(negative_regulation_of_macrophage_activation)	-140.295	6.48505e-05
NCI_Cellular_roles_of_Anthrax_toxin_Pathway_(negative_regulation_of_myeloid_dendritic_cell_antigen_processing_and_presentation)	-140.295	6.48505e-05
NCI_Cellular_roles_of_Anthrax_toxin_Pathway_(negative_regulation_of_phagocytosis)	-140.295	6.48505e-05
NCI_Cellular_roles_of_Anthrax_toxin_Pathway_(platelet_activation)	-140.295	6.48505e-05
NCI_Cellular_roles_of_Anthrax_toxin_Pathway_(regulation_of_endothelial_cell_proliferation)	-140.295	6.48505e-05
NCI_Glypican_2_network_Main_Pathway	-137.303	4.93224e-06
NCI_Plasma_membrane_estrogen_receptor_signaling_Pathway_(JNK_cascade)	-136.679	4.62039e-05
reactome_Scavenging_by_Class_B_Receptors_Main_Pathway	-136.188	4.07318e-07
NCI_Glypican_3_network_Main_Pathway	-130.326	1.6685e-06
reactome_Keratan_sulfate_degradation_Main_Pathway	-128.888	1.46683e-05
reactome_Molecules_associated_with_elastic_fibres_Main_Pathway	-128.596	3.12893e-07
biocarta_visceral_fat_deposits_and_the_metabolic_syndrome_Main_Pathway	-127.404	7.15315e-06
NCI_a6b1_and_a6b4_Integrin_signaling_Pathway_(hemidesmosome_assembly)	-123.758	0.00034817
reactome_POU5F1_OCT4_SOX2_NANOG_repress_genes_related_to_differentiation_Main_Pathway	-120.801	7.93084e-05
biocarta_sonic_hedgehog_receptor_ptc1_regulates_cell_cycle_Pathway_(cell_cycle_arrest)	-118.726	1.81095e-06
NCI_IL4_mediated_signaling_events_Pathway_(T_cell_proliferation)	-117.582	6.13875e-05
NCI_IL4_mediated_signaling_events_Pathway_(T_helper_1_cell_differentiation)	-117.582	6.13875e-05
NCI_IL4_mediated_signaling_events_Pathway_(T_helper_2_cell_differentiation)	-117.582	6.13875e-05
reactome_FGFR3b_ligand_binding_and_activation_Main_Pathway	-117.017	3.03161e-05
reactome_FGFR2b_ligand_binding_and_activation_Main_Pathway	-116.68	1.208e-06
NCI_Validated_transcriptional_targets_of_AP1_family_members_Fra1_and_Fra2_Main_Pathway	-115.556	0.0265874
reactome_Insulin_like_Growth_Factor_2_mRNA_Binding_Proteins_IGF2BPs_IMPs_VICKZs_bind_RNA_Main_Pathway	-114.342	6.2415e-06
biocarta_pelp1_modulation_of_estrogen_receptor_activity_Main_Pathway	-113.06	2.15002e-08
reactome_Ficolins_bind_to_repetitive_carbohydrate_structures_on_the_target_cell_surface_Main_Pathway	-112.079	0.000299577
reactome_Multifunctional_anion_exchangers_Main_Pathway	-111.71	2.58927e-05
reactome_Amino_acid_and_oligopeptide_SLC_transporters_Main_Pathway	-110.816	1.61862e-05
reactome_Transport_of_inorganic_cations_anions_and_amino_acids_oligopeptides_Main_Pathway	-110.816	1.61862e-05
reactome_Proton_oligopeptide_cotransporters_Main_Pathway	-109.548	1.38222e-08
reactome_Serine_biosynthesis_Main_Pathway	-108.993	5.72386e-07
NCI_Cellular_roles_of_Anthrax_toxin_Pathway_(monocyte_activation)	-106.999	0.00079352
reactome_Transport_of_fatty_acids_Main_Pathway	-106.821	1.38222e-08
reactome_Collagen_biosynthesis_and_modifying_enzymes_Main_Pathway	-106.542	2.86441e-06
reactome_Abacavir_metabolism_Main_Pathway	-103.749	0.000419692
reactome_Elastic_fibre_formation_Main_Pathway	-103.296	6.6458e-07
NCI_EPHA_forward_signaling_Pathway_(cell_cell_adhesion)	-103.196	2.23488e-05
NCI_EPHA_forward_signaling_Pathway_(regulation_of_stress_fiber_assembly)	-103.196	2.23488e-05
reactome_Eicosanoids_Main_Pathway	-99.8776	1.18249e-05
reactome_PLC_gamma1_signalling_Main_Pathway	-99.5532	0.000187569
KEGG_Cyanoamino_acid_metabolism_Main_Pathway	-98.6537	1.38222e-08
reactome_Growth_hormone_receptor_signaling_Main_Pathway	-97.1207	1.94723e-07
reactome_Beta_oxidation_of_lauroyl_CoA_to_decanoyl_CoA_CoA_Main_Pathway	-95.6484	1.20327e-10
NCI_Syndecan_1_mediated_signaling_events_Pathway_(homophilic_cell_adhesion)	-95.2966	4.03788e-06
NCI_Syndecan_1_mediated_signaling_events_Pathway_(positive_regulation_of_cell_migration)	-95.2966	4.03788e-06
NCI_Syndecan_1_mediated_signaling_events_Pathway_(Tumor_Cell_Invasion)	-95.2966	4.03788e-06
reactome_Hyaluronan_biosynthesis_and_export_Main_Pathway	-95.2655	8.98838e-09
NCI_RXR_and_RAR_heterodimerization_with_other_nuclear_receptor_Main_Pathway	-94.7341	2.90455e-06
NCI_LPA_receptor_mediated_events_Pathway_(positive_regulation_of_dendritic_cell_cytokine_production)	-94.6796	7.75617e-07
reactome_Regulation_of_IGF_Activity_by_IGFBP_Main_Pathway	-94.6234	3.03562e-07
KEGG_Systemic_lupus_erythematosus_Main_Pathway	-94.4416	0.0107843
NCI_Syndecan_4_mediated_signaling_events_Pathway_(cell_migration)	-93.4841	5.41507e-06
NCI_Signaling_events_mediated_by_Stem_cell_factor_receptor_c_Kit__Pathway_(response_to_radiation)	-92.5885	0.00150239
reactome_Organic_anion_transporters_Main_Pathway	-92.4236	2.41313e-07
reactome_VEGF_binds_to_VEGFR_leading_to_receptor_dimerization_Main_Pathway	-92.0692	0.00647577
reactome_Serotonin_and_melatonin_biosynthesis_Main_Pathway	-90.4576	2.25842e-07
reactome_ECM_proteoglycans_Main_Pathway	-90.0636	8.22127e-05
NCI_EPHA_forward_signaling_Pathway_(axon_guidance)	-89.2598	2.77086e-05
reactome_Nectin_Necl_trans_heterodimerization_Main_Pathway	-89.1571	4.11122e-07
NCI_PDGF_receptor_signaling_network_Main_Pathway	-88.9458	3.15326e-05
NCI_PDGF_receptor_signaling_network_Pathway_(platelet_derived_growth_factor_receptor_signaling_pathway)	-88.9458	3.15326e-05
reactome_Ceramide_signalling_Main_Pathway	-88.9303	0.00026484
reactome_Extrinsic_Pathway_Main_Pathway	-87.8513	7.77713e-05
reactome_The_canonical_retinoid_cycle_in_rods_twilight_vision__Main_Pathway	-86.9414	9.04147e-07
NCI_Neurotrophic_factor_mediated_Trk_receptor_signaling_Pathway_(axon_guidance)	-85.6827	5.77062e-05
reactome_Regulation_of_signaling_by_NODAL_Main_Pathway	-84.9505	1.23648e-05
reactome_Keratan_sulfate_biosynthesis_Main_Pathway	-84.66	7.92482e-06
NCI_EPHB_forward_signaling_Main_Pathway	-83.6688	1.76983e-05
NCI_Syndecan_4_mediated_signaling_events_Main_Pathway	-83.2103	1.51027e-05
NCI_Syndecan_1_mediated_signaling_events_Main_Pathway	-83.0425	6.88475e-06
reactome_NCAM1_interactions_Main_Pathway	-82.6661	1.04926e-06
KEGG_Valine_leucine_and_isoleucine_biosynthesis_Main_Pathway	-82.4549	3.37086e-07
reactome_Terminal_pathway_of_complement_Main_Pathway	-82.3636	3.04148e-05
NCI_Ephrin_B_reverse_signaling_Pathway_(endothelial_cell_proliferation)	-82.3607	0.00174971
reactome_Androgen_biosynthesis_Main_Pathway	-81.4754	0.00701483
reactome_Synthesis_of_Leukotrienes_LT_and_Eoxins_EX__Main_Pathway	-81.1752	4.92045e-07
reactome_betaKlotho_mediated_ligand_binding_Main_Pathway	-81.1417	5.99344e-06
NCI_Notch_mediated_HES_HEY_network_Pathway_(Pathway_degradation_of_HEY1)	-81.0569	6.48505e-05
reactome_Vitamins_Main_Pathway	-81.0095	3.12138e-06
reactome_Scavenging_by_Class_A_Receptors_Main_Pathway	-80.9958	0.000158011
reactome_HS_GAG_degradation_Main_Pathway	-80.6467	3.40643e-05
reactome_Prolactin_receptor_signaling_Main_Pathway	-80.367	3.36678e-07
NCI_Alpha6_beta4_integrin_ligand_interactions_Main_Pathway	-80.3485	2.627e-05
reactome_EGFR_interacts_with_phospholipase_C_gamma_Main_Pathway	-79.7127	0.000147365
NCI_VEGFR3_signaling_in_lymphatic_endothelium_Pathway_(lymphangiogenesis)	-79.6151	0.0059138
NCI_VEGFR3_signaling_in_lymphatic_endothelium_Pathway_(vasculogenesis)	-79.6151	0.0059138
KEGG_Parkinson_s_disease_Main_Pathway	-79.4656	6.6588e-09
KEGG_Nicotine_addiction_Main_Pathway	-79.4398	4.59455e-05
KEGG_Taurine_and_hypotaurine_metabolism_Main_Pathway	-78.7375	3.64117e-08
reactome_Signalling_to_STAT3_Main_Pathway	-78.6915	0.00103952
reactome_Activation_of_the_phototransduction_cascade_Main_Pathway	-78.5942	5.39089e-08
reactome_Ca_activated_K_channels_Main_Pathway	-78.1446	0.000166114
reactome_Transcriptional_regulation_of_pluripotent_stem_cells_Main_Pathway	-76.7258	2.21583e-05
NCI_Glypican_3_network_Pathway_(apoptosis)	-76.4915	1.5357e-05
reactome_Adenosine_P1_receptors_Main_Pathway	-76.1908	0.000332118
reactome_Scavenging_of_heme_from_plasma_Main_Pathway	-76.1463	0.000573507
NCI_Signaling_events_mediated_by_the_Hedgehog_family_Pathway_(receptor_mediated_endocytosis)	-75.493	5.81149e-07
reactome_O_glycosylation_of_TSR_domain_containing_proteins_Main_Pathway	-75.4724	0.000170071
NCI_Proteoglycan_syndecan_mediated_signaling_events_Main_Pathway	-75.1402	3.15326e-05
biocarta_no2_dependent_il_12_pathway_in_nk_cells_Main_Pathway	-74.7978	2.72236e-05
reactome_mitochondrial_fatty_acid_beta_oxidation_of_unsaturated_fatty_acids_Main_Pathway	-74.5891	6.19524e-09
reactome_Collagen_degradation_Main_Pathway	-74.3186	4.15846e-07
NCI_EPHA_forward_signaling_Pathway_(proteasomal_ubiquitin_dependent_protein_catabolic_process)	-74.0975	0.000112268
reactome_Class_II_GLUTs_Main_Pathway	-73.4688	4.17508e-05
NCI_Rapid_glucocorticoid_signaling_Main_Pathway	-73.1692	4.72745e-06
NCI_Rapid_glucocorticoid_signaling_Pathway_(glutamate_secretion)	-73.1692	4.72745e-06
NCI_Plexin_D1_Signaling_Pathway_(focal_adhesion_assembly)	-72.9955	0.00757684
NCI_Plexin_D1_Signaling_Pathway_(regulation_of_synapse_organization)	-72.9955	0.00757684
reactome_Nuclear_Receptor_transcription_Main_Pathway	-72.9037	8.98838e-09
reactome_Type_II_Na_Pi_cotransporters_Main_Pathway	-72.3657	0.000877518
reactome_SMAD2_3_MH2_Domain_Mutants_in_Cancer_Main_Pathway	-71.9171	6.85882e-06
reactome_SMAD2_3_Phosphorylation_Motif_Mutants_in_Cancer_Main_Pathway	-71.9171	6.85882e-06
reactome_Axonal_growth_stimulation_Main_Pathway	-70.6089	0.000371913
reactome_Signalling_to_p38_via_RIT_and_RIN_Main_Pathway	-70.5094	6.48505e-05
reactome_Neurotransmitter_Clearance_In_The_Synaptic_Cleft_Main_Pathway	-70.4704	0.00501119
KEGG_ECM_receptor_interaction_Main_Pathway	-70.4022	7.50049e-05
NCI_AlphaE_beta7_integrin_cell_surface_interactions_Main_Pathway	-70.4016	1.50626e-05
KEGG_Butirosin_and_neomycin_biosynthesis_Main_Pathway	-69.9992	0.000231939
reactome_L1CAM_interactions_Main_Pathway	-69.9375	0.000370971
NCI_Class_I_PI3K_signaling_events_mediated_by_Akt_Pathway_(glucose_import)	-69.8237	6.6458e-07
reactome_LDL_endocytosis_Main_Pathway	-69.6216	0.00149335
biocarta_prion_Main_Pathway	-69.4703	2.40744e-05
reactome_Synthesis_of_Prostaglandins_PG_and_Thromboxanes_TX__Main_Pathway	-69.102	5.8741e-06
reactome_NrCAM_interactions_Main_Pathway	-68.877	8.8749e-07
reactome_Sodium_Calcium_exchangers_Main_Pathway	-68.8419	1.10709e-05
NCI_Beta1_integrin_cell_surface_interactions_Main_Pathway	-68.4992	0.000302418
reactome_Activated_point_mutants_of_FGFR2_Main_Pathway	-68.2087	2.72656e-06
reactome_Response_to_elevated_platelet_cytosolic_Ca2__Main_Pathway	-67.9651	0.00206398
NCI_Cellular_roles_of_Anthrax_toxin_Pathway_(macrophage_activation)	-67.1898	9.40109e-05
reactome_EPHA_mediated_growth_cone_collapse_Main_Pathway	-67.149	1.61787e-05
reactome_P2Y_receptors_Main_Pathway	-66.8375	0.000152732
reactome_Miscellaneous_substrates_Main_Pathway	-65.621	7.87113e-05
reactome_The_AIM2_inflammasome_Main_Pathway	-65.6045	0.0195863
biocarta_alternative_complement_Main_Pathway	-65.3991	0.000623064
KEGG_Protein_digestion_and_absorption_Main_Pathway	-65.3751	2.15206e-06
reactome_temp_Nuclear_Receptor_transcription_pathway	-65.3304	1.59411e-07
reactome_Molybdenum_cofactor_biosynthesis_Main_Pathway	-65.3166	1.07795e-07
reactome_Ligand_gated_ion_channel_transport_Main_Pathway	-64.9673	9.39977e-09
reactome_Ethanol_oxidation_Main_Pathway	-64.9028	4.10299e-05
reactome_POU5F1_OCT4_SOX2_NANOG_activate_genes_related_to_proliferation_Main_Pathway	-64.4487	8.94781e-06
reactome_Opsins_Main_Pathway	-64.3523	4.83629e-07
reactome_Bicarbonate_transporters_Main_Pathway	-64.3406	3.00354e-05
NCI_Plexin_D1_Signaling_Pathway_(receptor_recycling)	-64.2042	0.009298
reactome_Synthesis_of_PC_Main_Pathway	-64.187	9.27079e-06
NCI_Visual_signal_transduction_Rods_Main_Pathway	-64.036	2.41313e-07
reactome_ERK1_activation_Main_Pathway	-64.0319	2.15647e-05
reactome_HS_GAG_biosynthesis_Main_Pathway	-64.0141	1.74181e-05
reactome_Catecholamine_biosynthesis_Main_Pathway	-63.8685	0.0449457
reactome_Integrin_cell_surface_interactions_Main_Pathway	-63.6525	0.000962698
NCI_EPHA_forward_signaling_Main_Pathway	-63.4842	0.00010939
reactome_Signaling_by_activated_point_mutants_of_FGFR1_Main_Pathway	-63.3424	1.81398e-05
reactome_Laminin_interactions_Main_Pathway	-63.326	0.000231939
NCI_Wnt_signaling_network_Main_Pathway	-63.2222	1.16846e-06
reactome_WNT5A_dependent_internalization_of_FZD2_FZD5_and_ROR2_Main_Pathway	-63.2182	8.4661e-07
NCI_Posttranslational_regulation_of_adherens_junction_stability_and_dissassembly_Pathway_(axonogenesis)	-62.7259	2.44632e-06
NCI_IL12_signaling_mediated_by_STAT4_Main_Pathway	-62.6344	0.00959929
reactome_Lysosphingolipid_and_LPA_receptors_Main_Pathway	-62.3292	1.61757e-05
reactome_Alternative_complement_activation_Main_Pathway	-62.1075	0.0159412
reactome_negative_regulation_of_TCF_dependent_signaling_by_DVL_interacting_proteins_Main_Pathway	-61.6619	0.000102788
reactome_Iron_uptake_and_transport_Main_Pathway	-61.5957	6.70068e-05
reactome_FGFR1b_ligand_binding_and_activation_Main_Pathway	-61.5153	0.000125715
reactome_HDL_mediated_lipid_transport_Main_Pathway	-61.5146	2.44632e-06
reactome_Inactivation_of_Cdc42_and_Rac_Main_Pathway	-61.3143	3.07796e-05
KEGG_Allograft_rejection_Main_Pathway	-60.9109	0.0241969
biocarta_wnt_lrp6_signalling_Main_Pathway	-60.5216	2.22241e-05
reactome_Amine_compound_SLC_transporters_Main_Pathway	-60.0098	1.56239e-05
NCI_Angiopoietin_receptor_Tie2_mediated_signaling_Pathway_(MAPKKK_cascade)	-59.4196	5.50208e-05
KEGG_Huntington_s_disease_Main_Pathway	-59.3948	2.47812e-05
NCI_Signaling_events_mediated_by_Stem_cell_factor_receptor_c_Kit__Pathway_(actin_filament_polymerization)	-59.2718	0.00223753
reactome_The_activation_of_arylsulfatases_Main_Pathway	-59.145	2.20017e-07
NCI_ErbB4_signaling_events_Pathway_(epithelial_cell_differentiation)	-59.0859	1.30506e-05
biocarta_il12_and_stat4_dependent_signaling_pathway_in_th1_development_Main_Pathway	-58.1829	5.5578e-05
reactome_PCP_CE_Main_Pathway	-57.933	6.4317e-07
reactome_Release_of_Hh_Np_from_the_secreting_cell_Main_Pathway	-57.7597	0.000135167
reactome_Pregnenolone_biosynthesis_Main_Pathway	-57.6948	1.83665e-05
reactome_Retinoid_metabolism_and_transport_Main_Pathway	-57.5228	7.11204e-06
NCI_Signaling_events_mediated_by_Stem_cell_factor_receptor_c_Kit__Pathway_(cell_migration)	-57.4891	0.00830823
biocarta_gamma_aminobutyric_acid_receptor_life_cycle_Main_Pathway	-57.3503	0.00021196
NCI_Arf6_trafficking_events_Pathway_(endocytosis)	-57.1381	8.54555e-05
NCI_PDGFR_alpha_signaling_Pathway_(JAK_STAT_cascade)	-57.0816	0.0146454
reactome_Cleavage_of_the_damaged_pyrimidine_Main_Pathway	-56.8288	2.57277e-05
reactome_Recognition_and_association_of_DNA_glycosylase_with_site_containing_an_affected_pyrimidine_Main_Pathway	-56.8288	2.57277e-05
reactome_Phospholipase_C_mediated_cascade_Main_Pathway	-56.6043	8.4661e-07
NCI_IL8_and_CXCR2_mediated_signaling_events_Pathway_(regulation_of_cell_migration)	-55.9542	0.000652617
reactome_Dimerization_of_procaspase_8_Main_Pathway	-55.8943	0.000158011
reactome_Regulation_by_c_FLIP_Main_Pathway	-55.8943	0.000158011
reactome_TRP_channels_Main_Pathway	-55.5639	3.27327e-05
reactome_Tryptophan_catabolism_Main_Pathway	-55.1638	3.92295e-05
KEGG_Chemical_carcinogenesis_Main_Pathway	-54.926	5.38029e-08
NCI_RAC1_signaling_Pathway_(regulation_of_cell_cycle)	-54.8143	7.32348e-07
KEGG_Staphylococcus_aureus_infection_Main_Pathway	-54.7326	0.00610293
NCI_Wnt_signaling_network_Pathway_(Wnt_receptor_signaling_pathway_through_beta_catenin)	-54.7316	1.20218e-05
reactome_Class_A_1_Rhodopsin_like_receptors__Main_Pathway	-54.4445	0.000383839
NCI_Trk_receptor_signaling_mediated_by_PI3K_and_PLC_gamma_Pathway_(regulation_of_long_term_neuronal_synaptic_plasticity)	-54.0205	0.00103952
reactome_Na_Cl_dependent_neurotransmitter_transporters_Main_Pathway	-53.9883	0.000377104
NCI_Alpha9_beta1_integrin_signaling_events_Pathway_(cell_migration)	-53.7025	0.000317288
reactome_Vitamin_B2_riboflavin_metabolism_Main_Pathway	-53.5301	0.000706962
reactome_EPH_ephrin_mediated_repulsion_of_cells_Main_Pathway	-53.2372	1.44642e-05
reactome_Toll_Like_Receptor_TLR6_TLR2_Cascade_Main_Pathway	-53.2251	0.0077874
reactome_cGMP_effects_Main_Pathway	-53.1608	4.62039e-05
NCI_Signaling_events_mediated_by_the_Hedgehog_family_Main_Pathway	-53.0651	7.55914e-07
reactome_Regulation_of_Complement_cascade_Main_Pathway	-52.8921	0.00222131
reactome_FasL_CD95L_signaling_Main_Pathway	-52.6218	0.00233007
reactome_Termination_of_O_glycan_biosynthesis_Main_Pathway	-52.4327	0.000983633
reactome_Synthesis_of_Lipoxins_LX__Main_Pathway	-52.0418	0.00102236
reactome_Relaxin_receptors_Main_Pathway	-52.034	0.000969516
NCI_RhoA_signaling_Pathway_(Golgi_organization)	-51.694	2.92102e-05
reactome_TRIF_mediated_programmed_cell_death_Main_Pathway	-51.6465	0.000447235
biocarta_the_igf_1_receptor_and_longevity_Pathway_(superoxide_release)	-51.6119	3.73879e-06
reactome_A_tetrasaccharide_linker_sequence_is_required_for_GAG_synthesis_Main_Pathway	-51.5797	0.000872371
KEGG_Complement_and_coagulation_cascades_Main_Pathway	-51.5227	0.000655726
KEGG_Tryptophan_metabolism_Main_Pathway	-51.3943	9.32713e-07
reactome_Phosphorylation_of_proteins_involved_in_the_G2_M_transition_by_Cyclin_A_Cdc2_complexes_Main_Pathway	-51.1968	0.000489704
reactome_Signaling_by_EGFR_Main_Pathway	-51.1292	0.00265335
KEGG_Neuroactive_ligand_receptor_interaction_Main_Pathway	-51.0809	1.64244e-05
reactome_Conjugation_of_benzoate_with_glycine_Main_Pathway	-51.0398	1.98017e-05
reactome_WNT_ligand_biogenesis_and_trafficking_Main_Pathway	-50.9725	1.9213e-06
reactome_TRAIL_signaling_Main_Pathway	-50.8277	0.000877518
NCI_BMP_receptor_signaling_Main_Pathway	-50.7154	1.56239e-05
KEGG_Ovarian_steroidogenesis_Main_Pathway	-50.6037	5.5578e-05
NCI_Hedgehog_signaling_events_mediated_by_Gli_proteins_Pathway_(embryonic_limb_morphogenesis)	-50.5972	0.000377104
NCI_Hedgehog_signaling_events_mediated_by_Gli_proteins_Pathway_(forebrain_development)	-50.5972	0.000377104
NCI_Plasma_membrane_estrogen_receptor_signaling_Pathway_(apoptosis)	-50.2641	3.05626e-08
NCI_Glypican_1_network_Pathway_(cell_growth)	-50.1181	9.48859e-05
NCI_Glypican_1_network_Pathway_(fibroblast_growth_factor_receptor_signaling_pathway)	-50.1181	9.48859e-05
reactome_Asymmetric_localization_of_PCP_proteins_Main_Pathway	-50.1134	4.98467e-05
reactome_Dopamine_receptors_Main_Pathway	-50.0257	5.65561e-05
reactome_Initial_triggering_of_complement_Main_Pathway	-50.0123	0.0468468
reactome_FGFR3c_ligand_binding_and_activation_Main_Pathway	-50.0032	0.000208837
reactome_Signaling_by_FGFR3_mutants_Main_Pathway	-50.0032	0.000208837
NCI_Integrin_linked_kinase_signaling_Pathway_(anoikis)	-49.791	0.00101935
NCI_Integrin_linked_kinase_signaling_Pathway_(apoptosis)	-49.791	0.00101935
NCI_p75_NTR_mediated_signaling_Pathway_(cell_cycle_arrest)	-49.7551	6.92227e-07
KEGG_Lysine_biosynthesis_Main_Pathway	-49.7404	4.03788e-06
NCI_Caspase_Cascade_in_Apoptosis_Pathway_(neuron_apoptosis)	-49.4788	0.00019268
reactome_Fatty_acids_Main_Pathway	-49.3548	9.63662e-05
reactome_p75NTR_negatively_regulates_cell_cycle_via_SC1_Main_Pathway	-49.0345	9.25917e-06
NCI_Retinoic_acid_receptors_mediated_signaling_Pathway_(proteasomal_ubiquitin_dependent_protein_catabolic_process)	-48.8914	1.95725e-07
reactome_ARMS_mediated_activation_Main_Pathway	-48.7341	0.00015812
NCI_SHP2_signaling_Main_Pathway	-48.7313	5.95916e-05
reactome_Hexose_uptake_Main_Pathway	-48.6672	0.0311072
NCI_VEGF_and_VEGFR_signaling_network_Main_Pathway	-48.6467	0.0268186
NCI_Endogenous_TLR_signaling_Pathway_(cytokine_production_involved_in_inflammatory_response)	-47.829	0.00439385
biocarta_induction_of_apoptosis_through_dr3_and_dr4_5_death_receptors_Pathway_(apoptosis)	-47.771	3.15326e-05
biocarta_sonic_hedgehog_receptor_ptc1_regulates_cell_cycle_Main_Pathway	-47.6608	0.00239115
biocarta_sonic_hedgehog_receptor_ptc1_regulates_cell_cycle_Pathway_(re_entry_into_mitotic_cell_cycle)	-47.6608	0.00239115
reactome_Fatty_Acids_bound_to_GPR40_FFAR1_regulate_insulin_secretion_Main_Pathway	-47.2677	5.65561e-05
NCI_Neurotrophic_factor_mediated_Trk_receptor_signaling_Pathway_(Schwann_cell_development)	-47.222	0.00149335
reactome_Sodium_coupled_sulphate_di_and_tri_carboxylate_transporters_Main_Pathway	-47.1135	0.000387867
biocarta_inhibition_of_matrix_metalloproteinases_Main_Pathway	-46.964	7.30056e-06
biocarta_inhibition_of_matrix_metalloproteinases_Pathway_(Pathway_degradation_of_RECK_TIMP4_MMP14_TIMP2_TIMP1_TIMP3)	-46.964	7.30056e-06
reactome_Synthesis_of_bile_acids_and_bile_salts_via_24_hydroxycholesterol_Main_Pathway	-46.7022	5.72858e-05
NCI_BCR_signaling_Pathway_(cell_survival)	-46.4791	0.0154537
biocarta_hop_pathway_in_cardiac_development_Main_Pathway	-46.3722	0.0123901
biocarta_hop_pathway_in_cardiac_development_Pathway_(cell_differentiation)	-46.3722	0.0123901
biocarta_hop_pathway_in_cardiac_development_Pathway_(cell_proliferation)	-46.3722	0.0123901
reactome_MyD88_independent_cascade_Main_Pathway	-46.1427	0.000383839
reactome_Signaling_by_BMP_Main_Pathway	-46.0248	5.23564e-06
KEGG_Cytokine_cytokine_receptor_interaction_Main_Pathway	-45.9386	0.00676421
NCI_Integrins_in_angiogenesis_Main_Pathway	-45.5495	9.12697e-05
NCI_Glypican_1_network_Pathway_(BMP_signaling_pathway)	-45.5237	0.000861139
NCI_Plexin_D1_Signaling_Main_Pathway	-45.3709	0.00135079
reactome_Chylomicron_mediated_lipid_transport_Main_Pathway	-45.3514	0.000872371
NCI_FAS_CD95_signaling_Pathway_(necroptosis)	-44.5841	0.00208844
NCI_Integrin_linked_kinase_signaling_Pathway_(microtubule_cytoskeleton_organization)	-44.5073	1.19296e-07
NCI_Beta5_beta6_beta7_and_beta8_integrin_cell_surface_interactions_Main_Pathway	-44.4517	0.00492615
reactome_FGFR2c_ligand_binding_and_activation_Main_Pathway	-44.4473	0.000208837
reactome_FGFR4_ligand_binding_and_activation_Main_Pathway	-44.3637	4.11313e-05
KEGG_Legionellosis_Main_Pathway	-44.3035	0.00494653
reactome_Classical_antibody_mediated_complement_activation_Main_Pathway	-44.2004	0.0398884
NCI_LPA_receptor_mediated_events_Pathway_(stress_fiber_assembly)	-44.0543	0.00029003
reactome_Inositol_transporters_Main_Pathway	-44.0035	0.0154459
reactome_SHC_mediated_cascade_Main_Pathway	-43.9532	2.44632e-06
reactome_NADE_modulates_death_signalling_Main_Pathway	-43.8568	0.000147989
biocarta_induction_of_apoptosis_through_dr3_and_dr4_5_death_receptors_Main_Pathway	-43.8072	5.0032e-05
reactome_SEMA3A_Plexin_repulsion_signaling_by_inhibiting_Integrin_adhesion_Main_Pathway	-43.8063	0.00107229
NCI_Neurotrophic_factor_mediated_Trk_receptor_signaling_Pathway_(neuron_projection_morphogenesis)	-43.6777	0.00109291
KEGG_Hedgehog_signaling_Main_Pathway	-43.3645	6.55083e-06
biocarta_multiple_antiapoptotic_pathways_from_igf_1r_signaling_lead_to_bad_phosphorylation_Pathway_(apoptosis)	-43.1799	0.000102788
biocarta_multiple_antiapoptotic_pathways_from_igf_1r_signaling_lead_to_bad_phosphorylation_Pathway_(cell_growth_and_or_maintenance)	-43.1799	0.000102788
KEGG_Nitrogen_metabolism_Main_Pathway	-43.1601	0.00217483
reactome_Ca2_Main_Pathway	-42.9615	2.72656e-06
KEGG_Retinol_metabolism_Main_Pathway	-42.9532	1.64753e-07
NCI_Retinoic_acid_receptors_mediated_signaling_Main_Pathway	-42.7625	7.6497e-09
reactome_NGF_processing_Main_Pathway	-42.5128	0.00365823
reactome_FGFR1c_ligand_binding_and_activation_Main_Pathway	-42.4444	0.000909929
KEGG_Calcium_signaling_Main_Pathway	-42.2917	0.000574125
NCI_a6b1_and_a6b4_Integrin_signaling_Pathway_(proteasomal_ubiquitin_dependent_protein_catabolic_process)	-42.2846	0.00211956
KEGG_African_trypanosomiasis_Main_Pathway	-42.1788	1.71588e-05
NCI_E_cadherin_signaling_in_keratinocytes_Pathway_(actin_cable_formation)	-42.1755	4.03788e-06
KEGG_Histidine_metabolism_Main_Pathway	-42.066	3.03021e-05
NCI_Thromboxane_A2_receptor_signaling_Pathway_(JNK_cascade)	-41.8322	1.38952e-05
reactome_Crosslinking_of_collagen_fibrils_Main_Pathway	-41.8205	0.00417877
NCI_TNF_receptor_signaling_pathway__Pathway_(JNK_cascade)	-41.7578	8.7168e-08
KEGG_Inflammatory_bowel_disease_IBD__Main_Pathway	-41.7537	0.0340375
reactome_negative_regulation_of_TCF_dependent_signaling_by_WNT_ligand_antagonists_Main_Pathway	-41.6524	0.000342773
reactome_Transport_of_glucose_and_other_sugars_bile_salts_and_organic_acids_metal_ions_and_amine_compounds_Main_Pathway	-41.3479	7.30056e-06
reactome_Histidine_catabolism_Main_Pathway	-41.3471	0.00201462
reactome_CD28_co_stimulation_Main_Pathway	-41.3101	0.0475786
NCI_E_cadherin_signaling_in_keratinocytes_Pathway_(adherens_junction_organization)	-41.2754	1.19597e-05
reactome_Pre_NOTCH_Processing_in_Golgi_Main_Pathway	-41.0676	0.00147853
reactome_Nef_and_signal_transduction_Main_Pathway	-41.0556	0.00739643
KEGG_Metabolism_of_xenobiotics_by_cytochrome_P450_Main_Pathway	-40.9774	2.86441e-06
reactome_ADP_signalling_through_P2Y_purinoceptor_1_Main_Pathway	-40.9688	2.24254e-05
NCI_Thromboxane_A2_receptor_signaling_Pathway_(chemotaxis)	-40.8423	0.000377104
NCI_Thromboxane_A2_receptor_signaling_Pathway_(muscle_contraction)	-40.8423	0.000377104
biocarta_induction_of_apoptosis_through_dr3_and_dr4_5_death_receptors_Pathway_(Pathway_degradation_of_CASP3_CASP10_CASP10)	-40.7292	0.000299577
KEGG_Glycosaminoglycan_biosynthesis_keratan_sulfate_Main_Pathway	-40.6922	4.19144e-05
NCI_IL8_and_CXCR1_mediated_signaling_events_Pathway_(chemotaxis)	-40.5742	0.00381166
reactome_Acetylcholine_regulates_insulin_secretion_Main_Pathway	-40.3494	0.00108795
reactome_Ephrin_signaling_Main_Pathway	-40.2946	0.000135167
reactome_Regulation_of_signaling_by_CBL_Main_Pathway	-40.2289	0.00198063
biocarta_regulation_of_spermatogenesis_by_crem_Main_Pathway	-40.2129	9.65821e-06
reactome_Role_of_Abl_in_Robo_Slit_signaling_Main_Pathway	-39.9753	0.000662025
KEGG_Carbohydrate_digestion_and_absorption_Main_Pathway	-39.9472	0.000690755
reactome_Vitamin_D_calciferol_metabolism_Main_Pathway	-39.9277	0.00158708
reactome_Displacement_of_DNA_glycosylase_by_APE1_Main_Pathway	-39.9055	9.19082e-05
NCI_Arf6_signaling_events_Main_Pathway	-39.6744	3.92295e-05
reactome_Metal_ion_SLC_transporters_Main_Pathway	-39.673	0.00593981
NCI_Thromboxane_A2_receptor_signaling_Pathway_(cAMP_biosynthetic_process)	-39.5946	1.042e-05
NCI_ALK1_signaling_events_Pathway_(sprouting_angiogenesis)	-39.1916	0.00861497
reactome_Acetylcholine_Neurotransmitter_Release_Cycle_Main_Pathway	-38.9803	4.02001e-05
biocarta_vegf_hypoxia_and_angiogenesis_Pathway_(cell_migration)	-38.9145	0.00686836
NCI_BCR_signaling_Pathway_(actin_cytoskeleton_organization)	-38.8416	0.0014557
KEGG_Cell_adhesion_molecules_CAMs__Main_Pathway	-38.7097	0.0180884
biocarta_tgf_beta_signaling_Main_Pathway	-38.3866	1.6685e-06
reactome_Gamma_carboxylation_of_protein_precursors_Main_Pathway	-38.3345	0.000564028
NCI_Thromboxane_A2_receptor_signaling_Pathway_(MAPKKK_cascade)	-38.17	8.82704e-05
reactome_Pre_NOTCH_Processing_in_the_Endoplasmic_Reticulum_Main_Pathway	-38.1614	0.0122868
NCI_Arf6_trafficking_events_Pathway_(cell_adhesion_mediated_by_integrin)	-38.1113	0.0145045
KEGG_Thyroid_hormone_synthesis_Main_Pathway	-38.1003	0.045886
NCI_EPO_signaling_Pathway_(elevation_of_cytosolic_calcium_ion_concentration)	-37.9684	5.88127e-05
reactome_ABC_family_proteins_mediated_transport_Main_Pathway	-37.793	0.000516285
reactome_Adrenaline_noradrenaline_inhibits_insulin_secretion_Main_Pathway	-37.6133	5.99344e-06
reactome_Nuclear_signaling_by_ERBB4_Main_Pathway	-37.5324	1.53976e-06
reactome_STAT6_mediated_induction_of_chemokines_Main_Pathway	-37.5271	0.000143632
NCI_VEGFR3_signaling_in_lymphatic_endothelium_Pathway_(DNA_mediated_transformation)	-37.5186	0.0063005
NCI_N_cadherin_signaling_events_Pathway_(apoptosis)	-37.5001	5.36361e-06
reactome_Signaling_by_Robo_receptor_Main_Pathway	-37.391	0.0038104
reactome_Transport_of_organic_anions_Main_Pathway	-37.3002	0.0223972
reactome_Abnormal_metabolism_in_phenylketonuria_Main_Pathway	-37.2504	0.00709081
reactome_Signaling_by_activated_point_mutants_of_FGFR3_Main_Pathway	-37.0035	0.000877518
NCI_Plexin_D1_Signaling_Pathway_(cell_adhesion_mediated_by_integrin)	-36.8758	0.0131324
reactome_Elevation_of_cytosolic_Ca2_levels_Main_Pathway	-36.7921	0.017979
reactome_DAG_and_IP3_signaling_Main_Pathway	-36.4644	0.00307747
KEGG_Focal_adhesion_Main_Pathway	-36.4508	0.000244001
NCI_Signaling_events_mediated_by_Stem_cell_factor_receptor_c_Kit__Pathway_(cell_proliferation)	-36.3653	0.0266922
reactome_Signaling_by_FGFR_mutants_Main_Pathway	-36.3414	7.11204e-06
NCI_Plasma_membrane_estrogen_receptor_signaling_Main_Pathway	-36.2655	8.96693e-07
reactome_The_NLRP1_inflammasome_Main_Pathway	-36.2471	0.000135167
KEGG_Pathways_in_cancer_Main_Pathway	-36.2243	3.37688e-05
KEGG_Small_cell_lung_cancer_Main_Pathway	-35.9376	0.00233949
reactome_G_alpha_s_signalling_events_Main_Pathway	-35.9184	7.82345e-05
NCI_Stabilization_and_expansion_of_the_E_cadherin_adherens_junction_Pathway_(Wnt_receptor_signaling_pathway)	-35.8705	0.000204126
NCI_Stabilization_and_expansion_of_the_E_cadherin_adherens_junction_Pathway_(cortical_microtubule_organization)	-35.8705	0.000204126
NCI_Stabilization_and_expansion_of_the_E_cadherin_adherens_junction_Pathway_(epithelial_cell_differentiation)	-35.8705	0.000204126
NCI_Posttranslational_regulation_of_adherens_junction_stability_and_dissassembly_Main_Pathway	-35.7435	1.30506e-05
NCI_Sphingosine_1_phosphate_S1P_Main_Pathway	-35.7269	6.88475e-06
NCI_Signaling_events_regulated_by_Ret_tyrosine_kinase_Pathway_(MAPKKK_cascade)	-35.7178	0.0182186
NCI_Signaling_events_regulated_by_Ret_tyrosine_kinase_Pathway_(tube_development)	-35.7178	0.0182186
NCI_Endogenous_TLR_signaling_Pathway_(regulation_of_cell_adhesion)	-35.5295	0.0146061
reactome_Thromboxane_signalling_through_TP_receptor_Main_Pathway	-35.5124	5.46071e-05
NCI_Caspase_Cascade_in_Apoptosis_Main_Pathway	-35.453	4.62039e-05
NCI_Glypican_1_network_Main_Pathway	-35.3589	0.00032351
biocarta_growth_hormone_signaling_Main_Pathway	-35.2432	4.44278e-06
KEGG_Melanoma_Main_Pathway	-35.1784	1.71588e-05
reactome_Serotonin_receptors_Main_Pathway	-35.087	0.0214871
NCI_S1P3_Pathway_(Sinus_Bradycardia)	-34.9381	3.03021e-05
NCI_Stabilization_and_expansion_of_the_E_cadherin_adherens_junction_Pathway_(actin_cytoskeleton_organization)	-34.9178	5.14249e-06
reactome_Negative_regulation_of_FGFR_signaling_Main_Pathway	-34.6991	2.44632e-06
NCI_PDGFR_alpha_signaling_Pathway_(Ras_protein_signal_transduction)	-34.5976	0.00893
NCI_PDGFR_alpha_signaling_Pathway_(positive_regulation_of_JUN_kinase_activity)	-34.5976	0.00893
KEGG_Galactose_metabolism_Main_Pathway	-34.3259	5.65561e-05
reactome_Recycling_of_bile_acids_and_salts_Main_Pathway	-34.099	2.19534e-05
NCI_PLK3_signaling_events_Main_Pathway	-34.0278	0.0185504
biocarta_rho_cell_motility_signaling_Pathway_(focal_adhesion_formation)	-33.827	2.45437e-06
reactome_PI_3K_cascade_Main_Pathway	-33.824	9.28531e-06
KEGG_Cardiac_muscle_contraction_Main_Pathway	-33.7614	0.0421158
reactome_TGFBR1_KD_Mutants_in_Cancer_Main_Pathway	-33.3952	0.00880795
reactome_TGFBR2_Kinase_Domain_Mutants_in_Cancer_Main_Pathway	-33.3952	0.00880795
NCI_CDC42_signaling_events_Pathway_(Pathway_positive_regulation_of_NF_kappaB_transcription_factor_activity_via_CDC42)	-33.3721	0.000949358
biocarta_transcription_regulation_by_methyltransferase_of_carm1_Pathway_(histone_acetylation)	-33.3718	0.00133831
biocarta_transcription_regulation_by_methyltransferase_of_carm1_Pathway_(histone_methylation)	-33.3718	0.00133831
reactome_Thrombin_signalling_through_proteinase_activated_receptors_PARs__Main_Pathway	-33.2252	9.95201e-05
reactome_Presynaptic_function_of_Kainate_receptors_Main_Pathway	-33.1647	6.54792e-05
reactome_Type_I_hemidesmosome_assembly_Main_Pathway	-33.1479	0.00656997
NCI_Stabilization_and_expansion_of_the_E_cadherin_adherens_junction_Pathway_(regulation_of_calcium_dependent_cell_cell_adhesion)	-33.1455	0.000614571
reactome_Advanced_glycosylation_endproduct_receptor_signaling_Main_Pathway	-32.8644	0.00147853
biocarta_alk_in_cardiac_myocytes_Main_Pathway	-32.7835	0.00112618
KEGG_Glutathione_metabolism_Main_Pathway	-32.7343	0.00061673
NCI_Beta2_integrin_cell_surface_interactions_Main_Pathway	-32.6718	0.0460937
KEGG_Pancreatic_secretion_Main_Pathway	-32.487	0.00154357
NCI_LKB1_signaling_events_Pathway_(anoikis)	-32.3155	0.017979
reactome_Conjugation_of_salicylate_with_glycine_Main_Pathway	-32.219	1.00578e-06
NCI_FAS_CD95_signaling_Pathway_(neuron_projection_development)	-32.101	0.00190988
NCI_Thromboxane_A2_receptor_signaling_Pathway_(platelet_activation)	-32.0825	0.000200616
reactome_FCERI_mediated_Ca_2_mobilization_Main_Pathway	-32.0585	0.00382237
reactome_Regulation_of_KIT_signaling_Main_Pathway	-31.8286	0.00126607
KEGG_Arachidonic_acid_metabolism_Main_Pathway	-31.8211	0.00113651
reactome_Frs2_mediated_activation_Main_Pathway	-31.5352	0.00012371
reactome_Interaction_With_The_Zona_Pellucida_Main_Pathway	-31.4859	1.76983e-05
biocarta_rho_selective_guanine_exchange_factor_akap13_mediates_stress_fiber_formation_Main_Pathway	-31.4805	4.3475e-07
NCI_Caspase_Cascade_in_Apoptosis_Pathway_(apoptotic_nuclear_changes)	-31.3451	4.29356e-05
reactome_CRMPs_in_Sema3A_signaling_Main_Pathway	-31.1724	0.00246592
NCI_E_cadherin_signaling_in_keratinocytes_Pathway_(establishment_of_polarity_of_embryonic_epithelium)	-31.0431	6.48505e-05
NCI_RAC1_signaling_Pathway_(Pathway_positive_regulation_of_NF_kappaB_transcription_factor_activity_via_RAC1)	-30.8645	0.00377202
biocarta_agrin_in_postsynaptic_differentiation_Main_Pathway	-30.7697	0.00079352
KEGG_Alanine_aspartate_and_glutamate_metabolism_Main_Pathway	-30.5086	2.72656e-06
KEGG_Glycolysis_Gluconeogenesis_Main_Pathway	-30.4702	2.63169e-06
reactome_RIP_mediated_NFkB_activation_via_ZBP1_Main_Pathway	-30.1941	0.000787906
KEGG_Porphyrin_and_chlorophyll_metabolism_Main_Pathway	-30.1421	0.000633968
reactome_Downregulation_of_SMAD2_3_SMAD4_transcriptional_activity_Main_Pathway	-30.0582	1.6685e-06
NCI_p75_NTR_mediated_signaling_Pathway_(neuron_projection_morphogenesis)	-30.0544	0.00102491
NCI_amb2_Integrin_signaling_Main_Pathway	-29.8651	0.0279441
reactome_Glycosphingolipid_metabolism_Main_Pathway	-29.7755	5.23564e-06
reactome_Sema3A_PAK_dependent_Axon_repulsion_Main_Pathway	-29.7206	6.03713e-05
reactome_Degradation_of_the_extracellular_matrix_Main_Pathway	-29.6295	0.00181613
reactome_GABA_synthesis_release_reuptake_and_degradation_Main_Pathway	-29.6205	0.000636469
reactome_Rho_GTPase_cycle_Main_Pathway	-29.4192	0.00029003
NCI_p75_NTR_mediated_signaling_Pathway_(activation_of_caspase_activity)	-29.4135	0.000419692
reactome_Non_integrin_membrane_ECM_interactions_Main_Pathway	-29.3994	0.00878673
reactome_Synthesis_of_UDP_N_acetyl_glucosamine_Main_Pathway	-29.3265	0.0015133
reactome_Antigen_activates_B_Cell_Receptor_BCR_leading_to_generation_of_second_messengers_Main_Pathway	-29.2734	0.00245763
NCI_IL27_mediated_signaling_events_Main_Pathway	-29.2442	4.00805e-05
NCI_PAR1_mediated_thrombin_signaling_events_Pathway_(MAPKKK_cascade)	-29.1368	0.00245577
reactome_G_alpha_q_signalling_events_Main_Pathway	-29.123	0.000215352
reactome_Striated_Muscle_Contraction_Main_Pathway	-29.074	0.00828055
NCI_Circadian_rhythm_Main_Pathway	-28.9842	0.00778344
NCI_Circadian_rhythm_Pathway_(S_phase_of_mitotic_cell_cycle)	-28.9842	0.00778344
NCI_Circadian_rhythm_Pathway_(chromatin_modification)	-28.9842	0.00778344
KEGG_beta_Alanine_metabolism_Main_Pathway	-28.9332	0.000191836
biocarta_regulation_of_bad_phosphorylation_Pathway_(apoptosis)	-28.8921	0.00383287
KEGG_Transcriptional_misregulation_in_cancer_Main_Pathway	-28.713	0.000510919
reactome_Phosphorylation_of_Emi1_Main_Pathway	-28.6796	0.00480149
NCI_a6b1_and_a6b4_Integrin_signaling_Pathway_(Pathway_degradation_of_ITGA6)	-28.671	0.000643132
NCI_a6b1_and_a6b4_Integrin_signaling_Pathway_(apoptosis)	-28.671	0.000643132
NCI_a6b1_and_a6b4_Integrin_signaling_Pathway_(cell_migration)	-28.671	0.000643132
NCI_Thromboxane_A2_receptor_signaling_Main_Pathway	-28.4968	0.000439221
NCI_E_cadherin_signaling_in_the_nascent_adherens_junction_Pathway_(regulation_of_calcium_dependent_cell_cell_adhesion)	-28.4831	0.000544774
reactome_Removal_of_aminoterminal_propeptides_from_gamma_carboxylated_proteins_Main_Pathway	-28.3427	0.00776575
reactome_Galactose_catabolism_Main_Pathway	-28.3217	0.0208129
reactome_Metabolism_of_polyamines_Main_Pathway	-28.264	0.00151461
NCI_PDGFR_alpha_signaling_Main_Pathway	-28.1792	0.00221312
reactome_GRB2_events_in_EGFR_signaling_Main_Pathway	-28.0967	0.0245692
KEGG_Glycosaminoglycan_biosynthesis_heparan_sulfate_heparin_Main_Pathway	-28.0616	0.000482117
NCI_Caspase_Cascade_in_Apoptosis_Pathway_(actin_filament_polymerization)	-28.0317	0.000267272
reactome_Interleukin_7_signaling_Main_Pathway	-27.8329	0.00720667
KEGG_Regulation_of_lipolysis_in_adipocytes_Main_Pathway	-27.7183	7.48441e-06
biocarta_rac1_cell_motility_signaling_Pathway_(actin_filament_depolymerization)	-27.7122	0.00239115
reactome_Facilitative_Na_independent_glucose_transporters_Main_Pathway	-27.6989	0.0399857
reactome_TGF_beta_receptor_signaling_in_EMT_epithelial_to_mesenchymal_transition__Main_Pathway	-27.6415	1.74181e-05
NCI_RAC1_signaling_Pathway_(actin_filament_depolymerization)	-27.6306	1.67421e-05
reactome_VEGFR2_mediated_cell_proliferation_Main_Pathway	-27.3853	0.000102788
NCI_FAS_CD95_signaling_Pathway_(cell_cycle)	-27.3189	0.00811935
NCI_Plexin_D1_Signaling_Pathway_(endothelial_cell_migration)	-27.297	0.00433974
KEGG_Vibrio_cholerae_infection_Main_Pathway	-27.2714	0.00088024
NCI_ErbB4_signaling_events_Main_Pathway	-27.1024	6.01709e-05
reactome_SMAD2_SMAD3_SMAD4_heterotrimer_regulates_transcription_Main_Pathway	-27.0279	1.42188e-08
NCI_Caspase_Cascade_in_Apoptosis_Pathway_(apoptosis)	-26.9343	0.000768313
biocarta_keratinocyte_differentiation_Pathway_(Pathway_protein_ubiquitination_of_CHUK)	-26.9066	0.00347846
biocarta_how_progesterone_initiates_the_oocyte_maturation_Main_Pathway	-26.8044	2.88838e-07
reactome_Chondroitin_sulfate_biosynthesis_Main_Pathway	-26.7912	0.0388299
KEGG_Primary_bile_acid_biosynthesis_Main_Pathway	-26.6856	9.60636e-05
biocarta_multiple_antiapoptotic_pathways_from_igf_1r_signaling_lead_to_bad_phosphorylation_Main_Pathway	-26.6715	0.000276159
NCI_VEGFR3_signaling_in_lymphatic_endothelium_Pathway_(cell_proliferation)	-26.6602	0.00972408
biocarta_phospholipids_as_signalling_intermediaries_Main_Pathway	-26.6193	0.000166252
NCI_Caspase_Cascade_in_Apoptosis_Pathway_(nuclear_fragmentation_during_apoptosis)	-26.4574	4.1526e-05
reactome_Inflammasomes_Main_Pathway	-26.2446	0.0407696
biocarta_nuclear_receptors_coordinate_the_activities_of_chromatin_remodeling_complexes_and_coactivators_to_facilitate_initiation_of_transcription_in_carcinoma_cells_Main_Pathway	-26.2003	0.000162482
biocarta_extrinsic_prothrombin_activation_Main_Pathway	-26.0745	0.00177129
NCI_Hedgehog_signaling_events_mediated_by_Gli_proteins_Main_Pathway	-25.9523	0.000493353
reactome_Downregulation_of_TGF_beta_receptor_signaling_Main_Pathway	-25.9365	1.83054e-05
reactome_Activation_of_Rac_Main_Pathway	-25.9028	0.000539845
NCI_CXCR3_mediated_signaling_events_Pathway_(chemotaxis)	-25.8336	0.0103671
reactome_Calmodulin_induced_events_Main_Pathway	-25.7918	0.0393549
reactome_O_linked_glycosylation_of_mucins_Main_Pathway	-25.7811	0.00414561
NCI_CDC42_signaling_events_Pathway_(actin_filament_depolymerization)	-25.7664	1.07139e-06
reactome_Organic_cation_transport_Main_Pathway	-25.693	0.000892197
biocarta_il_4_signaling_Main_Pathway	-25.6472	0.0417446
NCI_Regulation_of_RAC1_activity_Main_Pathway	-25.427	0.00233352
NCI_Signaling_events_mediated_by_focal_adhesion_kinase_Pathway_(cell_migration)	-25.3983	0.00131986
NCI_E_cadherin_signaling_in_the_nascent_adherens_junction_Pathway_(actin_cytoskeleton_organization)	-25.1697	0.00240659
reactome_SHC1_events_in_ERBB2_signaling_Main_Pathway	-25.1524	0.000499515
NCI_PAR1_mediated_thrombin_signaling_events_Pathway_(cAMP_biosynthetic_process)	-25.1453	0.00034086
NCI_Caspase_Cascade_in_Apoptosis_Pathway_(JNK_cascade)	-25.1444	0.000474372
reactome_NRAGE_signals_death_through_JNK_Main_Pathway	-25.1079	0.00156714
reactome_Prostacyclin_signalling_through_prostacyclin_receptor_Main_Pathway	-25.0211	0.000602629
reactome_Intrinsic_Pathway_Main_Pathway	-25.0156	0.0279736
KEGG_Proteoglycans_in_cancer_Main_Pathway	-24.9547	0.000198301
reactome_G_beta_gamma_signalling_through_PLC_beta_Main_Pathway	-24.8461	0.000934662
NCI_Plasma_membrane_estrogen_receptor_signaling_Pathway_(cell_adhesion)	-24.8111	5.23564e-06
NCI_Plasma_membrane_estrogen_receptor_signaling_Pathway_(vasodilation)	-24.8111	5.23564e-06
biocarta_il_2_signaling_Main_Pathway	-24.7806	0.0364172
NCI_Caspase_Cascade_in_Apoptosis_Pathway_(DNA_fragmentation_during_apoptosis)	-24.7686	2.54457e-05
NCI_Role_of_Calcineurin_dependent_NFAT_signaling_in_lymphocytes_Pathway_(apoptosis)	-24.6925	0.00399485
NCI_S1P1_Pathway_(receptor_internalization)	-24.651	0.00512939
reactome_Regulation_of_innate_immune_responses_to_cytosolic_DNA_Main_Pathway	-24.4498	0.00054859
KEGG_Vitamin_digestion_and_absorption_Main_Pathway	-24.3056	0.00197277
biocarta_cyclins_and_cell_cycle_regulation_Main_Pathway	-24.29	0.000261636
NCI_IL27_mediated_signaling_events_Pathway_(MAPKKK_cascade)	-24.2895	0.0138758
NCI_IL27_mediated_signaling_events_Pathway_(T_cell_proliferation)	-24.2895	0.0138758
NCI_IL27_mediated_signaling_events_Pathway_(T_cell_proliferation_during_immune_response)	-24.2895	0.0138758
NCI_IL27_mediated_signaling_events_Pathway_(T_helper_2_cell_differentiation)	-24.2895	0.0138758
NCI_IL27_mediated_signaling_events_Pathway_(cytokine_production_during_immune_response)	-24.2895	0.0138758
NCI_IL27_mediated_signaling_events_Pathway_(mast_cell_activation)	-24.2895	0.0138758
NCI_IL27_mediated_signaling_events_Pathway_(positive_regulation_of_T_cell_mediated_cytotoxicity)	-24.2895	0.0138758
reactome_TAK1_activates_NFkB_by_phosphorylation_and_activation_of_IKKs_complex_Main_Pathway	-24.2165	0.00183873
biocarta_role_of_pi3k_subunit_p85_in_regulation_of_actin_organization_and_cell_migration_Main_Pathway	-24.1077	1.17056e-05
NCI_Urokinase_type_plasminogen_activator_uPA_and_uPAR_mediated_signaling_Main_Pathway	-24.0946	0.0293782
NCI_PAR4_mediated_thrombin_signaling_events_Main_Pathway	-24.0749	0.00229485
reactome_p75NTR_recruits_signalling_complexes_Main_Pathway	-24.0052	0.00260827
KEGG_Endocrine_and_other_factor_regulated_calcium_reabsorption_Main_Pathway	-24.0046	0.000415474
NCI_CXCR3_mediated_signaling_events_Pathway_(actin_polymerization_or_depolymerization)	-23.9413	0.03009
biocarta_lissencephaly_gene_lis1_in_neuronal_migration_and_development_Pathway_(retrograde_axon_cargo_transport)	-23.88	0.000332259
reactome_Signaling_by_SCF_KIT_Main_Pathway	-23.7958	0.000166027
NCI_CDC42_signaling_events_Pathway_(RNA_splicing)	-23.7876	0.00198063
KEGG_Rap1_signaling_Main_Pathway	-23.7173	0.00155777
biocarta_regulation_of_eif_4e_and_p70s6_kinase_Main_Pathway	-23.6921	0.000162482
NCI_RhoA_signaling_Main_Pathway	-23.6868	0.000377104
reactome_Activation_of_G_protein_gated_Potassium_channels_Main_Pathway	-23.6675	0.00691931
reactome_Inhibition_of_voltage_gated_Ca2_channels_via_Gbeta_gamma_subunits_Main_Pathway	-23.6675	0.00691931
KEGG_Pentose_and_glucuronate_interconversions_Main_Pathway	-23.612	2.22241e-05
KEGG_Glycine_serine_and_threonine_metabolism_Main_Pathway	-23.5998	0.000978309
KEGG_Dopaminergic_synapse_Main_Pathway	-23.576	1.13841e-06
reactome_CD28_dependent_Vav1_Main_Pathway	-23.4895	0.0452184
reactome_G_alpha_i_signalling_events_Main_Pathway	-23.3625	0.00782032
NCI_LPA_receptor_mediated_events_Pathway_(MAPKKK_cascade)	-23.2453	0.00247147
NCI_LPA_receptor_mediated_events_Pathway_(arachidonic_acid_secretion)	-23.2453	0.00247147
NCI_LPA_receptor_mediated_events_Pathway_(positive_regulation_of_mitosis)	-23.2453	0.00247147
KEGG_Starch_and_sucrose_metabolism_Main_Pathway	-23.2096	1.17298e-06
NCI_Role_of_Calcineurin_dependent_NFAT_signaling_in_lymphocytes_Pathway_(positive_T_cell_selection)	-23.1999	0.023764
NCI_CXCR3_mediated_signaling_events_Pathway_(cell_adhesion)	-23.1546	0.0282919
NCI_Notch_mediated_HES_HEY_network_Main_Pathway	-23.0721	6.70068e-05
reactome_Adenylate_cyclase_activating_Main_Pathway	-23.0607	0.0406902
biocarta__U_00DF_arrestins_in_gpcr_desensitization_Main_Pathway	-23.0485	0.0332444
reactome_Glucagon_like_Peptide_1_GLP1_regulates_insulin_secretion_Main_Pathway	-22.9829	7.44824e-05
reactome_Signalling_to_RAS_Main_Pathway	-22.9668	0.0132138
reactome_Post_transcriptional_silencing_by_small_RNAs_Main_Pathway	-22.901	4.2661e-05
reactome_Glycogen_breakdown_glycogenolysis__Main_Pathway	-22.761	0.00113501
NCI_LKB1_signaling_events_Main_Pathway	-22.7188	1.74181e-05
biocarta_caspase_cascade_in_apoptosis_Pathway_(Pathway_degradation_of_CASP1_CASP3_CASP4_CASP10_GZMB)	-22.6684	0.0328
NCI_Stabilization_and_expansion_of_the_E_cadherin_adherens_junction_Pathway_(regulation_of_cell_cell_adhesion)	-22.6037	5.65561e-05
KEGG_Prostate_cancer_Main_Pathway	-22.5953	6.54273e-05
biocarta_phosphorylation_of_mek1_by_cdk5_p35_down_regulates_the_map_kinase_Main_Pathway	-22.5826	0.0224972
biocarta_fas_signaling_pathway_cd95__Main_Pathway	-22.5314	0.000267272
NCI_a6b1_and_a6b4_Integrin_signaling_Main_Pathway	-22.4763	0.00194531
reactome_SHC1_events_in_EGFR_signaling_Main_Pathway	-22.436	0.033965
KEGG_Alcoholism_Main_Pathway	-22.4013	0.000406474
KEGG_Type_I_diabetes_mellitus_Main_Pathway	-22.3727	0.0438479
reactome_Acyl_chain_remodeling_of_CL_Main_Pathway	-22.3643	0.00024416
NCI_FAS_CD95_signaling_Pathway_(release_of_cytochrome_c_from_mitochondria)	-22.3207	0.0318015
NCI_E_cadherin_signaling_in_the_nascent_adherens_junction_Pathway_(adherens_junction_assembly)	-22.3008	0.000977031
NCI_Neurotrophic_factor_mediated_Trk_receptor_signaling_Main_Pathway	-22.2348	0.00160858
KEGG_Adipocytokine_signaling_Main_Pathway	-22.0988	2.71501e-06
reactome_Glucagon_type_ligand_receptors_Main_Pathway	-22.0567	0.000369071
reactome_Amino_acid_transport_across_the_plasma_membrane_Main_Pathway	-21.7533	0.00690049
reactome_Activation_of_BID_and_translocation_to_mitochondria_Main_Pathway	-21.7354	0.0182947
reactome_GABA_A_rho_receptor_activation_Main_Pathway	-21.6568	0.044843
reactome_ADP_signalling_through_P2Y_purinoceptor_12_Main_Pathway	-21.6422	0.000942723
reactome_Progressive_trimming_of_alpha_1_2_linked_mannose_residues_from_Man9_8_7GlcNAc2_to_produce_Man5GlcNAc2_Main_Pathway	-21.6406	0.0430874
NCI_CDC42_signaling_events_Pathway_(regulation_of_filopodium_assembly)	-21.6272	0.0406561
KEGG_Glycosphingolipid_biosynthesis_globo_series_Main_Pathway	-21.6054	0.00975484
KEGG_Malaria_Main_Pathway	-21.576	0.0345402
reactome_TRAF6_mediated_NF_kB_activation_Main_Pathway	-21.5259	0.00149538
NCI_Arf6_trafficking_events_Pathway_(regulation_of_calcium_dependent_cell_cell_adhesion)	-21.4928	0.00171872
NCI_ALK2_signaling_events_Main_Pathway	-21.4785	0.0215213
biocarta_toll_like_receptor_Main_Pathway	-21.4765	0.00296305
reactome_G_alpha_12_13_signalling_events_Main_Pathway	-21.3895	0.00079352
NCI_PAR1_mediated_thrombin_signaling_events_Pathway_(platelet_aggregation)	-21.381	0.00368391
reactome_WNT_mediated_activation_of_DVL_Main_Pathway	-21.3106	0.00772311
KEGG_Pantothenate_and_CoA_biosynthesis_Main_Pathway	-21.2746	0.00835597
reactome_WNT5A_dependent_internalization_of_FZD4_Main_Pathway	-21.1636	9.93492e-05
NCI_ErbB2_ErbB3_signaling_events_Pathway_(cell_proliferation)	-21.155	0.000719401
reactome_NF_kB_activation_through_FADD_RIP_1_pathway_mediated_by_caspase_8_and_10_Main_Pathway	-21.062	0.00410956
KEGG_Salivary_secretion_Main_Pathway	-21.0594	0.0103861
reactome_Cleavage_of_the_damaged_purine_Main_Pathway	-20.9642	0.0488116
reactome_Recognition_and_association_of_DNA_glycosylase_with_site_containing_an_affected_purine_Main_Pathway	-20.9642	0.0488116
reactome_FRS2_mediated_cascade_Main_Pathway	-20.9394	0.000102788
biocarta_mcalpain_and_friends_in_cell_motility_Main_Pathway	-20.8693	0.000212117
reactome_NF_kB_is_activated_and_signals_survival_Main_Pathway	-20.8117	0.0332331
NCI_ErbB4_signaling_events_Pathway_(cell_proliferation)	-20.7954	0.0370104
reactome_Digestion_of_dietary_carbohydrate_Main_Pathway	-20.7624	0.00931494
KEGG_Apoptosis_Main_Pathway	-20.5724	0.00876823
reactome_Glutamate_Neurotransmitter_Release_Cycle_Main_Pathway	-20.3106	0.0030912
reactome_ABCA_transporters_in_lipid_homeostasis_Main_Pathway	-20.2909	0.0136504
KEGG_Shigellosis_Main_Pathway	-20.0822	7.65424e-06
biocarta_mcalpain_and_friends_in_cell_motility_Pathway_(cell_migration)	-20.0302	0.0245692
NCI_CXCR4_mediated_signaling_events_Pathway_(positive_regulation_of_lamellipodium_assembly)	-19.9545	0.00193891
biocarta_role_of_erbb2_in_signal_transduction_and_oncology_Main_Pathway	-19.9364	0.0016826
KEGG_ABC_transporters_Main_Pathway	-19.8703	0.00182361
reactome_Signaling_by_Hippo_Main_Pathway	-19.823	0.00226917
NCI_Integrin_linked_kinase_signaling_Pathway_(substrate_adhesion_dependent_cell_spreading)	-19.7285	0.00796246
KEGG_Cytosolic_DNA_sensing_Main_Pathway	-19.6307	0.00975484
NCI_IL27_mediated_signaling_events_Pathway_(positive_regulation_of_mast_cell_cytokine_production)	-19.5961	0.0271129
reactome_Activated_NOTCH1_Transmits_Signal_to_the_Nucleus_Main_Pathway	-19.4111	0.00455531
biocarta_tnf_stress_related_signaling_Main_Pathway	-19.2234	0.00739643
KEGG_Glycosphingolipid_biosynthesis_lacto_and_neolacto_series_Main_Pathway	-19.2168	0.00359574
NCI_CDC42_signaling_events_Pathway_(actin_cytoskeleton_organization)	-19.2066	0.000187145
KEGG_Non_alcoholic_fatty_liver_disease_NAFLD__Main_Pathway	-19.1632	0.00681754
NCI_Caspase_Cascade_in_Apoptosis_Pathway_(DNA_repair)	-19.0284	0.00291635
KEGG_Hepatitis_B_Main_Pathway	-19.0217	0.00532356
NCI_CXCR3_mediated_signaling_events_Pathway_(cell_proliferation)	-19.002	0.0205143
NCI_LPA_receptor_mediated_events_Main_Pathway	-18.9204	0.00454292
reactome_LRR_FLII_interacting_protein_1_LRRFIP1_activates_type_I_IFN_production_Main_Pathway	-18.7656	0.00127912
reactome_disassembly_of_the_destruction_complex_and_recruitment_of_AXIN_to_the_membrane_Main_Pathway	-18.7431	0.00162773
KEGG_Central_carbon_metabolism_in_cancer_Main_Pathway	-18.669	0.0024563
KEGG_Steroid_hormone_biosynthesis_Main_Pathway	-18.5938	0.00376148
KEGG_Ras_signaling_Main_Pathway	-18.54	0.00134761
NCI_Arf6_trafficking_events_Main_Pathway	-18.4409	0.00133156
KEGG_Leukocyte_transendothelial_migration_Main_Pathway	-18.4392	0.0431594
biocarta_keratinocyte_differentiation_Main_Pathway	-18.3375	0.00784382
reactome_Activation_of_IRF3_IRF7_mediated_by_TBK1_IKK_epsilon_Main_Pathway	-18.281	0.0198013
KEGG_Viral_myocarditis_Main_Pathway	-18.2349	0.0496856
KEGG_D_Glutamine_and_D_glutamate_metabolism_Main_Pathway	-18.1841	0.0476642
KEGG_Proximal_tubule_bicarbonate_reclamation_Main_Pathway	-18.1841	0.0476642
reactome_Adenylate_cyclase_inhibitory_Main_Pathway	-18.1827	0.0198211
KEGG_Pathogenic_Escherichia_coli_infection_Main_Pathway	-18.1749	0.0084097
reactome_TCF_dependent_signaling_in_response_to_WNT_Main_Pathway	-18.1013	0.00241246
reactome_Voltage_gated_Potassium_channels_Main_Pathway	-18.099	0.0498332
reactome_Rap1_signalling_Main_Pathway	-18.0581	0.0039376
NCI_Integrin_linked_kinase_signaling_Main_Pathway	-18.0138	0.000841076
NCI_LPA_receptor_mediated_events_Pathway_(cAMP_biosynthetic_process)	-17.9558	0.0190383
reactome_TRAF3_dependent_IRF_activation_Main_Pathway	-17.9555	0.00148621
reactome_Synthesis_of_bile_acids_and_bile_salts_via_7alpha_hydroxycholesterol_Main_Pathway	-17.9439	0.0059975
NCI_Cellular_roles_of_Anthrax_toxin_Pathway_(MAPKKK_cascade)	-17.9435	0.0191303
biocarta_bcr_signaling_Main_Pathway	-17.9393	0.0263538
NCI_Stabilization_and_expansion_of_the_E_cadherin_adherens_junction_Pathway_(establishment_of_epithelial_cell_apical_basal_polarity)	-17.733	0.00289621
reactome_FCERI_mediated_MAPK_activation_Main_Pathway	-17.7252	0.0340061
reactome_TGF_beta_receptor_signaling_activates_SMADs_Main_Pathway	-17.6402	0.00160168
reactome_Caspase_mediated_cleavage_of_cytoskeletal_proteins_Main_Pathway	-17.5934	0.00836445
NCI_BCR_signaling_Pathway_(cytokine_secretion)	-17.589	0.00837382
biocarta_role_of_pi3k_subunit_p85_in_regulation_of_actin_organization_and_cell_migration_Pathway_(negative_regulation_of_actin_polymerization_and_or_depolymerization)	-17.461	0.00216774
KEGG_NF_kappa_B_signaling_Main_Pathway	-17.422	0.0171222
biocarta_role_of_mal_in_rho_mediated_activation_of_srf_Main_Pathway	-17.372	0.00798157
NCI_S1P2_Main_Pathway	-17.3538	0.0268381
reactome_Constitutive_Signaling_by_NOTCH1_t_7_9_NOTCH1_M1580_K2555_Translocation_Mutant_Main_Pathway	-17.3442	0.0227236
NCI_S1P1_Main_Pathway	-17.3055	0.0227149
reactome_EPHB_mediated_forward_signaling_Main_Pathway	-17.2516	0.00283278
NCI_Signaling_events_mediated_by_Stem_cell_factor_receptor_c_Kit__Pathway_(cell_motility)	-17.2203	0.0138214
NCI_Signaling_events_mediated_by_Stem_cell_factor_receptor_c_Kit__Pathway_(positive_regulation_of_cell_proliferation)	-17.2203	0.0138214
reactome_G_alpha_z_signalling_events_Main_Pathway	-17.145	0.0064191
NCI_Validated_transcriptional_targets_of_TAp63_isoforms_Pathway_(Metastasis)	-17.0978	0.0023687
NCI_Validated_transcriptional_targets_of_TAp63_isoforms_Pathway_(Pathway_degradation_of_TP63)	-17.0978	0.0023687
reactome_Urea_cycle_Main_Pathway	-16.9308	0.00838809
biocarta_akt_signaling_Main_Pathway	-16.903	0.0218746
NCI_RAC1_signaling_Pathway_(actin_filament_polymerization)	-16.6898	0.00782032
biocarta_ctcf_first_multivalent_nuclear_factor_Main_Pathway	-16.6741	0.0191436
reactome_RNA_Polymerase_III_Transcription_Termination_Main_Pathway	-16.5838	0.000195138
biocarta_role_of_erk5_in_neuronal_survival_Main_Pathway	-16.575	0.00267312
biocarta_atm_signaling_Pathway_(DNA_repair)	-16.5201	0.0051353
reactome_PLC_beta_mediated_events_Main_Pathway	-16.4783	0.00193823
biocarta_lissencephaly_gene_lis1_in_neuronal_migration_and_development_Main_Pathway	-16.4751	0.00143292
KEGG_Fatty_acid_degradation_Main_Pathway	-16.3611	7.6354e-05
NCI_Regulation_of_nuclear_SMAD2_3_signaling_Pathway_(muscle_cell_differentiation)	-16.3579	0.00234599
biocarta_tnfr1_signaling_Main_Pathway	-16.3345	0.00828055
NCI_Regulation_of_CDC42_activity_Main_Pathway	-16.1809	0.00364242
NCI_S1P3_Main_Pathway	-16.1736	0.00301515
reactome_Synthesis_of_GDP_mannose_Main_Pathway	-16.1606	0.00428808
reactome_PI3K_AKT_activation_Main_Pathway	-16.1495	0.0159013
reactome_NOTCH2_Activation_and_Transmission_of_Signal_to_the_Nucleus_Main_Pathway	-16.1097	0.0098115
NCI_LKB1_signaling_events_Pathway_(tubulin_complex_assembly)	-16.0073	0.00143292
NCI_Neurotrophic_factor_mediated_Trk_receptor_signaling_Pathway_(MAPKKK_cascade)	-15.9594	0.0268186
reactome_Retrograde_neurotrophin_signalling_Main_Pathway	-15.9148	0.0321251
NCI_E_cadherin_signaling_in_keratinocytes_Pathway_(apoptosis)	-15.9034	0.00201428
reactome_Mitochondrial_iron_sulfur_cluster_biogenesis_Main_Pathway	-15.8523	0.00878015
biocarta_ucalpain_and_friends_in_cell_spread_Main_Pathway	-15.7884	0.0449466
NCI_Validated_transcriptional_targets_of_TAp63_isoforms_Main_Pathway	-15.7873	0.00282661
NCI_E_cadherin_signaling_in_keratinocytes_Main_Pathway	-15.7445	0.0098347
biocarta_regulation_of_transcriptional_activity_by_pml_Main_Pathway	-15.7358	0.000983633
biocarta_regulation_of_transcriptional_activity_by_pml_Pathway_(negative_regulation_of_cell_proliferation)	-15.7358	0.000983633
KEGG_Epithelial_cell_signaling_in_Helicobacter_pylori_infection_Main_Pathway	-15.7241	0.0196501
NCI_HIF_1_alpha_transcription_factor_network_Main_Pathway	-15.7055	0.00748918
reactome_repression_of_WNT_target_genes_Main_Pathway	-15.6456	0.00652504
reactome_Signaling_by_ERBB2_Main_Pathway	-15.6402	0.00635806
KEGG_Glycerolipid_metabolism_Main_Pathway	-15.6391	0.000230859
reactome_Signaling_by_Activin_Main_Pathway	-15.5615	0.00513104
reactome_Organic_anion_transport_Main_Pathway	-15.5507	0.00362961
KEGG_Retrograde_endocannabinoid_signaling_Main_Pathway	-15.4969	0.00114869
biocarta_yaci_and_bcma_stimulation_of_b_cell_immune_responses_Main_Pathway	-15.4105	0.00253521
biocarta_role_of_mitochondria_in_apoptotic_signaling_Main_Pathway	-15.4035	0.0300255
NCI_E_cadherin_signaling_in_keratinocytes_Pathway_(keratinocyte_differentiation)	-15.3772	0.00104568
NCI_DNA_PK_pathway_in_nonhomologous_end_joining_Main_Pathway	-15.3422	0.00233599
NCI_DNA_PK_pathway_in_nonhomologous_end_joining_Pathway_(double_strand_break_repair_via_nonhomologous_end_joining)	-15.3422	0.00233599
biocarta_tnfr2_signaling_Main_Pathway	-15.2536	0.00169281
biocarta_tnfr2_signaling_Pathway_(Pathway_protein_ubiquitination_of_MAP3K1_TNFAIP3_MAP3K14)	-15.2536	0.00169281
KEGG_Fructose_and_mannose_metabolism_Main_Pathway	-15.1452	0.00356065
NCI_Regulation_of_nuclear_SMAD2_3_signaling_Main_Pathway	-15.0515	0.00229485
NCI_Signaling_events_mediated_by_TCPTP_Pathway_(macrophage_differentiation)	-15.0462	0.0428206
KEGG_Gastric_acid_secretion_Main_Pathway	-14.9977	0.0313249
biocarta_nfkb_activation_by_nontypeable_hemophilus_influenzae_Main_Pathway	-14.9955	0.0452857
KEGG_Chemokine_signaling_Main_Pathway	-14.9396	0.0412588
reactome_S6K1_signalling_Main_Pathway	-14.8923	0.0157075
biocarta_phospholipids_as_signalling_intermediaries_Pathway_(actin_filament_organization)	-14.8668	0.0122972
biocarta_phospholipids_as_signalling_intermediaries_Pathway_(chemotaxis)	-14.8668	0.0122972
NCI_Signaling_events_mediated_by_Stem_cell_factor_receptor_c_Kit__Main_Pathway	-14.865	0.00163232
KEGG_Butanoate_metabolism_Main_Pathway	-14.8347	0.0061127
KEGG_Aldosterone_regulated_sodium_reabsorption_Main_Pathway	-14.8135	0.0095324
NCI_Integrin_linked_kinase_signaling_Pathway_(DNA_biosynthetic_process)	-14.7915	0.00381166
KEGG_Fc_gamma_R_mediated_phagocytosis_Main_Pathway	-14.4902	0.0281401
NCI_Validated_targets_of_C_MYC_transcriptional_repression_Main_Pathway	-14.4212	0.0130302
reactome_Post_chaperonin_tubulin_folding_Main_Pathway	-14.2675	0.0467733
KEGG_Glioma_Main_Pathway	-14.2458	0.0100809
NCI_Regulation_of_nuclear_SMAD2_3_signaling_Pathway_(Pathway_degradation_of_SMAD3)	-14.0653	0.0138698
KEGG_Nicotinate_and_nicotinamide_metabolism_Main_Pathway	-13.9198	0.0283752
KEGG_Sphingolipid_signaling_Main_Pathway	-13.8829	0.00119423
KEGG_Phototransduction_Main_Pathway	-13.8079	0.0122549
NCI_HIV_1_Nef_Negative_effector_of_Fas_and_TNF_alpha_Pathway_(protein_ubiquitination)	-13.7415	0.0279143
KEGG_mRNA_surveillance_Main_Pathway	-13.7005	9.69958e-05
biocarta_inactivation_of_gsk3_by_akt_causes_accumulation_of_b_catenin_in_alveolar_macrophages_Main_Pathway	-13.6521	0.000455187
reactome_Glycogen_synthesis_Main_Pathway	-13.6171	0.0116245
reactome_Beta_oxidation_of_palmitoyl_CoA_to_myristoyl_CoA_Main_Pathway	-13.5706	0.0138758
biocarta_cd40l_signaling_Main_Pathway	-13.5534	0.0140506
biocarta_cd40l_signaling_Pathway_(Pathway_protein_ubiquitination_of_TNFAIP3_MAP3K1_MAP4K4)	-13.5534	0.0140506
KEGG_Non_small_cell_lung_cancer_Main_Pathway	-13.5405	0.000323577
biocarta_transcription_regulation_by_methyltransferase_of_carm1_Main_Pathway	-13.5134	0.000403257
NCI_CDC42_signaling_events_Pathway_(cell_motility)	-13.4765	0.0332331
NCI_PAR1_mediated_thrombin_signaling_events_Main_Pathway	-13.4609	0.0114447
KEGG_Sphingolipid_metabolism_Main_Pathway	-13.4599	0.000877518
KEGG_Ascorbate_and_aldarate_metabolism_Main_Pathway	-13.4436	0.000219631
NCI_Validated_nuclear_estrogen_receptor_alpha_network_Main_Pathway	-13.4005	0.00266784
biocarta_adp_ribosylation_factor_Main_Pathway	-13.3763	0.00283278
NCI_Regulation_of_Telomerase_Main_Pathway	-13.1872	0.000235843
KEGG_Other_types_of_O_glycan_biosynthesis_Main_Pathway	-13.1748	0.000790064
reactome_Clathrin_derived_vesicle_budding_Main_Pathway	-13.1049	0.0159924
biocarta_nf_kb_signaling_Pathway_(Pathway_protein_ubiquitination_of_CHUK)	-13.1007	0.0122519
biocarta_regulation_of_splicing_through_sam68_Main_Pathway	-13.0986	0.0322767
biocarta_nf_kb_signaling_Main_Pathway	-12.989	0.0206574
NCI_HIV_1_Nef_Negative_effector_of_Fas_and_TNF_alpha_Pathway_(Pathway_degradation_of_CASP3_CASP7_CASP6)	-12.973	0.0139349
biocarta_regulation_of_splicing_through_sam68_Pathway_(negative_regulation_of_cell_growth)	-12.8091	0.033098
biocarta_regulation_of_splicing_through_sam68_Pathway_(positive_regulation_of_nuclear_mRNA_splicing_via_spliceosome)	-12.8091	0.033098
biocarta_activation_of_csk_by_camp_dependent_protein_kinase_inhibits_signaling_through_the_t_cell_receptor_Main_Pathway	-12.7998	0.00582786
biocarta_chrebp_regulation_by_carbohydrates_and_camp_Main_Pathway	-12.7671	0.0417012
KEGG_Olfactory_transduction_Main_Pathway	-12.6774	1.25205e-08
KEGG_Jak_STAT_signaling_Main_Pathway	-12.6456	0.0241038
reactome_Activation_of_Matrix_Metalloproteinases_Main_Pathway	-12.4992	0.00915531
reactome_FCERI_mediated_NF_kB_activation_Main_Pathway	-12.4294	0.0176917
KEGG_Insulin_secretion_Main_Pathway	-12.4286	0.0165298
NCI_Regulation_of_p38_alpha_and_p38_beta_Main_Pathway	-12.3884	0.0407122
NCI_Regulation_of_p38_alpha_and_p38_beta_Pathway_(positive_regulation_of_innate_immune_response)	-12.3884	0.0407122
biocarta_role_of_nicotinic_acetylcholine_receptors_in_the_regulation_of_apoptosis_Main_Pathway	-12.3681	0.0428206
KEGG_Glyoxylate_and_dicarboxylate_metabolism_Main_Pathway	-12.3174	0.034895
reactome_Detoxification_of_Reactive_Oxygen_Species_Main_Pathway	-12.2817	0.0195522
NCI_HIV_1_Nef_Negative_effector_of_Fas_and_TNF_alpha_Main_Pathway	-12.2695	0.00123952
NCI_Regulation_of_cytoplasmic_and_nuclear_SMAD2_3_signaling_Main_Pathway	-12.2656	0.000197366
reactome_Nicotinate_metabolism_Main_Pathway	-12.2601	0.0112902
reactome_Negative_regulators_of_RIG_I_MDA5_signaling_Main_Pathway	-12.253	0.0123901
reactome_Regulation_of_pyruvate_dehydrogenase_PDH_complex_Main_Pathway	-12.2493	0.0342138
NCI_Stabilization_and_expansion_of_the_E_cadherin_adherens_junction_Pathway_(adherens_junction_assembly)	-12.1647	0.0478975
NCI_Signaling_events_mediated_by_focal_adhesion_kinase_Main_Pathway	-12.1413	0.0322312
reactome_Glucagon_signaling_in_metabolic_regulation_Main_Pathway	-12.1298	0.0495142
NCI_Arf6_trafficking_events_Pathway_(calcium_ion_dependent_exocytosis)	-12.0971	0.00370205
biocarta_the_igf_1_receptor_and_longevity_Main_Pathway	-12.0401	0.0300255
reactome_Depolymerisation_of_the_Nuclear_Lamina_Main_Pathway	-12.0204	0.00388908
NCI_CDC42_signaling_events_Pathway_(retrograde_vesicle_mediated_transport_Golgi_to_ER)	-11.963	0.0174473
NCI_Validated_targets_of_C_MYC_transcriptional_repression_Pathway_(cell_cycle_arrest)	-11.8814	0.0146501
KEGG_One_carbon_pool_by_folate_Main_Pathway	-11.8223	0.0152474
KEGG_Hepatitis_C_Main_Pathway	-11.7935	0.00108975
NCI_Canonical_NF_kappaB_Main_Pathway	-11.7574	0.0173366
KEGG_B_cell_receptor_signaling_Main_Pathway	-11.716	0.0277716
reactome_G_beta_gamma_signalling_through_PI3Kgamma_Main_Pathway	-11.6841	0.048187
KEGG_Thyroid_hormone_signaling_Main_Pathway	-11.6345	0.00576909
reactome_Phenylalanine_and_tyrosine_catabolism_Main_Pathway	-11.5926	0.0384186
KEGG_GABAergic_synapse_Main_Pathway	-11.5799	0.016243
KEGG_Acute_myeloid_leukemia_Main_Pathway	-11.4486	0.000152402
NCI_S1P1_Pathway_(negative_regulation_of_T_cell_proliferation)	-11.4137	0.0243144
NCI_S1P1_Pathway_(negative_regulation_of_cAMP_metabolic_process)	-11.4137	0.0243144
biocarta_rho_cell_motility_signaling_Pathway_(actin_filament_stabilization)	-11.2547	0.0163653
reactome_RNA_Polymerase_I_Transcription_Termination_Main_Pathway	-11.2442	9.69958e-05
reactome_Vasopressin_regulates_renal_water_homeostasis_via_Aquaporins_Main_Pathway	-11.2369	0.0322108
NCI_S1P2_Pathway_(chemotaxis)	-11.1094	0.0282654
NCI_C_MYB_transcription_factor_network_Main_Pathway	-11.105	0.0146994
KEGG_Glycosaminoglycan_degradation_Main_Pathway	-11.0534	0.0311135
NCI_Signaling_events_mediated_by_Hepatocyte_Growth_Factor_Receptor_c_Met__Pathway_(Pathway_positive_regulation_of_NF_kappaB_transcription_factor_activity_via_RAF1)	-11.0143	0.0338731
KEGG_HIF_1_signaling_Main_Pathway	-10.8498	0.00313064
NCI_Regulation_of_Androgen_receptor_activity_Main_Pathway	-10.8382	0.0101931
KEGG_Epstein_Barr_virus_infection_Main_Pathway	-10.7577	0.0467733
reactome_VEGFA_VEGFR2_Pathway_Main_Pathway	-10.7569	0.0474275
KEGG_Glutamatergic_synapse_Main_Pathway	-10.7234	0.0498332
reactome_Synthesis_of_PA_Main_Pathway	-10.6729	0.00221908
reactome_Olfactory_Signaling_Pathway_Main_Pathway	-10.538	4.07318e-07
NCI_Trk_receptor_signaling_mediated_by_PI3K_and_PLC_gamma_Main_Pathway	-10.5297	0.00102829
KEGG_Notch_signaling_Main_Pathway	-10.2462	0.0169551
KEGG_Bacterial_invasion_of_epithelial_cells_Main_Pathway	-9.88265	0.0268186
reactome_Toll_Like_Receptor_4_TLR4_Cascade_Main_Pathway	-9.8287	0.0309531
KEGG_cAMP_signaling_Main_Pathway	-9.67778	0.00271414
NCI_Regulation_of_Androgen_receptor_activity_Pathway_(cell_proliferation)	-9.64008	0.0149421
reactome_Budding_and_maturation_of_HIV_virion_Main_Pathway	-9.63865	0.0371863
KEGG_MAPK_signaling_Main_Pathway	-9.53749	0.0230968
reactome_Heme_biosynthesis_Main_Pathway	-9.52821	0.0418968
reactome_Synthesis_of_PIPs_at_the_late_endosome_membrane_Main_Pathway	-9.4639	0.00128203
biocarta_epo_signaling_Main_Pathway	-9.40786	0.0205287
biocarta_hypoxia_and_p53_in_the_cardiovascular_system_Main_Pathway	-9.3813	0.00757288
KEGG_Peroxisome_Main_Pathway	-9.16126	0.000660425
NCI_Arf6_trafficking_events_Pathway_(clathrin_coat_assembly)	-9.02211	0.0159412
KEGG_Biosynthesis_of_unsaturated_fatty_acids_Main_Pathway	-8.99611	0.024021
KEGG_Wnt_signaling_Main_Pathway	-8.97917	0.0117551
reactome_RNA_Polymerase_III_Abortive_And_Retractive_Initiation_Main_Pathway	-8.96723	0.00954049
KEGG_Choline_metabolism_in_cancer_Main_Pathway	-8.88981	0.0492372
reactome_Amyloids_Main_Pathway	-8.8327	0.0476642
biocarta_igf_1_signaling_Main_Pathway	-8.77671	0.0450604
NCI_Osteopontin_mediated_events_Pathway_(ruffle_organization)	-8.77625	0.0396382
KEGG_Neurotrophin_signaling_Main_Pathway	-8.6161	0.0263538
KEGG_cGMP_PKG_signaling_Main_Pathway	-8.61131	0.000645415
NCI_Validated_nuclear_estrogen_receptor_beta_network_Main_Pathway	-8.60811	0.0479208
KEGG_Platelet_activation_Main_Pathway	-8.50091	0.00265449
KEGG_Toll_like_receptor_signaling_Main_Pathway	-8.35738	0.02288
reactome_Sphingolipid_de_novo_biosynthesis_Main_Pathway	-8.17599	0.0277716
NCI_Signaling_events_mediated_by_focal_adhesion_kinase_Pathway_(negative_regulation_of_cell_adhesion_involved_in_substrate_bound_cell_migration)	-8.09533	0.0216855
KEGG_Measles_Main_Pathway	-8.0681	0.00939251
KEGG_GnRH_signaling_Main_Pathway	-8.04184	0.030345
biocarta_signal_transduction_through_il1r_Pathway_(Pathway_protein_ubiquitination_of_CHUK_PEBP1)	-7.9738	0.00698397
NCI_RAC1_signaling_Main_Pathway	-7.81094	0.040937
KEGG_Tight_junction_Main_Pathway	-7.7332	0.0458869
KEGG_Glucagon_signaling_Main_Pathway	-7.70461	0.0104214
KEGG_Glycerophospholipid_metabolism_Main_Pathway	-7.60262	0.0465024
NCI_Regulation_of_nuclear_beta_catenin_signaling_and_target_gene_transcription_Main_Pathway	-7.54833	0.0123901
reactome_RNA_Pol_II_CTD_phosphorylation_and_interaction_with_CE_Main_Pathway	-7.53452	0.0322767
KEGG_Pyruvate_metabolism_Main_Pathway	-7.4385	0.0403448
NCI_LKB1_signaling_events_Pathway_(ATP_biosynthetic_process)	-7.39037	0.0182206
NCI_LKB1_signaling_events_Pathway_(ATP_metabolic_process)	-7.39037	0.0182206
NCI_LKB1_signaling_events_Pathway_(Wnt_receptor_signaling_pathway)	-7.39037	0.0182206
KEGG_Cholinergic_synapse_Main_Pathway	-7.37069	0.0138998
biocarta_skeletal_muscle_hypertrophy_is_regulated_via_akt_mtor_Main_Pathway	-7.01672	0.0431892
NCI_N_cadherin_signaling_events_Pathway_(myoblast_differentiation)	-6.96966	0.0468468
reactome_RNA_Polymerase_I_Promoter_Escape_Main_Pathway	-6.84676	0.0119402
reactome_Interferon_alpha_beta_signaling_Main_Pathway	-6.73128	3.93652e-05
NCI_E_cadherin_signaling_in_the_nascent_adherens_junction_Main_Pathway	-6.67745	0.0203635
reactome_RNA_Polymerase_I_Transcription_Initiation_Main_Pathway	-6.52648	0.00421647
reactome_Dual_incision_reaction_in_TC_NER_Main_Pathway	-6.33817	0.0468468
reactome_Formation_of_transcription_coupled_NER_TC_NER_repair_complex_Main_Pathway	-6.33817	0.0468468
KEGG_Cell_cycle_Main_Pathway	-6.27605	0.0332952
biocarta_rac1_cell_motility_signaling_Main_Pathway	-6.15761	0.0100338
reactome_HDACs_deacetylate_histones_Main_Pathway	-6.02	4.43388e-05
reactome_Cobalamin_Cbl_vitamin_B12_transport_and_metabolism_Main_Pathway	-5.72872	0.00329247
NCI_p75_NTR_mediated_signaling_Main_Pathway	-5.49859	0.0401081
reactome_Glyoxylate_metabolism_Main_Pathway	-4.89828	0.0204394
NCI_Class_I_PI3K_signaling_events_mediated_by_Akt_Main_Pathway	-4.6498	0.0388299
KEGG_RIG_I_like_receptor_signaling_Main_Pathway	-4.47495	0.045997
reactome_RNA_Polymerase_I_Chain_Elongation_Main_Pathway	-3.5133	0.0123901
reactome_NoRC_negatively_regulates_rRNA_expression_Main_Pathway	-2.98188	0.0368498
reactome_SIRT1_negatively_regulates_rRNA_Expression_Main_Pathway	-2.20414	0.00782978
