# Supplementary material for: Transcriptome-Wide Analysis of Pituitary and Ectopic Adrenocorticotropic Hormone-Secreting Tumors
Source: Cancers (Basel). 2025 Feb 15;17(4):658. doi: 10.3390/cancers17040658 (PMC11852724; doi:10.3390/cancers17040658)
Supplement: Supplementary file 1 [file cancers-17-00658-s001.zip › Table_S7.xlsx]

## Sheet: Upregulated pathways
Molecular pathway ID	Average PAL	p-value
reactome_Toxicity_of_botulinum_toxin_type_E_BoNT_E__Main_Pathway	364.641	0.000151346
reactome_Opioid_Signalling_Main_Pathway	313.088	3.57942e-06
reactome_Neurofascin_interactions_Main_Pathway	294.148	0.00140231
reactome_Toxicity_of_botulinum_toxin_type_A_BoNT_A__Main_Pathway	291.364	0.000291963
reactome_Toxicity_of_botulinum_toxin_type_C_BoNT_C__Main_Pathway	288.792	2.86849e-07
reactome_Toxicity_of_botulinum_toxin_type_B_BoNT_B__Main_Pathway	270.761	2.20662e-05
reactome_Toxicity_of_botulinum_toxin_type_G_BoNT_G__Main_Pathway	238.899	0.00168133
NCI_Effects_of_Botulinum_toxin_Main_Pathway	233.401	8.65377e-06
reactome_GABA_synthesis_release_reuptake_and_degradation_Main_Pathway	233.289	1.78638e-06
NCI_Plasma_membrane_estrogen_receptor_signaling_Pathway_(JNK_cascade)	227.523	0.00573878
KEGG_Signaling_pathways_regulating_pluripotency_of_stem_cells_Main_Pathway	219.762	0.00367475
reactome_Catecholamine_biosynthesis_Main_Pathway	217.441	0.000116612
KEGG_Nicotine_addiction_Main_Pathway	200.396	3.98187e-06
biocarta_deregulation_of_cdk5_in_alzheimers_disease_Main_Pathway	199.356	0.00237593
biocarta_deregulation_of_cdk5_in_alzheimers_disease_Pathway_(apoptosis)	199.356	0.00237593
NCI_LPA_receptor_mediated_events_Pathway_(positive_regulation_of_microtubule_depolymerization)	196.635	0.000347338
reactome_Ketone_body_catabolism_Main_Pathway	192.924	3.46488e-05
reactome_Serotonin_and_melatonin_biosynthesis_Main_Pathway	186.926	5.89915e-06
reactome_Dopamine_Neurotransmitter_Release_Cycle_Main_Pathway	186.063	0.000125952
reactome_Serotonin_Neurotransmitter_Release_Cycle_Main_Pathway	186.063	0.000125952
reactome_Insulin_processing_Main_Pathway	185.219	2.4984e-09
NCI_EPHA_forward_signaling_Pathway_(actin_filament_depolymerization)	181.328	0.00106469
reactome_Amino_acid_and_oligopeptide_SLC_transporters_Main_Pathway	179.67	0.000412834
reactome_Transport_of_inorganic_cations_anions_and_amino_acids_oligopeptides_Main_Pathway	179.67	0.000412834
reactome_TWIK_related_potassium_channel_TREK__Main_Pathway	178.161	0.000155913
reactome_Androgen_biosynthesis_Main_Pathway	173.145	0.000102624
reactome_Carnitine_synthesis_Main_Pathway	167.686	0.00344796
KEGG_Lipoic_acid_metabolism_Main_Pathway	164.944	0.0176456
biocarta_lissencephaly_gene_lis1_in_neuronal_migration_and_development_Pathway_(negative_regulation_of_microtubule_depolymerization)	164.897	2.77194e-05
reactome_Astrocytic_Glutamate_Glutamine_Uptake_And_Metabolism_Main_Pathway	164.702	0.00655098
reactome_Norepinephrine_Neurotransmitter_Release_Cycle_Main_Pathway	162.172	0.000527624
KEGG_Ubiquinone_and_other_terpenoid_quinone_biosynthesis_Main_Pathway	159.714	0.0375232
KEGG_Alzheimer_s_disease_Main_Pathway	159.29	0.00450872
reactome_Toxicity_of_botulinum_toxin_type_D_BoNT_D__Main_Pathway	158.963	0.0109396
reactome_Toxicity_of_botulinum_toxin_type_F_BoNT_F__Main_Pathway	158.963	0.0109396
reactome_GABA_A_rho_receptor_activation_Main_Pathway	158.278	0.000953789
KEGG_Synaptic_vesicle_cycle_Main_Pathway	157.243	1.09938e-06
reactome_JNK_c_Jun_kinases_phosphorylation_and_activation_mediated_by_activated_human_TAK1_Main_Pathway	155.758	0.00155645
NCI_ErbB4_signaling_events_Pathway_(axon_guidance)	146.805	0.00205495
NCI_ErbB4_signaling_events_Pathway_(heart_development)	146.805	0.00205495
reactome_Synthesis_of_PIPs_at_the_late_endosome_membrane_Main_Pathway	140.698	0.00311843
reactome_Acetylcholine_Neurotransmitter_Release_Cycle_Main_Pathway	140.164	0.000191143
reactome_E2F_enabled_inhibition_of_pre_replication_complex_formation_Main_Pathway	135.346	0.0382813
reactome_NrCAM_interactions_Main_Pathway	135.106	0.00232637
biocarta_gamma_aminobutyric_acid_receptor_life_cycle_Main_Pathway	134.738	8.73996e-05
reactome_Voltage_gated_Potassium_channels_Main_Pathway	133.639	3.46488e-05
reactome_Ubiquinol_biosynthesis_Main_Pathway	133.322	0.0468078
reactome_Biotin_transport_and_metabolism_Main_Pathway	130.013	0.0428713
reactome_Synthesis_secretion_and_inactivation_of_Glucose_dependent_Insulinotropic_Polypeptide_GIP__Main_Pathway	129.708	2.09913e-05
reactome_Synthesis_secretion_and_inactivation_of_Glucagon_like_Peptide_1_GLP_1__Main_Pathway	129.582	0.000170241
NCI_ErbB4_signaling_events_Pathway_(neural_crest_cell_migration)	128.553	0.0452141
NCI_ErbB2_ErbB3_signaling_events_Pathway_(cell_migration)	126.506	0.000544412
reactome_Synthesis_of_very_long_chain_fatty_acyl_CoAs_Main_Pathway	124.49	0.000338794
NCI_ATM_Pathway_(G2_M_transition_checkpoint)	119.477	0.000233604
reactome_POU5F1_OCT4_SOX2_NANOG_repress_genes_related_to_differentiation_Main_Pathway	119.347	0.0266498
biocarta_lissencephaly_gene_lis1_in_neuronal_migration_and_development_Main_Pathway	118.086	0.00333449
NCI_N_cadherin_signaling_events_Pathway_(regulation_of_synapse_organization)	115.93	3.97702e-06
reactome_Glutamate_Neurotransmitter_Release_Cycle_Main_Pathway	114.608	9.07792e-05
NCI_RhoA_signaling_Pathway_(Golgi_organization)	114.15	0.0319676
reactome_N_Glycan_antennae_elongation_Main_Pathway	113.543	0.000289095
reactome_ATP_sensitive_Potassium_channels_Main_Pathway	112.861	0.00268402
reactome_Electric_Transmission_Across_Gap_Junctions_Main_Pathway	112.505	0.0140498
reactome_Biosynthesis_of_the_N_glycan_precursor_dolichol_lipid_linked_oligosaccharide_LLO_and_transfer_to_a_nascent_protein_Main_Pathway	112.422	0.023488
reactome_Vasopressin_like_receptors_Main_Pathway	111.818	0.0132836
reactome_Bile_salt_and_organic_anion_SLC_transporters_Main_Pathway	110.594	0.0190239
biocarta_sprouty_regulation_of_tyrosine_kinase_signals_Pathway_(cell_migration)	110.1	0.00451671
biocarta_calcium_signaling_by_hbx_of_hepatitis_b_virus_Pathway_(viral_genome_replication)	109.591	0.00168964
reactome_Trafficking_of_GluR2_containing_AMPA_receptors_Main_Pathway	109.073	0.000119894
KEGG_Synthesis_and_degradation_of_ketone_bodies_Main_Pathway	105.474	0.00836182
reactome_Phenylalanine_and_tyrosine_catabolism_Main_Pathway	104.16	0.000488067
reactome_Glucocorticoid_biosynthesis_Main_Pathway	103.297	0.00266946
reactome_Presynaptic_phase_of_homologous_DNA_pairing_and_strand_exchange_Main_Pathway	102.269	0.0453251
reactome_Interconversion_of_2_oxoglutarate_and_2_hydroxyglutarate_Main_Pathway	102.218	0.00684184
KEGG_Lysine_degradation_Main_Pathway	101.587	0.0075033
KEGG_Protein_export_Main_Pathway	101.289	0.00884222
NCI_Signaling_events_mediated_by_focal_adhesion_kinase_Pathway_(apoptosis)	101.06	0.00233657
reactome_Synthesis_of_Ketone_Bodies_Main_Pathway	100.584	0.000916729
NCI_Reelin_signaling_Pathway_(long_term_memory)	99.3813	0.00884222
biocarta_role_of_mef2d_in_t_cell_apoptosis_Main_Pathway	98.1231	0.000112747
reactome_Peptide_chain_elongation_Main_Pathway	97.2319	0.00696338
reactome_Eukaryotic_Translation_Termination_Main_Pathway	96.3172	0.00791264
reactome_Viral_mRNA_Translation_Main_Pathway	95.9299	0.00796352
reactome_Propionyl_CoA_catabolism_Main_Pathway	95.788	0.0226372
reactome_SRP_dependent_cotranslational_protein_targeting_to_membrane_Main_Pathway	95.2851	0.0073796
reactome_Processing_of_DNA_ends_prior_to_end_rejoining_Main_Pathway	95.1644	0.0148835
reactome_Processing_of_DNA_double_strand_break_ends_Main_Pathway	94.7819	0.0209692
KEGG_Glycosylphosphatidylinositol_GPI_anchor_biosynthesis_Main_Pathway	93.8785	0.00130078
reactome_Activation_of_G_protein_gated_Potassium_channels_Main_Pathway	93.4912	0.00221634
reactome_Inhibition_of_voltage_gated_Ca2_channels_via_Gbeta_gamma_subunits_Main_Pathway	93.4912	0.00221634
reactome_Nonsense_Mediated_Decay_NMD_independent_of_the_Exon_Junction_Complex_EJC__Main_Pathway	93.0048	0.00949801
reactome_Formation_of_a_pool_of_free_40S_subunits_Main_Pathway	92.4582	0.00982754
reactome_Amino_acid_synthesis_and_interconversion_transamination__Main_Pathway	92.2944	0.00387431
reactome_Synthesis_of_PIPs_at_the_ER_membrane_Main_Pathway	91.8584	0.000191935
NCI_BARD1_signaling_events_Pathway_(DNA_damage_checkpoint)	89.6589	0.017347
reactome_L13a_mediated_translational_silencing_of_Ceruloplasmin_expression_Main_Pathway	89.1214	0.0102697
reactome_Branched_chain_amino_acid_catabolism_Main_Pathway	88.9081	0.00745124
reactome_Post_transcriptional_silencing_by_small_RNAs_Main_Pathway	88.4232	0.0214013
reactome_GTP_hydrolysis_and_joining_of_the_60S_ribosomal_subunit_Main_Pathway	88.2272	0.010069
reactome_Respiratory_electron_transport_Main_Pathway	88.1712	0.0294743
KEGG_Caffeine_metabolism_Main_Pathway	87.7375	0.0123694
reactome_Formation_of_the_ternary_complex_and_subsequently_the_43S_complex_Main_Pathway	87.6601	0.0131395
NCI_ATR_signaling_Pathway_(response_to_G2_M_transition_DNA_damage_checkpoint_signal)	87.1051	0.0125323
reactome_Release_of_eIF4E_Main_Pathway	87.0609	0.0101705
reactome_Class_C_3_Metabotropic_glutamate_pheromone_receptors__Main_Pathway	87.0217	0.00841163
reactome_Synthesis_of_PIPs_at_the_Golgi_membrane_Main_Pathway	86.7851	1.29996e-05
reactome_Activation_of_PKB_Main_Pathway	86.7241	1.08683e-05
reactome_Reduction_of_cytosolic_Ca_levels_Main_Pathway	86.5638	0.0210457
reactome_Eukaryotic_Translation_Elongation_Main_Pathway	85.7542	0.000157987
reactome_PKA_mediated_phosphorylation_of_key_metabolic_factors_Main_Pathway	85.681	0.000820261
reactome_Ribosomal_scanning_and_start_codon_recognition_Main_Pathway	85.1896	0.011105
reactome_Synthesis_of_glycosylphosphatidylinositol_GPI__Main_Pathway	84.8439	0.000687418
reactome_Translation_initiation_complex_formation_Main_Pathway	84.5603	0.0121467
reactome_Nonsense_Mediated_Decay_NMD_enhanced_by_the_Exon_Junction_Complex_EJC__Main_Pathway	83.7194	0.00995001
NCI_ErbB4_signaling_events_Pathway_(cell_proliferation)	83.0399	0.0134035
NCI_Circadian_rhythm_Main_Pathway	82.2575	0.0276186
NCI_Circadian_rhythm_Pathway_(S_phase_of_mitotic_cell_cycle)	82.2575	0.0276186
NCI_Circadian_rhythm_Pathway_(chromatin_modification)	82.2575	0.0276186
reactome_Ligand_gated_ion_channel_transport_Main_Pathway	81.7363	0.0031134
NCI_LKB1_signaling_events_Pathway_(establishment_of_cell_polarity)	81.728	0.00227967
reactome_L1CAM_interactions_Main_Pathway	81.5834	0.00322941
reactome_PKA_mediated_phosphorylation_of_CREB_Main_Pathway	81.4505	0.00198093
reactome_G_protein_activation_Main_Pathway	81.4327	0.0024148
reactome_Nef_mediated_downregulation_of_MHC_class_I_complex_cell_surface_expression_Main_Pathway	81.1402	0.0083094
biocarta_sumoylation_by_ranbp2_regulates_transcriptional_repression_Main_Pathway	81.0376	0.00930901
KEGG_Ribosome_Main_Pathway	80.9153	0.0121837
NCI_ATR_signaling_Pathway_(Pathway_negative_regulation_of_transcription_during_mitosis_via_CHEK1)	79.909	0.0188269
reactome_Unblocking_of_NMDA_receptor_glutamate_binding_and_activation_Main_Pathway	79.3133	0.0112117
NCI_ATM_Pathway_(double_strand_break_repair_via_nonhomologous_end_joining)	79.0102	0.0395543
reactome_Kinesins_Main_Pathway	78.1903	0.030826
NCI_ATR_signaling_Main_Pathway	78.1402	0.0224328
NCI_FGF_signaling_Pathway_(negative_regulation_of_apoptosis)	77.974	0.0155111
KEGG_Fatty_acid_biosynthesis_Main_Pathway	77.8904	0.0122099
biocarta_polyadenylation_of_mrna_Main_Pathway	77.837	0.015323
KEGG_Tuberculosis_Main_Pathway	77.8142	5.9731e-05
NCI_ATR_signaling_Pathway_(regulation_of_double_strand_break_repair_via_homologous_recombination)	76.8619	0.0305597
NCI_p75_NTR_mediated_signaling_Pathway_(cell_cycle_arrest)	76.7823	0.00264374
reactome_S6K1_mediated_signalling_Main_Pathway	76.5314	0.000146675
reactome_Activation_of_BIM_and_translocation_to_mitochondria_Main_Pathway	76.0975	0.00126762
reactome_Activation_of_the_mRNA_upon_binding_of_the_cap_binding_complex_and_eIFs_and_subsequent_binding_to_43S_Main_Pathway	75.5066	0.0212133
reactome_Vpr_mediated_induction_of_apoptosis_by_mitochondrial_outer_membrane_permeabilization_Main_Pathway	74.9609	0.0489186
reactome_Purine_ribonucleoside_monophosphate_biosynthesis_Main_Pathway	74.8394	0.0247621
reactome_APC_C_Cdc20_mediated_degradation_of_mitotic_proteins_Main_Pathway	74.3756	0.0155111
reactome_Inactivation_of_APC_C_via_direct_inhibition_of_the_APC_C_complex_Main_Pathway	74.3756	0.0155111
reactome_Serotonin_receptors_Main_Pathway	74.0932	0.00791264
reactome_Processing_of_Intronless_Pre_mRNAs_Main_Pathway	73.8516	0.0437945
reactome_Cyclin_B2_mediated_events_Main_Pathway	73.5701	0.0424442
reactome_Gluconeogenesis_Main_Pathway	73.4832	0.000220751
biocarta_regulation_of_spermatogenesis_by_crem_Pathway_(spermatogenesis)	73.1547	0.034241
KEGG_Selenocompound_metabolism_Main_Pathway	72.9018	0.0301105
reactome_Dual_incision_reaction_in_TC_NER_Main_Pathway	71.8879	0.0301736
reactome_Formation_of_transcription_coupled_NER_TC_NER_repair_complex_Main_Pathway	71.8879	0.0301736
reactome_Vitamin_D_calciferol_metabolism_Main_Pathway	71.699	0.0418553
reactome_ER_Quality_Control_Compartment_ERQC__Main_Pathway	71.4683	0.0107281
reactome_Inhibition_of_replication_initiation_of_damaged_DNA_by_RB1_E2F1_Main_Pathway	71.2228	0.0387411
reactome_Glycolysis_Main_Pathway	70.971	0.000380038
NCI_FGF_signaling_Pathway_(cell_migration)	70.9623	0.0020785
KEGG_mRNA_surveillance_Main_Pathway	70.5986	0.00487412
reactome_CREB_phosphorylation_through_the_activation_of_CaMKII_Main_Pathway	70.2728	0.0085266
NCI_N_cadherin_signaling_events_Pathway_(axonogenesis)	70.0889	0.00365026
reactome_Mitotic_Prometaphase_Main_Pathway	70.0599	0.0408003
reactome_Linoleic_acid_LA_metabolism_Main_Pathway	69.9799	0.0369793
reactome_Organic_cation_transport_Main_Pathway	69.4465	0.0017215
reactome_Dual_incision_reaction_in_GG_NER_Main_Pathway	69.0659	0.018338
reactome_Formation_of_incision_complex_in_GG_NER_Main_Pathway	69.0659	0.018338
reactome_Signaling_by_Activin_Main_Pathway	68.5919	0.0041375
reactome_Dopamine_receptors_Main_Pathway	68.5412	0.0381062
reactome_APC_Cdc20_mediated_degradation_of_Nek2A_Main_Pathway	68.1057	0.017216
biocarta_role_of_brca1_brca2_and_atr_in_cancer_susceptibility_Pathway_(regulation_of_DNA_replication)	67.7019	0.0234983
KEGG_RNA_polymerase_Main_Pathway	67.3034	0.0197085
KEGG_Propanoate_metabolism_Main_Pathway	67.2161	0.0294743
biocarta_cell_cycle_g2_m_checkpoint_Pathway_(DNA_repair)	67.1615	0.00951462
NCI_Fc_epsilon_receptor_I_signaling_in_mast_cells_Pathway_(regulation_of_mast_cell_degranulation)	67.0036	0.00591533
reactome_Phosphorylation_of_the_APC_C_Main_Pathway	66.5287	0.0159895
NCI_Signaling_events_mediated_by_Hepatocyte_Growth_Factor_Receptor_c_Met__Pathway_(translational_initiation)	66.1844	0.00334636
reactome_The_fatty_acid_cycling_model_Main_Pathway	66.1698	0.0156098
reactome_The_proton_buffering_model_Main_Pathway	66.1698	0.0156098
reactome_Resolution_of_Sister_Chromatid_Cohesion_Main_Pathway	65.9758	0.0432318
KEGG_Citrate_cycle_TCA_cycle__Main_Pathway	65.912	0.00466789
reactome_Resolution_of_AP_sites_via_the_single_nucleotide_replacement_Main_Pathway	65.8034	0.0386885
KEGG_D_Glutamine_and_D_glutamate_metabolism_Main_Pathway	65.6597	0.00198093
KEGG_Proximal_tubule_bicarbonate_reclamation_Main_Pathway	65.6597	0.00198093
reactome_CREB_phosphorylation_through_the_activation_of_Adenylate_Cyclase_Main_Pathway	65.2411	0.00288132
NCI_mTOR_signaling_Pathway_(translational_initiation)	65.2143	5.89915e-06
reactome_PP2A_mediated_dephosphorylation_of_key_metabolic_factors_Main_Pathway	65.1441	0.00307613
reactome_Small_interfering_RNA_siRNA_biogenesis_Main_Pathway	64.926	0.0138295
reactome_Transport_of_the_SLBP_independent_Mature_mRNA_Main_Pathway	64.5487	0.0401414
KEGG_Oxidative_phosphorylation_Main_Pathway	64.5454	0.0230124
reactome_Regulation_of_Glucokinase_by_Glucokinase_Regulatory_Protein_Main_Pathway	64.5226	0.015711
reactome_snRNP_Assembly_Main_Pathway	64.4546	0.0310212
KEGG_SNARE_interactions_in_vesicular_transport_Main_Pathway	64.4436	0.0155111
reactome_Synthesis_of_GDP_mannose_Main_Pathway	64.2709	0.00865852
reactome_mTOR_signalling_Main_Pathway	64.0596	0.00186837
NCI_Validated_nuclear_estrogen_receptor_beta_network_Main_Pathway	63.8993	0.00746514
reactome_MicroRNA_miRNA_biogenesis_Main_Pathway	63.849	0.00172894
reactome_Interaction_With_The_Zona_Pellucida_Main_Pathway	63.1286	0.00696338
reactome_DSCAM_interactions_Main_Pathway	62.9904	0.00311843
KEGG_Fatty_acid_degradation_Main_Pathway	62.9307	0.0225857
reactome_Regulation_of_Rheb_GTPase_activity_by_AMPK_Main_Pathway	62.8377	0.0182474
reactome_Transport_of_Mature_mRNA_Derived_from_an_Intronless_Transcript_Main_Pathway	62.6998	0.03134
reactome_Cyclin_A_B1_associated_events_during_G2_M_transition_Main_Pathway	62.4929	0.00678453
KEGG_Valine_leucine_and_isoleucine_degradation_Main_Pathway	62.0483	0.0187279
reactome_alpha_linolenic_acid_ALA_metabolism_Main_Pathway	61.9927	0.0417591
KEGG_Peroxisome_Main_Pathway	61.8215	0.0134904
NCI_ATM_Pathway_(chromatin_remodeling)	61.807	0.0258029
reactome_SUMO_is_proteolytically_processed_Main_Pathway	61.6731	0.036396
reactome_Transport_of_the_SLBP_Dependant_Mature_mRNA_Main_Pathway	61.5975	0.0393631
KEGG_Butanoate_metabolism_Main_Pathway	61.506	0.0319702
reactome_NEP_NS2_Interacts_with_the_Cellular_Export_Machinery_Main_Pathway	61.4194	0.0171205
NCI_PLK1_signaling_events_Pathway_(regulation_of_centriole_centriole_cohesion)	61.3238	0.0462631
reactome_Transport_of_Ribonucleoproteins_into_the_Host_Nucleus_Main_Pathway	61.3098	0.0269785
reactome_Vpr_mediated_nuclear_import_of_PICs_Main_Pathway	61.1635	0.038026
biocarta_erk_and_pi_3_kinase_are_necessary_for_collagen_binding_in_corneal_epithelia_Pathway_(cell_matrix_adhesion)	60.9362	9.65559e-05
reactome_Regulation_of_APC_C_activators_between_G1_S_and_early_anaphase_Main_Pathway	60.8438	0.0425529
biocarta_nitric_oxide_signaling_Main_Pathway	60.7593	0.00411172
NCI_ErbB4_signaling_events_Pathway_(apoptosis)	60.582	0.0046753
NCI_ErbB4_signaling_events_Pathway_(chemotaxis)	60.582	0.0046753
NCI_ErbB4_signaling_events_Pathway_(dendrite_morphogenesis)	60.582	0.0046753
reactome_Alpha_oxidation_of_phytanate_Main_Pathway	60.5224	0.0211437
reactome_APC_C_Cdc20_mediated_degradation_of_Cyclin_B_Main_Pathway	60.452	0.0250727
reactome_Cytosolic_sensors_of_pathogen_associated_DNA_Main_Pathway	60.3451	0.0381062
reactome_ATF6_alpha_activates_chaperones_Main_Pathway	60.1984	0.0147135
reactome_Recruitment_of_repair_and_signaling_proteins_to_double_strand_breaks_Main_Pathway	60.1871	0.0188897
reactome_Integration_of_energy_metabolism_Main_Pathway	60.0876	0.000140837
reactome_Nuclear_import_of_Rev_protein_Main_Pathway	59.9424	0.0223904
reactome_Synthesis_secretion_and_deacylation_of_Ghrelin_Main_Pathway	59.9236	0.00295086
NCI_Nongenotropic_Androgen_signaling_Pathway_(cAMP_biosynthetic_process)	59.0969	0.00311787
NCI_Sumoylation_by_RanBP2_regulates_transcriptional_repression_Main_Pathway	58.4689	0.00136484
biocarta_endocytotic_role_of_ndk_phosphins_and_dynamin_Main_Pathway	58.3742	0.0011575
reactome_Pyruvate_metabolism_Main_Pathway	58.2632	0.0470776
biocarta_opposing_roles_of_aif_in_apoptosis_and_cell_survival_Main_Pathway	58.0983	0.00220696
biocarta_opposing_roles_of_aif_in_apoptosis_and_cell_survival_Pathway_(DNA_fragmentation_during_apoptosis)	58.0983	0.00220696
biocarta_opposing_roles_of_aif_in_apoptosis_and_cell_survival_Pathway_(removal_of_superoxide_radicals)	58.0983	0.00220696
reactome_RNA_Polymerase_III_Chain_Elongation_Main_Pathway	58.0337	0.0264717
reactome_Synthesis_of_IPs_in_the_nucleus_Main_Pathway	57.6922	0.000207326
KEGG_Basal_transcription_factors_Main_Pathway	57.5418	0.017216
reactome_Inhibition_of_TSC_complex_formation_by_PKB_Main_Pathway	57.2368	0.0489186
NCI_ErbB1_downstream_signaling_Pathway_(tight_junction_assembly)	57.1522	0.0230313
reactome_Conversion_from_APC_C_Cdc20_to_APC_C_Cdh1_in_late_anaphase_Main_Pathway	57.1448	0.0166789
reactome_Deadenylation_of_mRNA_Main_Pathway	57.07	0.023967
reactome_Na_Cl_dependent_neurotransmitter_transporters_Main_Pathway	56.9475	0.0257211
reactome_HIV_Transcription_Initiation_Main_Pathway	56.9357	0.0392239
reactome_RNA_Polymerase_II_HIV_Promoter_Escape_Main_Pathway	56.9357	0.0392239
reactome_RNA_Polymerase_II_Promoter_Escape_Main_Pathway	56.9357	0.0392239
reactome_RNA_Polymerase_II_Transcription_Initiation_And_Promoter_Clearance_Main_Pathway	56.9357	0.0392239
reactome_RNA_Polymerase_II_Transcription_Initiation_Main_Pathway	56.9357	0.0392239
reactome_RNA_Polymerase_II_Transcription_Pre_Initiation_And_Promoter_Opening_Main_Pathway	56.9357	0.0392239
reactome_Transcription_of_the_HIV_genome_Main_Pathway	56.9357	0.0392239
biocarta_atm_signaling_Pathway_(Pathway_protein_ubiquitination_of_ATM)	56.3644	0.000843664
reactome_Transport_of_Mature_mRNA_derived_from_an_Intron_Containing_Transcript_Main_Pathway	56.0215	0.0422418
KEGG_Vitamin_B6_metabolism_Main_Pathway	55.0774	0.010215
reactome_Recruitment_of_NuMA_to_mitotic_centrosomes_Main_Pathway	54.997	0.0435616
NCI_ATM_Main_Pathway	54.5117	0.0296731
reactome_Separation_of_Sister_Chromatids_Main_Pathway	54.4908	0.0493934
reactome_RIG_I_MDA5_mediated_induction_of_IFN_alpha_beta_pathways_Main_Pathway	54.1737	0.000820112
reactome_Rev_mediated_nuclear_export_of_HIV_RNA_Main_Pathway	53.7564	0.0201729
reactome_Formation_of_HIV_elongation_complex_in_the_absence_of_HIV_Tat_Main_Pathway	53.709	0.0310162
reactome_Formation_of_RNA_Pol_II_elongation_complex_Main_Pathway	53.709	0.0310162
biocarta_eukaryotic_protein_translation_Main_Pathway	53.462	0.0190132
reactome_Ras_activation_uopn_Ca2_infux_through_NMDA_receptor_Main_Pathway	53.4541	0.0408158
reactome_Synthesis_of_dolichyl_phosphate_mannose_Main_Pathway	53.3317	0.0165243
reactome_Cleavage_of_Growing_Transcript_in_the_Termination_Region_Main_Pathway	53.0888	0.0455628
reactome_mRNA_3_end_processing_Main_Pathway	53.0888	0.0455628
reactome_Citric_acid_cycle_TCA_cycle__Main_Pathway	52.9683	0.0345486
reactome_Glucagon_type_ligand_receptors_Main_Pathway	52.5571	0.0432684
biocarta_mechanism_of_protein_import_into_the_nucleus_Main_Pathway	52.5067	0.0181802
reactome_NADE_modulates_death_signalling_Main_Pathway	52.4396	0.0330229
reactome_Transport_of_nucleosides_and_free_purine_and_pyrimidine_bases_across_the_plasma_membrane_Main_Pathway	52.2894	0.0276186
reactome_Mitochondrial_tRNA_aminoacylation_Main_Pathway	52.2433	0.0434964
reactome_Formation_of_HIV_1_elongation_complex_containing_HIV_1_Tat_Main_Pathway	52.2214	0.0343571
biocarta_basic_mechanisms_of_sumoylation_Main_Pathway	52.0671	0.0319702
biocarta_basic_mechanisms_of_sumoylation_Pathway_(protein_modification_process)	52.0671	0.0319702
reactome_SUMO_is_transferred_from_E1_to_E2_UBE2I_UBC9__Main_Pathway	52.0671	0.0319702
reactome_Insulin_receptor_recycling_Main_Pathway	52.0083	0.000135499
reactome_RNA_Polymerase_III_Transcription_Initiation_From_Type_1_Promoter_Main_Pathway	51.4633	0.0178213
NCI_ErbB4_signaling_events_Pathway_(glial_cell_differentiation)	51.356	0.0193895
KEGG_Alanine_aspartate_and_glutamate_metabolism_Main_Pathway	51.3116	0.0201729
reactome_RNA_Polymerase_III_Transcription_Initiation_From_Type_2_Promoter_Main_Pathway	51.1254	0.0199133
KEGG_Phagosome_Main_Pathway	50.958	0.0312721
reactome_Circadian_Clock_Main_Pathway	50.8737	0.0216189
biocarta_role_of_brca1_brca2_and_atr_in_cancer_susceptibility_Pathway_(Pathway_protein_ubiquitination_of_ATM_BRCA1)	50.7406	0.00216186
reactome_RNA_Polymerase_II_Transcription_Elongation_Main_Pathway	50.2317	0.0208339
biocarta_rac1_cell_motility_signaling_Pathway_(phosphatidic_acid_metabolic_process)	50.102	5.89915e-06
NCI_p75_NTR_mediated_signaling_Pathway_(activation_of_caspase_activity)	49.8279	0.0311732
NCI_S1P3_Pathway_(Sinus_Bradycardia)	49.7701	0.0354996
reactome_Lysosome_Vesicle_Biogenesis_Main_Pathway	49.7195	0.00655098
reactome_Synthesis_of_IP2_IP_and_Ins_in_the_cytosol_Main_Pathway	49.341	0.000616984
reactome_NCAM_signaling_for_neurite_out_growth_Main_Pathway	49.1622	0.00198784
KEGG_Terpenoid_backbone_biosynthesis_Main_Pathway	48.977	0.0425529
NCI_Lissencephaly_gene_LIS1_in_neuronal_migration_and_development_Main_Pathway	48.9033	0.00586865
biocarta_spliceosomal_assembly_Main_Pathway	48.6444	0.00998808
NCI_CDC42_signaling_events_Pathway_(establishment_of_cell_polarity)	48.5847	0.000881325
reactome_Golgi_Associated_Vesicle_Biogenesis_Main_Pathway	48.5832	0.0305774
reactome_Tat_mediated_elongation_of_the_HIV_1_transcript_Main_Pathway	48.5786	0.0231937
reactome_Formation_of_tubulin_folding_intermediates_by_CCT_TriC_Main_Pathway	48.3812	0.0437945
reactome_RNA_Polymerase_II_Pre_transcription_Events_Main_Pathway	48.2289	0.0240733
reactome_RNA_Polymerase_I_Promoter_Escape_Main_Pathway	48.0826	0.0210457
biocarta_rac1_cell_motility_signaling_Pathway_(actin_filament_organization)	47.9359	2.52858e-05
reactome_COPI_Mediated_Transport_Main_Pathway	47.28	0.0195694
reactome_Activation_of_Rac_Main_Pathway	47.1814	0.000478102
biocarta_control_of_skeletal_myogenesis_by_hdac_and_calcium_calmodulin_dependent_kinase_camk__Main_Pathway	47.0034	0.00164619
reactome_Interferon_gamma_signaling_Main_Pathway	46.9717	0.0195713
NCI_FGF_signaling_Main_Pathway	46.2233	0.0073796
reactome_Signaling_by_NODAL_Main_Pathway	45.9406	0.0041951
KEGG_Hippo_signaling_Main_Pathway	45.9397	0.000172357
reactome_Post_chaperonin_tubulin_folding_Main_Pathway	45.804	0.012909
biocarta_regulation_of_spermatogenesis_by_crem_Main_Pathway	45.5727	0.0307445
reactome_Glucagon_signaling_in_metabolic_regulation_Main_Pathway	45.4856	0.0233066
biocarta_cycling_of_ran_in_nucleocytoplasmic_transport_Main_Pathway	45.4596	0.0104102
biocarta_transcription_factor_creb_and_its_extracellular_signals_Main_Pathway	45.4299	0.000157355
reactome_Synthesis_of_PIPs_at_the_early_endosome_membrane_Main_Pathway	44.5441	0.0241489
KEGG_Primary_bile_acid_biosynthesis_Main_Pathway	44.494	0.0453821
reactome_Regulation_of_AMPK_activity_via_LKB1_Main_Pathway	44.0446	0.0217118
NCI_mTOR_signaling_Pathway_(Pathway_rRNA_transcription_via_RRN3)	43.9463	0.000117096
reactome_ABCA_transporters_in_lipid_homeostasis_Main_Pathway	43.6726	0.013197
NCI_mTOR_signaling_Pathway_(lipid_biosynthetic_process)	43.5913	0.0141445
reactome_Golgi_Cisternae_Pericentriolar_Stack_Reorganization_Main_Pathway	43.0002	0.00704127
KEGG_Pyruvate_metabolism_Main_Pathway	42.9862	0.0131395
KEGG_Ubiquitin_mediated_proteolysis_Main_Pathway	42.7919	0.0124973
KEGG_N_Glycan_biosynthesis_Main_Pathway	42.6692	0.0152328
NCI_CDC42_signaling_events_Pathway_(RNA_splicing)	42.601	0.0418518
reactome_Recycling_pathway_of_L1_Main_Pathway	42.1527	0.00725137
reactome_Antigen_processing_Ubiquitination_Proteasome_degradation_Main_Pathway	42.0194	0.0185665
NCI_Signaling_mediated_by_p38_gamma_and_p38_delta_Main_Pathway	41.7087	0.00232637
KEGG_Glycosaminoglycan_biosynthesis_heparan_sulfate_heparin_Main_Pathway	41.6533	0.000797286
reactome_Synthesis_of_IP3_and_IP4_in_the_cytosol_Main_Pathway	41.555	0.029357
reactome_Methionine_salvage_Main_Pathway	41.4974	0.0288547
reactome_Glucagon_like_Peptide_1_GLP1_regulates_insulin_secretion_Main_Pathway	40.9145	0.0193895
NCI_Reelin_signaling_Main_Pathway	40.8598	0.00474337
biocarta_activation_of_csk_by_camp_dependent_protein_kinase_inhibits_signaling_through_the_t_cell_receptor_Main_Pathway	40.3662	0.00911362
reactome_HSF1_activation_Main_Pathway	40.0447	0.00432541
reactome_Elongation_arrest_and_recovery_Main_Pathway	39.9223	0.0239177
reactome_HIV_elongation_arrest_and_recovery_Main_Pathway	39.9223	0.0239177
reactome_Pausing_and_recovery_of_HIV_elongation_Main_Pathway	39.9223	0.0239177
reactome_PKA_activation_in_glucagon_signalling_Main_Pathway	39.1568	0.0256626
reactome_Uptake_and_function_of_anthrax_toxins_Main_Pathway	39.1261	0.00562109
KEGG_Dopaminergic_synapse_Main_Pathway	38.2307	0.00141977
biocarta_erk_and_pi_3_kinase_are_necessary_for_collagen_binding_in_corneal_epithelia_Main_Pathway	38.2266	0.000496247
reactome_Regulation_of_cholesterol_biosynthesis_by_SREBP_SREBF__Main_Pathway	38.075	0.0105524
reactome_Transferrin_endocytosis_and_recycling_Main_Pathway	37.8464	0.00149199
reactome_Synthesis_of_pyrophosphates_in_the_cytosol_Main_Pathway	37.8422	0.0410083
reactome_Pausing_and_recovery_of_Tat_mediated_HIV_elongation_Main_Pathway	37.4297	0.0289578
reactome_Tat_mediated_HIV_elongation_arrest_and_recovery_Main_Pathway	37.4297	0.0289578
KEGG_RNA_transport_Main_Pathway	37.2551	0.0351991
KEGG_Regulation_of_actin_cytoskeleton_Main_Pathway	36.8152	0.000232067
NCI_Glucocorticoid_receptor_regulatory_network_Main_Pathway	36.6477	0.000233604
NCI_ErbB2_ErbB3_signaling_events_Pathway_(heart_morphogenesis)	36.6261	0.0456006
NCI_ErbB2_ErbB3_signaling_events_Pathway_(mammary_gland_morphogenesis)	36.6261	0.0456006
NCI_ErbB2_ErbB3_signaling_events_Pathway_(nervous_system_development)	36.6261	0.0456006
reactome_DARPP_32_events_Main_Pathway	36.4354	0.00763218
reactome_RNA_Polymerase_I_Transcription_Initiation_Main_Pathway	36.2798	0.00485187
biocarta_rna_polymerase_iii_transcription_Main_Pathway	36.0953	0.0215747
biocarta_rna_polymerase_iii_transcription_Pathway_(Pathway_transcription_initiation_via_BDP1)	36.0953	0.0215747
biocarta_how_progesterone_initiates_the_oocyte_maturation_Pathway_(oocyte_maturation)	35.8518	0.0409286
reactome_Translocation_of_GLUT4_to_the_plasma_membrane_Main_Pathway	35.7412	0.0245373
NCI_mTOR_signaling_Pathway_(regulation_of_actin_cytoskeleton_organization)	35.6626	0.0339731
NCI_mTOR_signaling_Pathway_(regulation_of_protein_stability)	35.6626	0.0339731
KEGG_MicroRNAs_in_cancer_Main_Pathway	35.4788	7.47179e-05
biocarta_regulation_of_pgc_1a_Main_Pathway	35.4118	0.0396996
reactome_Deposition_of_new_CENPA_containing_nucleosomes_at_the_centromere_Main_Pathway	35.3336	0.0236042
NCI_BARD1_signaling_events_Pathway_(protein_ubiquitination)	35.058	0.00216186
KEGG_Arginine_and_proline_metabolism_Main_Pathway	34.585	0.0288691
reactome_Meiotic_recombination_Main_Pathway	34.4812	0.0240837
reactome_Activation_of_gene_expression_by_SREBF_SREBP__Main_Pathway	34.4246	0.0453821
NCI_Arf6_downstream_Pathway_(actin_filament_bundle_formation)	34.3267	0.0290053
KEGG_Cysteine_and_methionine_metabolism_Main_Pathway	33.395	0.0483259
reactome_NOTCH1_Intracellular_Domain_Regulates_Transcription_Main_Pathway	33.3574	0.00158973
KEGG_Circadian_entrainment_Main_Pathway	33.015	0.0121406
NCI_LPA_receptor_mediated_events_Pathway_(MAPKKK_cascade)	32.9147	0.00587851
NCI_LPA_receptor_mediated_events_Pathway_(arachidonic_acid_secretion)	32.9147	0.00587851
NCI_LPA_receptor_mediated_events_Pathway_(positive_regulation_of_mitosis)	32.9147	0.00587851
biocarta_rac1_cell_motility_signaling_Main_Pathway	32.754	2.24567e-05
NCI_Internalization_of_ErbB1_Main_Pathway	32.385	0.0153327
KEGG_Retrograde_endocannabinoid_signaling_Main_Pathway	32.0215	0.0265363
reactome_HATs_acetylate_histones_Main_Pathway	30.9761	0.0346624
NCI_Degradation_of_beta_catenin_Main_Pathway	30.9308	0.00146435
biocarta_attenuation_of_gpcr_signaling_Main_Pathway	30.8793	0.0216176
reactome_RNA_Polymerase_I_Transcription_Termination_Main_Pathway	30.5692	0.0466459
reactome_TRAF6_mediated_induction_of_TAK1_complex_Main_Pathway	30.4183	0.0386885
KEGG_HTLV_I_infection_Main_Pathway	30.3166	0.00139578
KEGG_Alcoholism_Main_Pathway	30.2686	0.0133993
biocarta_b_cell_survival_Pathway_(cell_proliferation)	29.8077	0.0395675
reactome_Cyclin_D_associated_events_in_G1_Main_Pathway	29.4745	0.0149394
reactome_RMTs_methylate_histone_arginines_Main_Pathway	28.7708	0.0310356
biocarta_pkc_catalyzed_phosphorylation_of_inhibitory_phosphoprotein_of_myosin_phosphatase_Pathway_(secretion)	28.7518	0.0422418
reactome_Beta_catenin_phosphorylation_cascade_Main_Pathway	27.2631	0.000902756
reactome_CDO_in_myogenesis_Main_Pathway	26.9809	0.0134035
KEGG_Phototransduction_Main_Pathway	26.7751	0.0241064
biocarta_the_prc2_complex_sets_long_term_gene_silencing_through_modification_of_histone_tails_Main_Pathway	26.4374	0.00733522
biocarta_the_prc2_complex_sets_long_term_gene_silencing_through_modification_of_histone_tails_Pathway_(histone_deacetylation)	26.4374	0.00733522
biocarta_the_prc2_complex_sets_long_term_gene_silencing_through_modification_of_histone_tails_Pathway_(histone_methylation)	26.4374	0.00733522
biocarta_inactivation_of_gsk3_by_akt_causes_accumulation_of_b_catenin_in_alveolar_macrophages_Main_Pathway	25.2826	0.00734811
reactome_IKK_complex_recruitment_mediated_by_RIP1_Main_Pathway	25.2185	0.0165802
biocarta_signaling_pathway_from_g_protein_families_Main_Pathway	24.9868	0.00725201
reactome_Amine_ligand_binding_receptors_Main_Pathway	24.8264	0.0199398
reactome_Regulation_of_lipid_metabolism_by_Peroxisome_proliferator_activated_receptor_alpha_PPARalpha__Main_Pathway	24.5125	0.00670922
reactome_Oxidative_Stress_Induced_Senescence_Main_Pathway	24.0745	0.0485064
reactome_Cytosolic_tRNA_aminoacylation_Main_Pathway	23.0532	0.00881628
KEGG_TGF_beta_signaling_Main_Pathway	23.0415	0.00931307
NCI_Arf6_trafficking_events_Pathway_(substrate_adhesion_dependent_cell_spreading)	22.9977	0.00610513
NCI_Validated_nuclear_estrogen_receptor_alpha_network_Main_Pathway	22.6953	0.0100802
reactome_RNA_Polymerase_I_Chain_Elongation_Main_Pathway	22.6671	0.015043
KEGG_Pentose_and_glucuronate_interconversions_Main_Pathway	22.0422	0.0139779
reactome_Toll_Like_Receptor_9_TLR9_Cascade_Main_Pathway	21.9987	0.0319702
reactome_Initiation_of_Nuclear_Envelope_Reformation_Main_Pathway	21.5272	0.0401414
reactome_Formation_of_Senescence_Associated_Heterochromatin_Foci_SAHF__Main_Pathway	21.4488	0.0046753
reactome_DNA_Damage_Telomere_Stress_Induced_Senescence_Main_Pathway	21.2995	0.0428713
KEGG_Amphetamine_addiction_Main_Pathway	20.2888	0.0453821
reactome_NoRC_negatively_regulates_rRNA_expression_Main_Pathway	20.2517	0.0264367
KEGG_Adherens_junction_Main_Pathway	19.3439	0.000843664
NCI_mTOR_signaling_Main_Pathway	19.0765	0.0327513
biocarta_il_2_receptor_beta_chain_in_t_cell_activation_Pathway_(apoptosis)	18.6505	0.0165802
KEGG_Axon_guidance_Main_Pathway	18.0292	0.00196278
reactome_Condensation_of_Prophase_Chromosomes_Main_Pathway	17.9495	0.0114441
NCI_TGF_beta_receptor_signaling_Main_Pathway	17.2443	0.00361832
KEGG_cGMP_PKG_signaling_Main_Pathway	16.3105	0.0220812
NCI_p53_Main_Pathway	15.797	0.0215848
NCI_Class_I_PI3K_signaling_events_mediated_by_Akt_Pathway_(cell_survival)	15.692	0.0319702
reactome_Packaging_Of_Telomere_Ends_Main_Pathway	15.2296	0.0263734
NCI_Presenilin_action_in_Notch_and_Wnt_signaling_Main_Pathway	15.0364	0.0355997
KEGG_PI3K_Akt_signaling_Main_Pathway	14.7202	0.000220751
NCI_Signaling_events_mediated_by_HDAC_Class_I_Pathway_(histone_deacetylation)	13.6984	0.030822
NCI_Class_I_PI3K_signaling_events_mediated_by_Akt_Main_Pathway	12.8101	0.0346463
NCI_p53_Pathway_(apoptosis)	12.4676	0.0201729
biocarta_mechanisms_of_transcriptional_repression_by_dna_methylation_Main_Pathway	11.5356	0.0198884
biocarta_mechanisms_of_transcriptional_repression_by_dna_methylation_Pathway_(histone_deacetylation)	11.5356	0.0198884
reactome_Constitutive_PI3K_AKT_Signaling_in_Cancer_Main_Pathway	9.6005	0.0226372
KEGG_cAMP_signaling_Main_Pathway	8.93349	0.0394506
reactome_PRC2_methylates_histones_and_DNA_Main_Pathway	8.38859	0.0399975
KEGG_Olfactory_transduction_Main_Pathway	4.10921	0.0075033
reactome_Olfactory_Signaling_Pathway_Main_Pathway	4.09248	0.00268414

## Sheet: Downregulated pathways
Molecular pathway ID	Average PAL	p-value
NCI_VEGFR3_signaling_in_lymphatic_endothelium_Pathway_(lymphangiogenesis)	-323.87	2.24121e-05
NCI_VEGFR3_signaling_in_lymphatic_endothelium_Pathway_(vasculogenesis)	-323.87	2.24121e-05
NCI_Regulation_of_Androgen_receptor_activity_Pathway_(Pathway_positive_regulation_of_transcription_via_GATA2)	-316.78	1.26042e-05
NCI_Ephrin_B_reverse_signaling_Pathway_(endothelial_cell_proliferation)	-313.819	1.36929e-06
reactome_Alternative_complement_activation_Main_Pathway	-282.447	9.64204e-05
reactome_Ficolins_bind_to_repetitive_carbohydrate_structures_on_the_target_cell_surface_Main_Pathway	-279.197	8.03006e-07
reactome_Erythrocytes_take_up_carbon_dioxide_and_release_oxygen_Main_Pathway	-278.019	0.00186365
reactome_Erythrocytes_take_up_oxygen_and_release_carbon_dioxide_Main_Pathway	-278.019	0.00186365
KEGG_Basal_cell_carcinoma_Main_Pathway	-261.371	0.000235366
NCI_Regulation_of_nuclear_SMAD2_3_signaling_Pathway_(negative_regulation_of_cell_growth)	-255.962	0.000553252
NCI_VEGFR3_signaling_in_lymphatic_endothelium_Pathway_(cell_migration)	-248.329	2.24121e-05
reactome_VEGF_binds_to_VEGFR_leading_to_receptor_dimerization_Main_Pathway	-245.636	1.52016e-05
biocarta_granzyme_a_mediated_apoptosis_Pathway_(Pathway_degradation_of_GZMB)	-228.879	0.00597518
NCI_a6b1_and_a6b4_Integrin_signaling_Pathway_(hemidesmosome_assembly)	-224.469	0.00150435
biocarta_mechanism_of_acetaminophen_activity_and_toxicity_Main_Pathway	-214.501	0.0304958
biocarta_mechanism_of_acetaminophen_activity_and_toxicity_Pathway_(fever)	-214.501	0.0304958
biocarta_mechanism_of_acetaminophen_activity_and_toxicity_Pathway_(inflammatory_response)	-214.501	0.0304958
biocarta_mechanism_of_acetaminophen_activity_and_toxicity_Pathway_(platelet_activation)	-214.501	0.0304958
biocarta_mechanism_of_acetaminophen_activity_and_toxicity_Pathway_(prostaglandin_biosynthetic_process)	-214.501	0.0304958
reactome_SHC_related_events_triggered_by_IGF1R_Main_Pathway	-211.064	2.68706e-06
reactome_Signaling_by_Type_1_Insulin_like_Growth_Factor_1_Receptor_IGF1R__Main_Pathway	-211.064	2.68706e-06
NCI_Cellular_roles_of_Anthrax_toxin_Pathway_(apoptosis)	-209.315	9.99581e-06
NCI_Cellular_roles_of_Anthrax_toxin_Pathway_(inflammatory_response)	-209.315	9.99581e-06
NCI_Cellular_roles_of_Anthrax_toxin_Pathway_(necrosis)	-209.315	9.99581e-06
NCI_Cellular_roles_of_Anthrax_toxin_Pathway_(negative_regulation_of_macrophage_activation)	-209.315	9.99581e-06
NCI_Cellular_roles_of_Anthrax_toxin_Pathway_(negative_regulation_of_myeloid_dendritic_cell_antigen_processing_and_presentation)	-209.315	9.99581e-06
NCI_Cellular_roles_of_Anthrax_toxin_Pathway_(negative_regulation_of_phagocytosis)	-209.315	9.99581e-06
NCI_Cellular_roles_of_Anthrax_toxin_Pathway_(platelet_activation)	-209.315	9.99581e-06
NCI_Cellular_roles_of_Anthrax_toxin_Pathway_(regulation_of_endothelial_cell_proliferation)	-209.315	9.99581e-06
reactome_Fibronectin_matrix_formation_Main_Pathway	-208.784	0.000142488
reactome_Translocation_of_ZAP_70_to_Immunological_synapse_Main_Pathway	-204.768	0.000173382
KEGG_Vascular_smooth_muscle_contraction_Main_Pathway	-203.358	0.00509699
NCI_VEGF_and_VEGFR_signaling_network_Main_Pathway	-196.751	1.0859e-05
reactome_Phosphorylation_of_CD3_and_TCR_zeta_chains_Main_Pathway	-195.328	0.000173691
reactome_binding_of_TCF_LEF_CTNNB1_to_target_gene_promoters_Main_Pathway	-194.835	0.000440342
reactome_VEGF_ligand_receptor_interactions_Main_Pathway	-192.851	5.25554e-06
NCI_EGFR_dependent_Endothelin_signaling_events_Main_Pathway	-191.828	2.85553e-05
biocarta_lck_and_fyn_tyrosine_kinases_in_initiation_of_tcr_activation_Main_Pathway	-191.461	0.000138221
reactome_FMO_oxidizes_nucleophiles_Main_Pathway	-185.595	0.00791264
reactome_Lysosphingolipid_and_LPA_receptors_Main_Pathway	-185.293	0.000222232
KEGG_Allograft_rejection_Main_Pathway	-184.842	0.00543525
biocarta_activation_of_pkc_through_g_protein_coupled_receptors_Pathway_(secretion)	-181.222	1.35322e-05
NCI_Cellular_roles_of_Anthrax_toxin_Pathway_(monocyte_activation)	-176.293	0.0017215
NCI_VEGFR3_signaling_in_lymphatic_endothelium_Pathway_(DNA_mediated_transformation)	-175.689	2.48723e-07
NCI_Angiopoietin_receptor_Tie2_mediated_signaling_Pathway_(tube_development)	-173.46	0.000486879
reactome_Insulin_like_Growth_Factor_2_mRNA_Binding_Proteins_IGF2BPs_IMPs_VICKZs_bind_RNA_Main_Pathway	-171.976	8.05842e-05
NCI_Angiopoietin_receptor_Tie2_mediated_signaling_Pathway_(MAPKKK_cascade)	-170.537	1.60269e-06
KEGG_Systemic_lupus_erythematosus_Main_Pathway	-170.512	0.000145161
NCI_Alpha6_beta4_integrin_ligand_interactions_Main_Pathway	-170.503	2.77194e-05
reactome_Molecules_associated_with_elastic_fibres_Main_Pathway	-168.906	0.000112105
reactome_Cross_presentation_of_particulate_exogenous_antigens_phagosomes__Main_Pathway	-168.276	6.55736e-05
KEGG_Arrhythmogenic_right_ventricular_cardiomyopathy_ARVC__Main_Pathway	-168.109	0.000244079
NCI_Plexin_D1_Signaling_Pathway_(receptor_recycling)	-167.683	0.00791264
reactome_Classical_antibody_mediated_complement_activation_Main_Pathway	-166.419	8.55678e-06
reactome_FasL_CD95L_signaling_Main_Pathway	-166.118	0.000332162
reactome_Initial_triggering_of_complement_Main_Pathway	-165.06	1.8096e-05
NCI_Endothelins_Pathway_(positive_regulation_of_muscle_contraction)	-164.153	4.96632e-06
NCI_Syndecan_1_mediated_signaling_events_Pathway_(Tumor_Cell_Invasion)	-163.813	5.10622e-06
NCI_Syndecan_1_mediated_signaling_events_Pathway_(homophilic_cell_adhesion)	-163.813	5.10622e-06
NCI_Syndecan_1_mediated_signaling_events_Pathway_(positive_regulation_of_cell_migration)	-163.813	5.10622e-06
reactome_PD_1_signaling_Main_Pathway	-163.68	0.0011268
NCI_ALK1_signaling_events_Pathway_(sprouting_angiogenesis)	-163.405	0.000112747
NCI_PDGFR_alpha_signaling_Pathway_(JAK_STAT_cascade)	-160.971	0.000747401
KEGG_Mineral_absorption_Main_Pathway	-160.688	0.00124566
NCI_Beta1_integrin_cell_surface_interactions_Main_Pathway	-160.052	3.98187e-06
reactome_Formyl_peptide_receptors_bind_formyl_peptides_and_many_other_ligands_Main_Pathway	-160.001	0.000580436
reactome_Scavenging_by_Class_B_Receptors_Main_Pathway	-159.459	0.00210501
NCI_amb2_Integrin_signaling_Pathway_(dendritic_cell_antigen_processing_and_presentation)	-158.606	2.33793e-05
NCI_amb2_Integrin_signaling_Pathway_(phagocytosis_triggered_by_activation_of_immune_response_cell_surface_activating_receptor)	-158.606	2.33793e-05
NCI_LPA_receptor_mediated_events_Pathway_(positive_regulation_of_dendritic_cell_cytokine_production)	-157.055	0.00685711
NCI_amb2_Integrin_signaling_Pathway_(leukocyte_adhesion)	-156.547	5.89915e-06
reactome_Regulation_of_Commissural_axon_pathfinding_by_Slit_and_Robo_Main_Pathway	-156.266	0.0054328
KEGG_Cardiac_muscle_contraction_Main_Pathway	-156.205	0.000135656
NCI_PDGFR_beta_signaling_Pathway_(cell_migration)	-154.676	6.92881e-06
reactome_Elastic_fibre_formation_Main_Pathway	-154.557	0.000953789
NCI_Signaling_events_mediated_by_the_Hedgehog_family_Pathway_(determination_of_left_right_symmetry)	-153.835	5.7898e-05
NCI_Signaling_events_mediated_by_the_Hedgehog_family_Pathway_(heart_development)	-153.835	5.7898e-05
NCI_Signaling_events_mediated_by_the_Hedgehog_family_Pathway_(heart_looping)	-153.835	5.7898e-05
NCI_Signaling_events_mediated_by_the_Hedgehog_family_Pathway_(somite_specification)	-153.835	5.7898e-05
NCI_Signaling_events_mediated_by_Stem_cell_factor_receptor_c_Kit__Pathway_(cell_migration)	-152.543	0.0207643
NCI_Syndecan_1_mediated_signaling_events_Main_Pathway	-152.317	3.97702e-06
reactome_Laminin_interactions_Main_Pathway	-151.895	1.81469e-05
NCI_Beta2_integrin_cell_surface_interactions_Main_Pathway	-150.839	2.85553e-05
reactome_Integrin_cell_surface_interactions_Main_Pathway	-148.872	9.28257e-06
NCI_Signaling_events_mediated_by_the_Hedgehog_family_Pathway_(catabolic_process)	-148.793	0.0199845
reactome_CD28_co_stimulation_Main_Pathway	-148.692	0.000735699
reactome_Scavenging_of_heme_from_plasma_Main_Pathway	-147.955	3.91427e-05
reactome_FCGR_activation_Main_Pathway	-144.839	0.000293856
biocarta_the_co_stimulatory_signal_during_t_cell_activation_Main_Pathway	-143.799	0.000610649
biocarta_the_co_stimulatory_signal_during_t_cell_activation_Pathway_(T_cell_activation)	-143.799	0.000610649
NCI_FAS_CD95_signaling_Pathway_(necroptosis)	-143.627	0.000240325
reactome_Smooth_Muscle_Contraction_Main_Pathway	-143.34	0.000100652
reactome_Generation_of_second_messenger_molecules_Main_Pathway	-142.631	0.000811749
NCI_Beta5_beta6_beta7_and_beta8_integrin_cell_surface_interactions_Main_Pathway	-141.261	0.000656679
reactome_Adrenoceptors_Main_Pathway	-140.622	0.00177583
reactome_NOSTRIN_mediated_eNOS_trafficking_Main_Pathway	-139.625	1.35322e-05
reactome_Collagen_biosynthesis_and_modifying_enzymes_Main_Pathway	-138.747	0.000396521
NCI_VEGFR3_signaling_in_lymphatic_endothelium_Pathway_(cell_proliferation)	-138.155	1.62735e-06
KEGG_Cell_adhesion_molecules_CAMs__Main_Pathway	-137.423	6.94076e-05
reactome_Fc_epsilon_receptor_FCERI_signaling_Main_Pathway	-137.038	0.00371732
NCI_Downstream_signaling_in_naive_CD8_T_cells_Pathway_(Pathway_regulation_of_survival_gene_product_expression_via_IL2RG)	-136.809	0.0044476
NCI_IL12_signaling_mediated_by_STAT4_Pathway_(T_helper_1_cell_differentiation)	-136.101	0.0377877
NCI_IL12_signaling_mediated_by_STAT4_Pathway_(T_helper_2_cell_differentiation)	-136.101	0.0377877
NCI_IL12_signaling_mediated_by_STAT4_Pathway_(natural_killer_cell_mediated_cytotoxicity)	-136.101	0.0377877
NCI_Alpha9_beta1_integrin_signaling_events_Main_Pathway	-135.462	2.20662e-05
biocarta_vegf_hypoxia_and_angiogenesis_Pathway_(cell_migration)	-135.254	0.000105235
NCI_FOXA2_and_FOXA3_transcription_factor_networks_Main_Pathway	-135.16	0.0113081
reactome_Type_I_hemidesmosome_assembly_Main_Pathway	-134.863	0.000476397
NCI_Ephrin_B_reverse_signaling_Pathway_(angiogenesis)	-134.832	4.28347e-05
NCI_Ephrin_B_reverse_signaling_Pathway_(endothelial_cell_migration)	-134.832	4.28347e-05
NCI_Alpha4_beta1_integrin_signaling_events_Pathway_(cell_adhesion)	-134.58	0.00167755
biocarta_fmlp_induced_chemokine_gene_expression_in_hmc_1_cells_Pathway_(Pathway_degradation_of_PRKCA)	-134.547	2.29703e-05
NCI_amb2_Integrin_signaling_Main_Pathway	-134.119	9.99581e-06
reactome_PECAM1_interactions_Main_Pathway	-133.991	2.2159e-05
reactome_Activation_of_BID_and_translocation_to_mitochondria_Main_Pathway	-133.862	0.000580502
NCI_Beta3_integrin_cell_surface_interactions_Main_Pathway	-133.698	0.000220751
NCI_Syndecan_4_mediated_signaling_events_Main_Pathway	-133.667	2.09913e-05
biocarta_fc_epsilon_receptor_i_signaling_in_mast_cells_Pathway_(degranulation)	-133.378	0.000407892
reactome_Anchoring_fibril_formation_Main_Pathway	-132.106	0.000182584
reactome_Pre_NOTCH_Processing_in_the_Endoplasmic_Reticulum_Main_Pathway	-131.828	0.00130032
NCI_amb2_Integrin_signaling_Pathway_(positive_regulation_of_phagocytosis)	-131.577	3.25521e-05
NCI_Endogenous_TLR_signaling_Pathway_(respiratory_burst_involved_in_inflammatory_response)	-130.118	0.00612178
KEGG_ECM_receptor_interaction_Main_Pathway	-129.381	4.09115e-05
NCI_BCR_signaling_Pathway_(cell_survival)	-128.33	0.00462458
NCI_EPHB_forward_signaling_Main_Pathway	-127.736	0.00141817
biocarta_regulators_of_bone_mineralization_Main_Pathway	-127.369	0.000319237
reactome_Integrin_alphaIIb_beta3_signaling_Main_Pathway	-127.297	8.7023e-05
reactome_Elevation_of_cytosolic_Ca2_levels_Main_Pathway	-126.602	6.8039e-05
reactome_Crosslinking_of_collagen_fibrils_Main_Pathway	-126.405	0.000767958
biocarta_visceral_fat_deposits_and_the_metabolic_syndrome_Main_Pathway	-126.116	0.000731659
NCI_PDGFR_alpha_signaling_Pathway_(Ras_protein_signal_transduction)	-126.109	0.000731659
NCI_PDGFR_alpha_signaling_Pathway_(positive_regulation_of_JUN_kinase_activity)	-126.109	0.000731659
NCI_VEGFR1_specific_signals_Main_Pathway	-125.971	0.00158973
NCI_S1P2_Pathway_(regulation_of_vascular_permeability)	-125.931	0.000171956
reactome_DAP12_interactions_Main_Pathway	-125.643	0.000748682
NCI_TCR_signaling_in_naive_CD4_T_cells_Pathway_(proteasomal_ubiquitin_dependent_protein_catabolic_process)	-124.519	2.67592e-05
NCI_IL8_and_CXCR2_mediated_signaling_events_Pathway_(regulation_of_cell_migration)	-124.471	6.1556e-05
reactome_p130Cas_linkage_to_MAPK_signaling_for_integrins_Main_Pathway	-124.464	0.000673809
reactome_Dermatan_sulfate_biosynthesis_Main_Pathway	-124.397	5.15537e-05
reactome_Heme_degradation_Main_Pathway	-124.315	1.68656e-05
reactome_Synthesis_of_Lipoxins_LX__Main_Pathway	-123.381	0.0144182
NCI_IL4_mediated_signaling_events_Main_Pathway	-122.964	4.37626e-05
NCI_Arf6_trafficking_events_Pathway_(cell_adhesion_mediated_by_integrin)	-121.535	0.000118554
reactome_TGFBR1_KD_Mutants_in_Cancer_Main_Pathway	-121.376	0.0008411
reactome_TGFBR2_Kinase_Domain_Mutants_in_Cancer_Main_Pathway	-121.376	0.0008411
NCI_Glypican_3_network_Pathway_(embryonic_digit_morphogenesis)	-120.912	0.013197
NCI_Glypican_3_network_Pathway_(kidney_development)	-120.912	0.013197
NCI_Glypican_3_network_Pathway_(skeletal_system_development)	-120.912	0.013197
reactome_Interconversion_of_polyamines_Main_Pathway	-120.796	0.00126762
reactome_GRB2_SOS_provides_linkage_to_MAPK_signaling_for_Integrins_Main_Pathway	-120.643	0.00171571
reactome_Inflammasomes_Main_Pathway	-120.487	7.47179e-05
reactome_SMAD2_3_MH2_Domain_Mutants_in_Cancer_Main_Pathway	-120.091	0.000138221
reactome_SMAD2_3_Phosphorylation_Motif_Mutants_in_Cancer_Main_Pathway	-120.091	0.000138221
NCI_Syndecan_4_mediated_signaling_events_Pathway_(cell_migration)	-119.613	0.000291963
KEGG_Primary_immunodeficiency_Main_Pathway	-119.535	0.00504977
reactome_LDL_endocytosis_Main_Pathway	-119.228	0.00015809
NCI_Plexin_D1_Signaling_Pathway_(cell_adhesion_mediated_by_integrin)	-119.198	6.86134e-05
NCI_Signaling_events_mediated_by_Stem_cell_factor_receptor_c_Kit__Pathway_(actin_filament_polymerization)	-119.078	0.00136253
reactome_Acetylcholine_regulates_insulin_secretion_Main_Pathway	-118.933	0.000116337
NCI_Ephrin_B_reverse_signaling_Pathway_(cell_adhesion)	-118.614	5.35892e-05
reactome_Dimerization_of_procaspase_8_Main_Pathway	-118.375	0.00117363
reactome_Regulation_by_c_FLIP_Main_Pathway	-118.375	0.00117363
biocarta_il_4_signaling_Pathway_(cell_proliferation)	-118.176	0.000233604
reactome_Regulation_of_KIT_signaling_Main_Pathway	-118.124	9.38333e-06
NCI_Cellular_roles_of_Anthrax_toxin_Pathway_(macrophage_activation)	-117.435	6.55736e-05
biocarta_alternative_complement_Main_Pathway	-115.811	0.00111632
biocarta_prion_Main_Pathway	-115.779	5.7898e-05
reactome_TRAIL_signaling_Main_Pathway	-115.564	0.000170514
NCI_IL12_signaling_mediated_by_STAT4_Main_Pathway	-115.186	0.000117754
reactome_Nef_and_signal_transduction_Main_Pathway	-114.801	0.000170514
NCI_IL4_mediated_signaling_events_Pathway_(T_cell_proliferation)	-114.355	0.013197
NCI_IL4_mediated_signaling_events_Pathway_(T_helper_1_cell_differentiation)	-114.355	0.013197
NCI_IL4_mediated_signaling_events_Pathway_(T_helper_2_cell_differentiation)	-114.355	0.013197
reactome_Prostanoid_ligand_receptors_Main_Pathway	-114.161	0.00270583
biocarta_chaperones_modulate_interferon_signaling_Pathway_(apoptosis)	-114.103	0.0147135
reactome_temp_Immunoregulatory_interactions_between_a_Lymphoid_and_a_non-Lymphoid_cell	-114.095	0.0016405
biocarta_il_4_signaling_Pathway_(cell_survival)	-113.987	0.000110674
NCI_Notch_mediated_HES_HEY_network_Pathway_(Pathway_degradation_of_HEY1)	-113.728	0.0017215
reactome_O_glycosylation_of_TSR_domain_containing_proteins_Main_Pathway	-113.45	0.000266192
NCI_Plexin_D1_Signaling_Pathway_(endothelial_cell_migration)	-113.213	0.00177583
NCI_IL8_and_CXCR1_mediated_signaling_events_Pathway_(cAMP_biosynthetic_process)	-112.915	0.000118606
NCI_Plexin_D1_Signaling_Main_Pathway	-112.705	0.000130437
NCI_FAS_CD95_signaling_Pathway_(neuron_projection_development)	-112.582	0.000375944
NCI_p38_signaling_mediated_by_MAPKAP_kinases_Pathway_(chemotaxis)	-112.386	6.92881e-06
NCI_Integrin_linked_kinase_signaling_Pathway_(anoikis)	-112.334	6.03199e-05
NCI_Integrin_linked_kinase_signaling_Pathway_(apoptosis)	-112.334	6.03199e-05
reactome_Regulation_of_IGF_Activity_by_IGFBP_Main_Pathway	-111.745	0.000146766
reactome_Synthesis_of_Prostaglandins_PG_and_Thromboxanes_TX__Main_Pathway	-111.676	0.00483282
NCI_Angiopoietin_receptor_Tie2_mediated_signaling_Pathway_(negative_regulation_of_caspase_activity)	-111.051	0.000130437
reactome_Regulation_of_Complement_cascade_Main_Pathway	-110.209	0.0497251
KEGG_Hematopoietic_cell_lineage_Main_Pathway	-110.159	0.00140085
biocarta_il_7_signal_transduction_Pathway_(cell_proliferation)	-109.631	8.05842e-05
reactome_Degradation_of_the_extracellular_matrix_Main_Pathway	-109.556	8.89812e-05
biocarta_il_4_signaling_Pathway_(G1_phase_of_mitotic_cell_cycle)	-109.401	0.000222232
reactome_Interleukin_1_processing_Main_Pathway	-109.243	0.029099
KEGG_Inflammatory_bowel_disease_IBD__Main_Pathway	-108.954	0.0305522
KEGG_Small_cell_lung_cancer_Main_Pathway	-108.321	0.000226762
biocarta_mcalpain_and_friends_in_cell_motility_Pathway_(cell_migration)	-108.088	8.05842e-05
biocarta_il_4_signaling_Main_Pathway	-107.669	1.4996e-05
reactome_Scavenging_by_Class_A_Receptors_Main_Pathway	-107.604	0.000145161
NCI_Alpha_synuclein_signaling_Pathway_(Pathway_negative_regulation_of_transcription_via_SNCA)	-107.296	0.00367475
NCI_Alpha_synuclein_signaling_Pathway_(Pathway_positive_regulation_of_gene_specific_transcription_via_SNCA)	-107.296	0.00367475
reactome_Hyaluronan_uptake_and_degradation_Main_Pathway	-107.186	2.04132e-05
reactome_Nicotinamide_salvaging_Main_Pathway	-106.595	0.0018581
reactome_Fatty_Acids_bound_to_GPR40_FFAR1_regulate_insulin_secretion_Main_Pathway	-106.119	0.000138221
KEGG_Asthma_Main_Pathway	-106.055	0.00466789
NCI_amb2_Integrin_signaling_Pathway_(actin_filament_polymerization)	-105.988	0.000792853
reactome_Interleukin_7_signaling_Main_Pathway	-105.891	0.00185765
reactome_Class_A_1_Rhodopsin_like_receptors__Main_Pathway	-105.233	0.00135955
biocarta_t_cell_receptor_signaling_Pathway_(Pathway_protein_ubiquitination_of_PRKCA)	-105.227	0.00152242
NCI_Urokinase_type_plasminogen_activator_uPA_and_uPAR_mediated_signaling_Main_Pathway	-104.299	8.55678e-06
reactome_Receptor_ligand_binding_initiates_the_second_proteolytic_cleavage_of_Notch_receptor_Main_Pathway	-104.226	7.07041e-05
NCI_Trk_receptor_signaling_mediated_by_PI3K_and_PLC_gamma_Pathway_(regulation_of_long_term_neuronal_synaptic_plasticity)	-103.8	0.00794749
NCI_Alpha_synuclein_signaling_Pathway_(cell_death)	-103.754	7.47179e-05
NCI_Alpha_synuclein_signaling_Pathway_(proteasomal_ubiquitin_dependent_protein_catabolic_process)	-103.754	7.47179e-05
NCI_Alpha_synuclein_signaling_Pathway_(neuron_apoptosis)	-103.562	7.07041e-05
reactome_Sema4D_induced_cell_migration_and_growth_cone_collapse_Main_Pathway	-103.005	5.05444e-05
reactome_BH3_only_proteins_associate_with_and_inactivate_anti_apoptotic_BCL_2_members_Main_Pathway	-102.822	2.77194e-05
KEGG_Staphylococcus_aureus_infection_Main_Pathway	-102.283	0.000243536
reactome_regulation_of_FZD_by_ubiquitination_Main_Pathway	-102.267	0.0021718
NCI_Proteoglycan_syndecan_mediated_signaling_events_Main_Pathway	-102.242	0.0117308
NCI_PDGFR_beta_signaling_Pathway_(chemotaxis)	-102.047	3.98187e-06
NCI_Endogenous_TLR_signaling_Main_Pathway	-101.79	0.0109396
reactome_DAP12_signaling_Main_Pathway	-101.584	0.000762425
reactome_Constitutive_Signaling_by_NOTCH1_t_7_9_NOTCH1_M1580_K2555_Translocation_Mutant_Main_Pathway	-101.246	3.04084e-05
reactome_Dissolution_of_Fibrin_Clot_Main_Pathway	-100.736	0.00586103
NCI_PAR1_mediated_thrombin_signaling_events_Pathway_(positive_regulation_of_stress_fiber_assembly)	-100.275	0.000193019
reactome_Transport_of_organic_anions_Main_Pathway	-100.074	0.000140837
KEGG_Butirosin_and_neomycin_biosynthesis_Main_Pathway	-99.9531	0.0048509
NCI_FAS_CD95_signaling_Pathway_(release_of_cytochrome_c_from_mitochondria)	-99.7511	0.000844883
biocarta_activation_of_pkc_through_g_protein_coupled_receptors_Main_Pathway	-99.3139	0.0047494
biocarta_aspirin_blocks_signaling_pathway_involved_in_platelet_activation_Pathway_(vasoconstriction)	-98.9963	5.15537e-05
NCI_Thromboxane_A2_receptor_signaling_Main_Pathway	-98.7607	2.85553e-05
reactome_TRIF_mediated_programmed_cell_death_Main_Pathway	-98.735	0.0179909
reactome_FCERI_mediated_Ca_2_mobilization_Main_Pathway	-97.9122	6.10938e-05
reactome_Neurotransmitter_Clearance_In_The_Synaptic_Cleft_Main_Pathway	-97.7884	0.0052979
biocarta_rho_cell_motility_signaling_Pathway_(focal_adhesion_formation)	-97.7691	1.04995e-05
KEGG_Intestinal_immune_network_for_IgA_production_Main_Pathway	-97.5885	0.0358066
biocarta_ahr_signal_transduction_Main_Pathway	-97.5113	0.00051617
reactome_Interleukin_2_signaling_Main_Pathway	-97.3583	0.00022653
NCI_Angiopoietin_receptor_Tie2_mediated_signaling_Pathway_(chemokinesis)	-96.8209	0.00122038
NCI_IL8_and_CXCR1_mediated_signaling_events_Main_Pathway	-96.7212	0.000467485
NCI_PAR1_mediated_thrombin_signaling_events_Pathway_(regulation_of_vascular_permeability)	-96.3087	0.000172357
NCI_PAR1_mediated_thrombin_signaling_events_Pathway_(focal_adhesion_assembly)	-95.7019	0.000617035
reactome_FGFR1b_ligand_binding_and_activation_Main_Pathway	-95.6964	0.000218156
reactome_Na_dependent_glucose_transporters_Main_Pathway	-95.6552	0.0381062
NCI_Alpha_synuclein_signaling_Pathway_(Pathway_negative_regulation_of_transcription_via_TOR1A_SNCA_STUB1_FKBP1A)	-95.5633	0.000112747
NCI_Alpha_synuclein_signaling_Pathway_(Pathway_positive_regulation_of_gene_specific_transcription_via_TOR1A_SNCA_FKBP1A_STUB1)	-95.5633	0.000112747
NCI_Alpha_synuclein_signaling_Pathway_(protein_targeting_to_lysosome)	-95.5633	0.000112747
NCI_a6b1_and_a6b4_Integrin_signaling_Pathway_(Pathway_degradation_of_ITGA6)	-95.4024	0.00120413
NCI_a6b1_and_a6b4_Integrin_signaling_Pathway_(apoptosis)	-95.4024	0.00120413
NCI_a6b1_and_a6b4_Integrin_signaling_Pathway_(cell_migration)	-95.4024	0.00120413
reactome_DAG_and_IP3_signaling_Main_Pathway	-95.1057	0.000140618
NCI_Integrins_in_angiogenesis_Main_Pathway	-95.0386	3.98187e-06
NCI_Endogenous_TLR_signaling_Pathway_(cytokine_production_involved_in_inflammatory_response)	-94.7113	0.0403878
biocarta_il_2_signaling_Main_Pathway	-94.6311	0.000101328
NCI_Alpha9_beta1_integrin_signaling_events_Pathway_(cell_migration)	-94.3883	0.000568078
NCI_BCR_signaling_Pathway_(actin_cytoskeleton_organization)	-94.2742	0.00285471
NCI_Nectin_adhesion_Pathway_(positive_regulation_of_lamellipodium_assembly)	-93.8422	0.000110018
reactome_Metabolism_of_Angiotensinogen_to_Angiotensins_Main_Pathway	-93.7062	0.00796352
biocarta_induction_of_apoptosis_through_dr3_and_dr4_5_death_receptors_Pathway_(Pathway_degradation_of_CASP3_CASP10_CASP10)	-93.4296	0.00146287
biocarta_aspirin_blocks_signaling_pathway_involved_in_platelet_activation_Main_Pathway	-93.4066	3.43964e-05
reactome_EGFR_interacts_with_phospholipase_C_gamma_Main_Pathway	-92.7887	0.00246362
KEGG_Pancreatic_secretion_Main_Pathway	-92.7323	0.00267939
biocarta_stress_induction_of_hsp_regulation_Pathway_(Pathway_degradation_of_HSPB1)	-92.5925	0.0050436
biocarta_stress_induction_of_hsp_regulation_Pathway_(cell_survival)	-92.5925	0.0050436
reactome_Ethanol_oxidation_Main_Pathway	-92.5619	0.00139578
NCI_EPHA2_forward_signaling_Main_Pathway	-92.5449	4.22859e-05
reactome_Regulation_of_signaling_by_CBL_Main_Pathway	-92.3917	0.000373426
NCI_LPA_receptor_mediated_events_Pathway_(stress_fiber_assembly)	-92.3212	0.000748682
reactome_Platelet_Adhesion_to_exposed_collagen_Main_Pathway	-92.1462	1.40199e-05
biocarta_granzyme_a_mediated_apoptosis_Main_Pathway	-92.1433	0.00843602
NCI_HIF_2_alpha_transcription_factor_network_Pathway_(neuron_apoptosis)	-91.8615	0.0032758
biocarta_caspase_cascade_in_apoptosis_Pathway_(Pathway_degradation_of_CASP1_CASP3_CASP4_CASP10_GZMB)	-91.4742	0.00506028
NCI_a4b7_Integrin_signaling_Main_Pathway	-91.2545	9.07792e-05
reactome_SEMA3A_Plexin_repulsion_signaling_by_inhibiting_Integrin_adhesion_Main_Pathway	-91.0484	0.000300648
NCI_Alpha4_beta1_integrin_signaling_events_Pathway_(lamellipodium_assembly)	-90.8503	6.10938e-05
NCI_CXCR4_mediated_signaling_events_Pathway_(actin_filament_depolymerization)	-90.7713	0.00660995
NCI_AlphaE_beta7_integrin_cell_surface_interactions_Main_Pathway	-90.395	0.00371679
reactome_FGFR2b_ligand_binding_and_activation_Main_Pathway	-90.1414	0.012533
KEGG_Leukocyte_transendothelial_migration_Main_Pathway	-89.6964	4.3785e-05
NCI_IL8_and_CXCR2_mediated_signaling_events_Main_Pathway	-89.6305	0.00107017
NCI_Integrins_in_angiogenesis_Pathway_(angiogenesis)	-89.3519	0.000453214
reactome_Downstream_TCR_signaling_Main_Pathway	-89.062	0.00130465
NCI_Class_I_PI3K_signaling_events_Main_Pathway	-88.8771	0.000396521
NCI_SHP2_signaling_Main_Pathway	-88.8504	0.000327252
reactome_Response_to_elevated_platelet_cytosolic_Ca2__Main_Pathway	-88.5729	0.00274116
NCI_Direct_p53_effectors_Main_Pathway	-88.1717	0.00462372
NCI_Plasma_membrane_estrogen_receptor_signaling_Pathway_(pseudopodium_formation)	-87.697	0.0024148
NCI_Plasma_membrane_estrogen_receptor_signaling_Pathway_(regulation_of_stress_fiber_assembly)	-87.697	0.0024148
NCI_Plasma_membrane_estrogen_receptor_signaling_Pathway_(ruffle_organization)	-87.697	0.0024148
NCI_Wnt_signaling_network_Pathway_(Wnt_receptor_signaling_pathway_through_beta_catenin)	-87.5238	0.000240144
reactome_GPVI_mediated_activation_cascade_Main_Pathway	-87.335	0.000164289
KEGG_Focal_adhesion_Main_Pathway	-87.2433	8.46525e-06
NCI_Angiopoietin_receptor_Tie2_mediated_signaling_Pathway_(vasculogenesis)	-87.1983	0.000424968
NCI_CXCR4_mediated_signaling_events_Pathway_(cell_adhesion)	-87.1756	4.02153e-05
biocarta_cell_to_cell_adhesion_signaling_Main_Pathway	-87.1353	0.000914534
biocarta_cell_to_cell_adhesion_signaling_Pathway_(cell_cell_adhesion)	-87.1353	0.000914534
biocarta_cell_to_cell_adhesion_signaling_Pathway_(cell_migration)	-87.1353	0.000914534
NCI_Atypical_NF_kappaB_Pathway_(positive_regulation_of_anti_apoptosis)	-86.9418	0.000303951
biocarta_d4gdi_signaling_Main_Pathway	-86.7689	0.0182474
biocarta_d4gdi_signaling_Pathway_(apoptosis)	-86.7689	0.0182474
reactome_Keratan_sulfate_degradation_Main_Pathway	-86.5794	0.0311732
NCI_PAR1_mediated_thrombin_signaling_events_Pathway_(MAPKKK_cascade)	-86.1625	6.38817e-05
reactome_Proton_oligopeptide_cotransporters_Main_Pathway	-85.7792	0.000172892
NCI_Caspase_Cascade_in_Apoptosis_Pathway_(neuron_apoptosis)	-85.3513	0.0278831
biocarta_caspase_cascade_in_apoptosis_Main_Pathway	-85.197	0.000258909
KEGG_African_trypanosomiasis_Main_Pathway	-84.8689	0.000202272
biocarta_integrin_signaling_Main_Pathway	-84.7108	1.11027e-05
reactome_Chylomicron_mediated_lipid_transport_Main_Pathway	-84.6902	4.59881e-05
biocarta_wnt_lrp6_signalling_Main_Pathway	-84.5118	0.00265329
NCI_Angiopoietin_receptor_Tie2_mediated_signaling_Main_Pathway	-84.4361	1.58461e-05
biocarta_ucalpain_and_friends_in_cell_spread_Main_Pathway	-84.3801	0.000112105
reactome_Signaling_by_EGFR_Main_Pathway	-84.2156	0.00402887
reactome_VEGFR2_mediated_cell_proliferation_Main_Pathway	-83.9204	2.24121e-05
NCI_a6b1_and_a6b4_Integrin_signaling_Pathway_(proteasomal_ubiquitin_dependent_protein_catabolic_process)	-83.8947	0.00908458
NCI_VEGFR3_signaling_in_lymphatic_endothelium_Main_Pathway	-83.2035	1.09938e-06
KEGG_Type_I_diabetes_mellitus_Main_Pathway	-82.5837	0.0144805
biocarta_the_igf_1_receptor_and_longevity_Pathway_(superoxide_release)	-82.5558	2.67592e-05
NCI_Downstream_signaling_in_naive_CD8_T_cells_Main_Pathway	-82.4211	0.00195559
reactome_Antigen_activates_B_Cell_Receptor_BCR_leading_to_generation_of_second_messengers_Main_Pathway	-82.1075	0.0041951
NCI_PDGF_receptor_signaling_network_Main_Pathway	-82.0966	0.00377949
NCI_PDGF_receptor_signaling_network_Pathway_(platelet_derived_growth_factor_receptor_signaling_pathway)	-82.0966	0.00377949
reactome_The_NLRP3_inflammasome_Main_Pathway	-81.9111	0.00828981
reactome_Keratan_sulfate_biosynthesis_Main_Pathway	-81.7291	0.00240939
NCI_IL8_and_CXCR1_mediated_signaling_events_Pathway_(chemotaxis)	-81.537	0.000487893
reactome_Progressive_trimming_of_alpha_1_2_linked_mannose_residues_from_Man9_8_7GlcNAc2_to_produce_Man5GlcNAc2_Main_Pathway	-81.2966	0.000458549
NCI_Urokinase_type_plasminogen_activator_uPA_and_uPAR_mediated_signaling_Pathway_(cell_migration)	-81.254	0.022185
NCI_EPO_signaling_Pathway_(beta_integrin_mediated_adhesion)	-80.6963	0.00216251
NCI_a6b1_and_a6b4_Integrin_signaling_Main_Pathway	-80.6873	0.000352562
KEGG_Antigen_processing_and_presentation_Main_Pathway	-80.6665	0.000112747
NCI_Thromboxane_A2_receptor_signaling_Pathway_(MAPKKK_cascade)	-80.5752	0.000185175
reactome_Pre_NOTCH_Processing_in_Golgi_Main_Pathway	-80.5437	0.000135656
NCI_Alpha_synuclein_signaling_Pathway_(Pathway_degradation_of_SNCA)	-80.5394	0.00247515
KEGG_Protein_digestion_and_absorption_Main_Pathway	-80.5234	0.000518453
NCI_Ephrin_B_reverse_signaling_Main_Pathway	-80.5048	0.000170514
reactome_Chondroitin_sulfate_biosynthesis_Main_Pathway	-80.4328	0.000529228
NCI_Urokinase_type_plasminogen_activator_uPA_and_uPAR_mediated_signaling_Pathway_(cell_proliferation)	-80.3159	0.012533
reactome_HS_GAG_degradation_Main_Pathway	-80.1166	0.00836182
reactome_Advanced_glycosylation_endproduct_receptor_signaling_Main_Pathway	-79.7687	0.025481
reactome_Striated_Muscle_Contraction_Main_Pathway	-79.2886	0.013197
NCI_Syndecan_2_mediated_signaling_events_Main_Pathway	-79.0898	0.000363368
reactome_Adenosine_P1_receptors_Main_Pathway	-79.0463	0.029357
NCI_EPO_signaling_Pathway_(elevation_of_cytosolic_calcium_ion_concentration)	-78.7279	0.000874559
reactome_GAB1_signalosome_Main_Pathway	-78.6127	9.99581e-06
NCI_Regulation_of_Ras_family_activation_Main_Pathway	-78.1654	2.43709e-05
NCI_RhoA_signaling_Pathway_(Pathway_positive_regulation_of_NF_kappaB_transcription_factor_activity_via_RHOA)	-77.9218	0.0270749
reactome_ECM_proteoglycans_Main_Pathway	-77.891	0.0012131
reactome_NGF_processing_Main_Pathway	-77.7237	0.0182474
NCI_Atypical_NF_kappaB_Pathway_(Pathway_degradation_of_NFKBIA)	-77.6079	0.00173792
NCI_PAR1_mediated_thrombin_signaling_events_Pathway_(platelet_aggregation)	-76.9278	4.22859e-05
NCI_Cellular_roles_of_Anthrax_toxin_Pathway_(MAPKKK_cascade)	-76.7961	6.55736e-05
NCI_LKB1_signaling_events_Pathway_(Pathway_degradation_of_CDC37)	-76.6881	0.00515333
biocarta_basic_mechanism_of_action_of_ppara_pparb_d_and_pparg_and_effects_on_gene_expression_Main_Pathway	-76.3907	0.00901825
biocarta_induction_of_apoptosis_through_dr3_and_dr4_5_death_receptors_Main_Pathway	-76.3488	0.00685711
biocarta_il_7_signal_transduction_Pathway_(cell_survival)	-76.2909	0.00088074
reactome_CS_DS_degradation_Main_Pathway	-76.2782	0.000233673
NCI_PDGFR_beta_signaling_Pathway_(focal_adhesion_assembly)	-76.0195	0.000385872
reactome_Adrenaline_signalling_through_Alpha_2_adrenergic_receptor_Main_Pathway	-75.9878	0.0495577
NCI_Atypical_NF_kappaB_Pathway_(Pathway_degradation_of_NFKB1_NFKBIA)	-75.8912	0.000930085
reactome_RIP_mediated_NFkB_activation_via_ZBP1_Main_Pathway	-75.5111	0.0108729
biocarta_multiple_antiapoptotic_pathways_from_igf_1r_signaling_lead_to_bad_phosphorylation_Pathway_(apoptosis)	-75.403	3.10845e-06
biocarta_multiple_antiapoptotic_pathways_from_igf_1r_signaling_lead_to_bad_phosphorylation_Pathway_(cell_growth_and_or_maintenance)	-75.403	3.10845e-06
NCI_Signaling_events_mediated_by_VEGFR1_and_VEGFR2_Pathway_(stress_fiber_assembly)	-75.1936	0.0104102
NCI_Thromboxane_A2_receptor_signaling_Pathway_(JNK_cascade)	-74.3025	0.00051617
reactome_Gastrin_CREB_signalling_pathway_via_PKC_and_MAPK_Main_Pathway	-74.2395	2.77194e-05
NCI_RXR_and_RAR_heterodimerization_with_other_nuclear_receptor_Main_Pathway	-74.2098	0.0099135
biocarta_il12_and_stat4_dependent_signaling_pathway_in_th1_development_Main_Pathway	-74.0407	0.0199133
NCI_IL2_signaling_events_mediated_by_PI3K_Pathway_(T_cell_proliferation)	-73.8287	0.000140618
NCI_IL2_signaling_events_mediated_by_PI3K_Pathway_(actin_cytoskeleton_organization)	-73.8287	0.000140618
NCI_Sphingosine_1_phosphate_S1P_Main_Pathway	-73.642	0.00321014
NCI_ErbB1_downstream_signaling_Pathway_(cytoskeleton_organization)	-73.6024	0.00086223
NCI_ALK1_signaling_events_Pathway_(endothelial_cell_proliferation)	-73.5847	0.000132534
NCI_Signaling_events_mediated_by_focal_adhesion_kinase_Pathway_(cell_migration)	-72.9773	4.71494e-05
NCI_PDGFR_alpha_signaling_Main_Pathway	-72.9515	3.57942e-06
biocarta_induction_of_apoptosis_through_dr3_and_dr4_5_death_receptors_Pathway_(apoptosis)	-72.7936	0.0167175
reactome_Oxygen_dependent_asparagine_hydroxylation_of_Hypoxia_inducible_Factor_Alpha_Main_Pathway	-72.6656	0.00186837
reactome_A_tetrasaccharide_linker_sequence_is_required_for_GAG_synthesis_Main_Pathway	-72.454	0.000534373
NCI_Netrin_mediated_signaling_events_Pathway_(apoptosis)	-72.4232	0.0445518
NCI_a6b1_and_a6b4_Integrin_signaling_Pathway_(Tumor_Cell_Invasion)	-72.3266	0.00895029
reactome_Collagen_degradation_Main_Pathway	-72.2567	0.000748804
reactome_Interleukin_receptor_SHC_signaling_Main_Pathway	-72.0583	0.00246055
NCI_IL2_mediated_signaling_events_Pathway_(T_cell_proliferation)	-71.6638	0.00206233
reactome_Type_II_Na_Pi_cotransporters_Main_Pathway	-71.5636	0.00509187
NCI_TCR_signaling_in_naive_CD4_T_cells_Main_Pathway	-71.3081	4.98919e-05
KEGG_Apoptosis_Main_Pathway	-71.2343	0.0121406
reactome_Endosomal_Vacuolar_Main_Pathway	-70.8425	0.0199133
NCI_TCR_signaling_in_naive_CD8_T_cells_Pathway_(Pathway_regulation_of_survival_gene_product_expression_via_AKT1)	-70.7277	0.0028677
biocarta_b_cell_survival_Pathway_(apoptosis)	-70.5032	0.00747283
biocarta_il_3_signaling_Main_Pathway	-70.3869	7.47179e-05
NCI_Wnt_signaling_network_Main_Pathway	-70.2494	0.000529228
reactome_Synthesis_of_Leukotrienes_LT_and_Eoxins_EX__Main_Pathway	-70.2224	0.00983859
NCI_Glypican_1_network_Main_Pathway	-70.1447	0.00137724
biocarta_keratinocyte_differentiation_Pathway_(keratinocyte_differentiation)	-69.7425	0.00356479
NCI_IL2_signaling_events_mediated_by_PI3K_Pathway_(cell_proliferation)	-69.4297	0.000233604
NCI_Thromboxane_A2_receptor_signaling_Pathway_(chemotaxis)	-69.0031	0.000112105
NCI_Thromboxane_A2_receptor_signaling_Pathway_(muscle_contraction)	-69.0031	0.000112105
reactome_Calmodulin_induced_events_Main_Pathway	-68.9691	0.00177583
NCI_EPHA_forward_signaling_Pathway_(proteasomal_ubiquitin_dependent_protein_catabolic_process)	-68.9459	0.0209735
reactome_Signaling_by_BMP_Main_Pathway	-68.8278	0.000101089
KEGG_Huntington_s_disease_Main_Pathway	-68.6903	0.0028903
NCI_IL2_mediated_signaling_events_Pathway_(positive_regulation_of_cell_cell_adhesion)	-68.377	0.0075033
reactome_Signaling_by_activated_point_mutants_of_FGFR3_Main_Pathway	-68.3303	0.00371103
NCI_Alpha_synuclein_signaling_Main_Pathway	-68.2165	0.000226762
NCI_IL8_and_CXCR2_mediated_signaling_events_Pathway_(cAMP_biosynthetic_process)	-67.977	0.00598765
NCI_CXCR4_mediated_signaling_events_Main_Pathway	-67.9589	4.22859e-05
biocarta_il_7_signal_transduction_Main_Pathway	-67.9445	5.7898e-05
reactome_TAK1_activates_NFkB_by_phosphorylation_and_activation_of_IKKs_complex_Main_Pathway	-67.8921	0.00567112
reactome_p53_Dependent_G1_DNA_Damage_Response_Main_Pathway	-67.8615	0.0176894
NCI_Netrin_mediated_signaling_events_Pathway_(negative_chemotaxis)	-67.8333	0.00130078
NCI_JNK_signaling_in_the_CD4_TCR_Main_Pathway	-67.5208	0.00322941
KEGG_Carbohydrate_digestion_and_absorption_Main_Pathway	-66.5296	0.00337923
reactome_Attenuation_phase_Main_Pathway	-66.1996	0.025747
biocarta_role_of_egf_receptor_transactivation_by_gpcrs_in_cardiac_hypertrophy_Pathway_(cell_growth)	-65.9097	0.000673809
reactome_Tie2_Signaling_Main_Pathway	-65.865	0.00792342
NCI_IL2_signaling_events_mediated_by_PI3K_Pathway_(cell_survival)	-65.5061	0.000458068
reactome_Sema4D_mediated_inhibition_of_cell_attachment_and_migration_Main_Pathway	-65.3856	0.00165144
reactome_FGFR4_ligand_binding_and_activation_Main_Pathway	-65.3265	0.00114848
NCI_S1P1_Pathway_(receptor_internalization)	-65.2416	0.00335235
NCI_EPO_signaling_Main_Pathway	-65.084	4.37626e-05
KEGG_Osteoclast_differentiation_Main_Pathway	-64.9332	0.00143931
NCI_p38_signaling_mediated_by_MAPKAP_kinases_Pathway_(actin_cytoskeleton_reorganization)	-64.6251	0.000426949
reactome_negative_regulation_of_TCF_dependent_signaling_by_WNT_ligand_antagonists_Main_Pathway	-64.3091	0.00198784
KEGG_Hedgehog_signaling_Main_Pathway	-63.8577	6.77178e-05
KEGG_Dilated_cardiomyopathy_Main_Pathway	-63.8339	0.0258029
KEGG_Hypertrophic_cardiomyopathy_HCM__Main_Pathway	-63.8339	0.0258029
NCI_Calcium_signaling_in_the_CD4_TCR_Main_Pathway	-63.8292	0.0488152
biocarta_vegf_hypoxia_and_angiogenesis_Main_Pathway	-63.1081	0.000753283
biocarta_mcalpain_and_friends_in_cell_motility_Main_Pathway	-63.0237	2.78967e-05
KEGG_Sphingolipid_signaling_Main_Pathway	-62.7308	8.7023e-05
reactome_Facilitative_Na_independent_glucose_transporters_Main_Pathway	-62.6309	0.000983713
NCI_Endothelins_Pathway_(arachidonic_acid_secretion)	-62.6149	0.00182679
NCI_Thromboxane_A2_receptor_signaling_Pathway_(platelet_activation)	-62.2869	0.000748804
reactome_negative_regulation_of_TCF_dependent_signaling_by_DVL_interacting_proteins_Main_Pathway	-62.1096	0.00583119
NCI_EPHA_forward_signaling_Main_Pathway	-62.0646	0.0147135
reactome_Ephrin_signaling_Main_Pathway	-62.054	0.000125993
KEGG_Chemokine_signaling_Main_Pathway	-62.03	0.00194823
NCI_Signaling_mediated_by_p38_gamma_and_p38_delta_Pathway_(G2_M_transition_checkpoint)	-61.9737	0.00531429
NCI_S1P1_Main_Pathway	-61.9343	0.00105006
KEGG_Complement_and_coagulation_cascades_Main_Pathway	-61.5774	0.000820112
NCI_GMCSF_mediated_signaling_events_Main_Pathway	-61.3587	0.000731659
NCI_IL2_signaling_events_mediated_by_STAT5_Main_Pathway	-61.3587	0.000731659
NCI_IL2_signaling_events_mediated_by_STAT5_Pathway_(CD4_positive_CD25_positive_alpha_beta_regulatory_T_cell_lineage_commitment)	-61.3587	0.000731659
NCI_IL2_signaling_events_mediated_by_STAT5_Pathway_(activation_induced_cell_death_of_T_cells)	-61.3587	0.000731659
NCI_IL2_mediated_signaling_events_Pathway_(natural_killer_cell_mediated_cytotoxicity)	-61.2401	9.54327e-05
reactome_WNT_mediated_activation_of_DVL_Main_Pathway	-60.8847	0.000741598
NCI_Atypical_NF_kappaB_Main_Pathway	-60.8592	0.00116876
reactome_Activated_point_mutants_of_FGFR2_Main_Pathway	-60.8084	0.00216186
NCI_Coregulation_of_Androgen_receptor_activity_Pathway_(cell_proliferation)	-60.4697	0.018338
NCI_Cellular_roles_of_Anthrax_toxin_Main_Pathway	-60.0516	0.0276186
biocarta_chaperones_modulate_interferon_signaling_Pathway_(Pathway_protein_ubiquitination_of_DNAJA3)	-59.849	0.00130078
reactome_Vitamins_B6_activation_to_pyridoxal_phosphate_Main_Pathway	-59.5187	0.00368446
biocarta_fc_epsilon_receptor_i_signaling_in_mast_cells_Main_Pathway	-59.3516	0.000623089
NCI_PAR4_mediated_thrombin_signaling_events_Main_Pathway	-59.2974	0.00565133
NCI_CXCR4_mediated_signaling_events_Pathway_(chemotaxis)	-59.2644	0.000226762
NCI_Calcineurin_regulated_NFAT_dependent_transcription_in_lymphocytes_Pathway_(T_cell_anergy)	-59.2575	0.0492604
NCI_Neurotrophic_factor_mediated_Trk_receptor_signaling_Pathway_(axon_guidance)	-59.1898	0.0090052
NCI_E_cadherin_signaling_in_keratinocytes_Pathway_(establishment_of_polarity_of_embryonic_epithelium)	-59.185	8.05842e-05
NCI_IL3_mediated_signaling_events_Main_Pathway	-59.177	3.97657e-05
NCI_Ceramide_signaling_Pathway_(regulation_of_nitric_oxide_biosynthetic_process)	-59.1358	0.00362643
KEGG_Natural_killer_cell_mediated_cytotoxicity_Main_Pathway	-58.9982	0.000157355
KEGG_Pathways_in_cancer_Main_Pathway	-58.9607	0.00155645
reactome_Regulation_of_signaling_by_NODAL_Main_Pathway	-58.934	0.0305087
NCI_E_cadherin_signaling_in_the_nascent_adherens_junction_Pathway_(actin_cytoskeleton_organization)	-58.8275	0.0008411
NCI_Plasma_membrane_estrogen_receptor_signaling_Pathway_(apoptosis)	-58.5908	8.55678e-06
biocarta_rho_cell_motility_signaling_Pathway_(actin_filament_stabilization)	-58.4242	0.00449741
reactome_eNOS_activation_Main_Pathway	-58.3994	0.0141445
NCI_Role_of_Calcineurin_dependent_NFAT_signaling_in_lymphocytes_Pathway_(apoptosis)	-58.0871	0.00303563
biocarta_pelp1_modulation_of_estrogen_receptor_activity_Main_Pathway	-57.8207	0.00415709
NCI_ALK1_signaling_events_Main_Pathway	-57.817	0.00834205
NCI_Alternative_NF_kappaB_Main_Pathway	-57.7915	0.00716788
NCI_Alternative_NF_kappaB_Pathway_(regulation_of_B_cell_activation)	-57.7915	0.00716788
biocarta_thrombin_signaling_and_protease_activated_receptors_Main_Pathway	-57.5055	0.000332162
biocarta_ctcf_first_multivalent_nuclear_factor_Main_Pathway	-57.3405	0.000435559
KEGG_Rap1_signaling_Main_Pathway	-57.3087	0.000868251
NCI_Regulation_of_p38_alpha_and_p38_beta_Main_Pathway	-57.2377	0.000145161
NCI_Regulation_of_p38_alpha_and_p38_beta_Pathway_(positive_regulation_of_innate_immune_response)	-57.2377	0.000145161
NCI_IL2_mediated_signaling_events_Pathway_(G1_S_transition_of_mitotic_cell_cycle)	-56.8107	1.42218e-05
biocarta_role_of_U_00DF_arrestins_in_the_activation_and_targeting_of_map_kinases_Main_Pathway	-56.5474	0.0290053
biocarta_chaperones_modulate_interferon_signaling_Main_Pathway	-56.3564	0.00601164
biocarta_phospholipids_as_signalling_intermediaries_Pathway_(actin_filament_organization)	-56.3133	0.0041375
biocarta_phospholipids_as_signalling_intermediaries_Pathway_(chemotaxis)	-56.3133	0.0041375
KEGG_Cocaine_addiction_Main_Pathway	-56.3093	0.000182553
KEGG_Dorso_ventral_axis_formation_Main_Pathway	-55.4813	0.00107381
NCI_Signaling_events_mediated_by_focal_adhesion_kinase_Main_Pathway	-55.2665	7.32538e-05
NCI_ALK1_signaling_events_Pathway_(endothelial_cell_migration)	-55.2102	0.000906927
biocarta_multiple_antiapoptotic_pathways_from_igf_1r_signaling_lead_to_bad_phosphorylation_Main_Pathway	-55.1332	5.89915e-06
reactome_TRAF6_mediated_NF_kB_activation_Main_Pathway	-55.0079	0.015215
biocarta_nf_kb_signaling_Pathway_(Pathway_protein_ubiquitination_of_CHUK)	-55.0068	0.00259678
biocarta_nf_kb_signaling_Main_Pathway	-54.9224	0.00187888
NCI_Stabilization_and_expansion_of_the_E_cadherin_adherens_junction_Pathway_(actin_cable_formation)	-54.6485	0.00150435
NCI_Thromboxane_A2_receptor_signaling_Pathway_(cAMP_biosynthetic_process)	-54.5368	0.00128101
NCI_Signaling_events_mediated_by_VEGFR1_and_VEGFR2_Main_Pathway	-54.2577	1.51593e-05
NCI_Plasma_membrane_estrogen_receptor_signaling_Main_Pathway	-54.0239	0.000590243
KEGG_NF_kappa_B_signaling_Main_Pathway	-53.9812	0.000555099
KEGG_Leishmaniasis_Main_Pathway	-53.5612	0.00678659
reactome_Synthesis_of_5_eicosatetraenoic_acids_Main_Pathway	-53.4914	0.0492209
NCI_IL12_mediated_signaling_events_Main_Pathway	-53.2086	0.0140041
biocarta_phospholipids_as_signalling_intermediaries_Pathway_(lamellipodium_assembly)	-52.9153	0.0028595
reactome_Iron_uptake_and_transport_Main_Pathway	-52.8928	0.0230124
biocarta_the_41bb_dependent_immune_response_Main_Pathway	-52.4946	0.0117464
reactome_activated_TAK1_mediates_p38_MAPK_activation_Main_Pathway	-52.4737	0.00502555
reactome_GP1b_IX_V_activation_signalling_Main_Pathway	-52.4501	0.000172892
reactome_NF_kB_activation_through_FADD_RIP_1_pathway_mediated_by_caspase_8_and_10_Main_Pathway	-52.3129	0.00556452
reactome_Phospholipase_C_mediated_cascade_Main_Pathway	-52.0847	0.000453214
NCI_PAR1_mediated_thrombin_signaling_events_Main_Pathway	-51.9405	8.05842e-05
NCI_E_cadherin_signaling_in_keratinocytes_Main_Pathway	-51.9238	9.82643e-06
reactome_Signal_attenuation_Main_Pathway	-51.9017	0.00126762
reactome_The_retinoid_cycle_in_cones_daylight_vision__Main_Pathway	-51.8521	0.00399747
biocarta_agrin_in_postsynaptic_differentiation_Main_Pathway	-51.6511	0.00425092
KEGG_Glycosaminoglycan_biosynthesis_chondroitin_sulfate_dermatan_sulfate_Main_Pathway	-51.5624	0.0193746
biocarta_phosphorylation_of_mek1_by_cdk5_p35_down_regulates_the_map_kinase_Main_Pathway	-51.3475	0.0159895
biocarta_regulation_of_bad_phosphorylation_Pathway_(apoptosis)	-51.313	0.012909
reactome_Signaling_by_FGFR_mutants_Main_Pathway	-51.0525	0.00589455
NCI_Stabilization_and_expansion_of_the_E_cadherin_adherens_junction_Pathway_(regulation_of_calcium_dependent_cell_cell_adhesion)	-51.0358	0.0108721
NCI_Caspase_Cascade_in_Apoptosis_Main_Pathway	-50.7072	0.00745939
KEGG_B_cell_receptor_signaling_Main_Pathway	-50.5561	0.000731659
NCI_Canonical_Wnt_signaling_Main_Pathway	-50.3999	2.29703e-05
NCI_Validated_targets_of_C_MYC_transcriptional_repression_Main_Pathway	-49.731	0.00113679
NCI_Regulation_of_RAC1_activity_Main_Pathway	-49.4266	0.000608559
NCI_IL5_mediated_signaling_events_Pathway_(regulation_of_isotype_switching_to_IgG_isotypes)	-49.4023	0.0425827
reactome_EGFR_Transactivation_by_Gastrin_Main_Pathway	-49.2694	0.0225661
reactome_Synthesis_of_PC_Main_Pathway	-49.1667	0.0416246
reactome_VEGFR2_mediated_vascular_permeability_Main_Pathway	-48.9764	4.37626e-05
NCI_Glypican_3_network_Main_Pathway	-48.962	0.017931
KEGG_Renal_cell_carcinoma_Main_Pathway	-48.9319	0.000685291
reactome_Effects_of_PIP2_hydrolysis_Main_Pathway	-48.9014	0.00440849
reactome_WNT5A_dependent_internalization_of_FZD2_FZD5_and_ROR2_Main_Pathway	-48.8747	0.0153294
KEGG_T_cell_receptor_signaling_Main_Pathway	-48.5243	6.92881e-06
reactome_Signaling_by_SCF_KIT_Main_Pathway	-48.4853	0.00200155
reactome_Role_of_phospholipids_in_phagocytosis_Main_Pathway	-48.2122	0.0131879
reactome_Signaling_by_Hippo_Main_Pathway	-48.1603	0.0073796
KEGG_Estrogen_signaling_Main_Pathway	-48.0167	3.78076e-05
NCI_Signaling_events_mediated_by_VEGFR1_and_VEGFR2_Pathway_(regulation_of_vascular_permeability)	-47.6204	0.000117096
NCI_BCR_signaling_Pathway_(cytokine_secretion)	-47.2454	0.00514633
KEGG_Sulfur_metabolism_Main_Pathway	-47.2056	0.00626005
NCI_E_cadherin_signaling_in_the_nascent_adherens_junction_Pathway_(adherens_junction_assembly)	-46.9728	0.00995001
NCI_PAR1_mediated_thrombin_signaling_events_Pathway_(Regulation_of_Cell_Shape)	-46.915	0.0240837
NCI_PAR1_mediated_thrombin_signaling_events_Pathway_(chemotaxis)	-46.915	0.0240837
NCI_PAR4_mediated_thrombin_signaling_events_Pathway_(Regulation_of_Cell_Shape)	-46.915	0.0240837
NCI_PAR4_mediated_thrombin_signaling_events_Pathway_(platelet_aggregation)	-46.915	0.0240837
biocarta_ras_independent_pathway_in_nk_cell_mediated_cytotoxicity_Pathway_(positive_regulation_of_natural_killer_cell_mediated_cytotoxicity)	-46.7817	0.0267194
biocarta_phospholipids_as_signalling_intermediaries_Main_Pathway	-46.7525	0.00200155
reactome_CREB_phosphorylation_Main_Pathway	-46.5877	0.011888
reactome_Eicosanoids_Main_Pathway	-46.572	0.00911362
KEGG_Chemical_carcinogenesis_Main_Pathway	-46.3346	0.0114441
KEGG_Proteoglycans_in_cancer_Main_Pathway	-46.3265	0.0011202
reactome_WNT_ligand_biogenesis_and_trafficking_Main_Pathway	-46.0135	0.0436685
NCI_IL2_mediated_signaling_events_Main_Pathway	-45.8707	0.000499921
reactome_TGF_beta_receptor_signaling_activates_SMADs_Main_Pathway	-45.8665	0.0142084
KEGG_Bacterial_invasion_of_epithelial_cells_Main_Pathway	-45.7557	0.0163027
NCI_Signaling_events_mediated_by_VEGFR1_and_VEGFR2_Pathway_(cell_proliferation)	-45.5174	0.000307723
NCI_Signaling_events_mediated_by_PRL_Pathway_(cell_motility)	-45.4677	0.0468165
biocarta_tpo_signaling_Main_Pathway	-45.427	2.77194e-05
reactome_VEGFA_VEGFR2_Pathway_Main_Pathway	-45.3247	0.000116612
biocarta_pdgf_signaling_Main_Pathway	-45.0296	8.05842e-05
reactome_PI3K_events_in_ERBB2_signaling_Main_Pathway	-44.9949	0.00587711
biocarta_transcription_regulation_by_methyltransferase_of_carm1_Pathway_(histone_acetylation)	-44.885	0.00796352
biocarta_transcription_regulation_by_methyltransferase_of_carm1_Pathway_(histone_methylation)	-44.885	0.00796352
NCI_Signaling_events_mediated_by_Stem_cell_factor_receptor_c_Kit__Main_Pathway	-44.8607	0.0008411
reactome_Activation_of_Matrix_Metalloproteinases_Main_Pathway	-44.821	0.00862246
biocarta_role_of_egf_receptor_transactivation_by_gpcrs_in_cardiac_hypertrophy_Main_Pathway	-44.718	0.000296559
reactome_NICD_traffics_to_nucleus_Main_Pathway	-44.5066	0.00297879
reactome_Notch_HLH_transcription_Main_Pathway	-44.5066	0.00297879
NCI_Ras_signaling_in_the_CD4_TCR_Main_Pathway	-44.2458	0.00232637
biocarta_cell_cycle_g1_s_check_point_Main_Pathway	-44.1889	0.0022111
reactome_Retinoid_metabolism_and_transport_Main_Pathway	-43.9044	0.0122337
KEGG_Glycosaminoglycan_biosynthesis_keratan_sulfate_Main_Pathway	-43.726	0.00367475
biocarta_trka_receptor_signaling_Main_Pathway	-43.7033	0.000114444
NCI_Endothelins_Main_Pathway	-43.3548	0.000540922
KEGG_VEGF_signaling_Main_Pathway	-43.056	1.31402e-05
NCI_Signaling_events_mediated_by_Stem_cell_factor_receptor_c_Kit__Pathway_(Pathway_positive_regulation_of_transcription_via_MAPK3)	-42.9034	0.0319702
NCI_Integrin_linked_kinase_signaling_Main_Pathway	-42.8908	0.0406991
NCI_Validated_targets_of_C_MYC_transcriptional_repression_Pathway_(cell_cycle_arrest)	-42.5871	0.0138191
reactome_Nef_Mediated_CD4_Down_regulation_Main_Pathway	-42.446	0.00194823
reactome_STAT6_mediated_induction_of_chemokines_Main_Pathway	-42.4408	0.00931307
NCI_Arf6_trafficking_events_Pathway_(membrane_fusion)	-42.4302	0.0264367
reactome_Signaling_by_constitutively_active_EGFR_Main_Pathway	-42.374	0.00616024
KEGG_Fc_gamma_R_mediated_phagocytosis_Main_Pathway	-42.3487	0.00466789
NCI_Signaling_events_mediated_by_Stem_cell_factor_receptor_c_Kit__Pathway_(cell_motility)	-42.2944	0.0204933
NCI_Signaling_events_mediated_by_Stem_cell_factor_receptor_c_Kit__Pathway_(positive_regulation_of_cell_proliferation)	-42.2944	0.0204933
NCI_E_cadherin_signaling_in_keratinocytes_Pathway_(adherens_junction_organization)	-42.1418	0.00110117
reactome_Activation_of_BAD_and_translocation_to_mitochondria_Main_Pathway	-41.8938	0.0197085
reactome_CD28_dependent_PI3K_Akt_signaling_Main_Pathway	-41.7055	0.00275821
NCI_IL2_signaling_events_mediated_by_PI3K_Main_Pathway	-41.6835	0.00356585
reactome_The_NLRP1_inflammasome_Main_Pathway	-41.6247	0.0215848
biocarta_rac1_cell_motility_signaling_Pathway_(actin_filament_depolymerization)	-41.3455	0.0121406
biocarta_role_of_mal_in_rho_mediated_activation_of_srf_Main_Pathway	-40.8855	0.000660356
NCI_PDGFR_beta_signaling_Main_Pathway	-40.7698	0.000112747
NCI_Coregulation_of_Androgen_receptor_activity_Main_Pathway	-40.6246	0.0410083
NCI_Signaling_events_mediated_by_focal_adhesion_kinase_Pathway_(negative_regulation_of_cell_adhesion_involved_in_substrate_bound_cell_migration)	-40.3752	0.00215245
reactome_Growth_hormone_receptor_signaling_Main_Pathway	-40.0998	0.0210883
reactome_TGF_beta_receptor_signaling_in_EMT_epithelial_to_mesenchymal_transition__Main_Pathway	-40.0739	0.00646911
KEGG_Cytosolic_DNA_sensing_Main_Pathway	-39.9712	0.0402797
NCI_HIF_1_alpha_transcription_factor_network_Main_Pathway	-39.7471	0.00170113
biocarta_keratinocyte_differentiation_Main_Pathway	-39.6032	0.00140231
KEGG_Cyanoamino_acid_metabolism_Main_Pathway	-39.5392	0.0355997
reactome_Pyrimidine_salvage_reactions_Main_Pathway	-39.5384	0.00913943
NCI_Nectin_adhesion_Main_Pathway	-39.5247	0.0012131
biocarta_t_cell_receptor_signaling_Main_Pathway	-39.4673	0.000100991
NCI_Signaling_events_mediated_by_Hepatocyte_Growth_Factor_Receptor_c_Met__Pathway_(Pathway_positive_regulation_of_NF_kappaB_transcription_factor_activity_via_RAF1)	-39.3743	8.73996e-05
biocarta_melanocyte_development_and_pigmentation_Main_Pathway	-39.1377	0.00915969
reactome_Regulation_of_gene_expression_by_Hypoxia_inducible_Factor_Main_Pathway	-39.1	0.00408327
NCI_Osteopontin_mediated_events_Main_Pathway	-38.9967	0.00735262
reactome_Rho_GTPase_cycle_Main_Pathway	-38.7543	0.0180477
biocarta_bcr_signaling_Main_Pathway	-38.6794	0.00287894
NCI_Alpha4_beta1_integrin_signaling_events_Main_Pathway	-38.3915	0.00878312
NCI_LPA_receptor_mediated_events_Main_Pathway	-38.1858	0.00606389
NCI_RAC1_signaling_Pathway_(Pathway_positive_regulation_of_NF_kappaB_transcription_factor_activity_via_RAC1)	-38.1738	0.0305522
NCI_E_cadherin_signaling_in_the_nascent_adherens_junction_Main_Pathway	-37.8195	0.0012131
reactome_Gap_junction_assembly_Main_Pathway	-37.7989	0.0195713
biocarta_epo_signaling_Main_Pathway	-37.6719	0.000363774
NCI_Osteopontin_mediated_events_Pathway_(ruffle_organization)	-37.5523	0.0494534
reactome_EPHB_mediated_forward_signaling_Main_Pathway	-37.2528	0.00420421
KEGG_Metabolism_of_xenobiotics_by_cytochrome_P450_Main_Pathway	-37.2067	0.0199398
reactome_WNT5A_dependent_internalization_of_FZD4_Main_Pathway	-37.1503	0.00167755
biocarta_signal_transduction_through_il1r_Main_Pathway	-37.0878	0.0240837
reactome_Regulation_of_actin_dynamics_for_phagocytic_cup_formation_Main_Pathway	-37.0177	0.0421087
NCI_S1P3_Main_Pathway	-36.9704	0.0104072
NCI_Insulin_Pathway_Pathway_(negative_regulation_of_MAPKKK_cascade)	-36.9349	0.00884222
NCI_N_cadherin_signaling_events_Pathway_(adherens_junction_organization)	-36.9137	0.0230813
NCI_Stabilization_and_expansion_of_the_E_cadherin_adherens_junction_Pathway_(adherens_junction_organization)	-36.9137	0.0230813
biocarta_stat3_signaling_Main_Pathway	-36.7318	0.00556452
reactome_PI_3K_cascade_Main_Pathway	-36.7057	0.00320368
NCI_Signaling_events_mediated_by_VEGFR1_and_VEGFR2_Pathway_(angiogenesis)	-36.2079	0.000687418
reactome_FCERI_mediated_NF_kB_activation_Main_Pathway	-35.598	0.0168001
NCI_Arf6_trafficking_events_Main_Pathway	-35.5918	0.000159759
KEGG_Fc_epsilon_RI_signaling_Main_Pathway	-35.4664	0.00328537
KEGG_Prostate_cancer_Main_Pathway	-35.3121	0.00116487
NCI_FAS_CD95_signaling_Pathway_(cell_migration)	-35.2647	0.00716788
NCI_E_cadherin_signaling_in_keratinocytes_Pathway_(keratinocyte_differentiation)	-35.2083	0.00116686
KEGG_Tight_junction_Main_Pathway	-35.1403	0.00674073
KEGG_Morphine_addiction_Main_Pathway	-35.0794	0.0167336
NCI_Signaling_events_mediated_by_HDAC_Class_I_Pathway_(proteasomal_ubiquitin_dependent_protein_catabolic_process)	-35.014	0.0323123
NCI_Nongenotropic_Androgen_signaling_Pathway_(apoptosis)	-34.7638	0.0107554
reactome_NCAM1_interactions_Main_Pathway	-34.7173	0.0346463
NCI_S1P4_Main_Pathway	-34.6964	0.00966142
reactome_SHC_mediated_cascade_Main_Pathway	-34.2953	0.00791264
reactome_Platelet_sensitization_by_LDL_Main_Pathway	-34.2217	0.00895029
NCI_Aurora_A_signaling_Pathway_(regulation_of_centrosome_cycle)	-34.1976	0.00735262
NCI_Regulation_of_CDC42_activity_Main_Pathway	-34.0622	0.00356534
KEGG_Transcriptional_misregulation_in_cancer_Main_Pathway	-33.9792	0.0359654
biocarta_egf_signaling_Main_Pathway	-33.8683	0.00010985
NCI_IL8_and_CXCR1_mediated_signaling_events_Pathway_(basophil_degranulation)	-33.8022	0.00552811
reactome_Pyrimidine_catabolism_Main_Pathway	-33.6283	0.038032
biocarta_the_igf_1_receptor_and_longevity_Main_Pathway	-33.59	0.00406694
biocarta_actions_of_nitric_oxide_in_the_heart_Main_Pathway	-33.5686	0.00745939
NCI_Netrin_mediated_signaling_events_Main_Pathway	-33.0468	0.0180477
biocarta_segmentation_clock_Main_Pathway	-32.9455	0.0131462
NCI_Trk_receptor_signaling_mediated_by_the_MAPK_Pathway_(neuron_apoptosis)	-32.7507	0.000928812
NCI_Stabilization_and_expansion_of_the_E_cadherin_adherens_junction_Pathway_(regulation_of_cell_cell_adhesion)	-32.3931	0.0290053
KEGG_Jak_STAT_signaling_Main_Pathway	-32.3776	0.00969239
biocarta_role_of_nicotinic_acetylcholine_receptors_in_the_regulation_of_apoptosis_Main_Pathway	-32.0401	0.000687418
NCI_Canonical_NF_kappaB_Main_Pathway	-32.029	0.0161625
reactome_G_alpha_12_13_signalling_events_Main_Pathway	-31.5631	0.0320602
biocarta_growth_hormone_signaling_Main_Pathway	-31.3267	0.00515014
NCI_TNF_receptor_signaling_pathway__Main_Pathway	-31.203	0.00785566
NCI_Arf6_downstream_Pathway_(Tumor_Cell_Invasion)	-31.0165	0.00162033
NCI_Neurotrophic_factor_mediated_Trk_receptor_signaling_Main_Pathway	-30.9532	0.0158947
NCI_Trk_receptor_signaling_mediated_by_the_MAPK_Pathway_(neuron_projection_morphogenesis)	-30.787	0.0008411
KEGG_Non_small_cell_lung_cancer_Main_Pathway	-30.6609	0.00266078
KEGG_Glioma_Main_Pathway	-30.1811	0.0086397
NCI_Signaling_events_mediated_by_VEGFR1_and_VEGFR2_Pathway_(focal_adhesion_assembly)	-30.1622	0.0228024
reactome_Alpha_defensins_Main_Pathway	-30.1469	0.00333094
KEGG_Amyotrophic_lateral_sclerosis_ALS__Main_Pathway	-30.1345	0.0249275
NCI_Posttranslational_regulation_of_adherens_junction_stability_and_dissassembly_Pathway_(axonogenesis)	-29.8932	0.0407758
NCI_BCR_signaling_Main_Pathway	-29.8251	0.000440342
reactome_Amyloids_Main_Pathway	-29.6819	0.000510612
KEGG_Vibrio_cholerae_infection_Main_Pathway	-29.4376	0.017347
biocarta_inhibition_of_cellular_proliferation_by_gleevec_Main_Pathway	-29.3479	0.00252248
biocarta_role_of_erk5_in_neuronal_survival_Main_Pathway	-29.2846	0.00282993
KEGG_Inflammatory_mediator_regulation_of_TRP_channels_Main_Pathway	-28.9253	0.0199133
NCI_Nongenotropic_Androgen_signaling_Pathway_(cell_proliferation)	-28.8977	0.0148867
reactome_Constitutive_Signaling_by_NOTCH1_HD_Domain_Mutants_Main_Pathway	-28.4481	0.044116
biocarta_erk_and_pi_3_kinase_are_necessary_for_collagen_binding_in_corneal_epithelia_Pathway_(actin_filament_stabilization)	-28.4214	0.000304035
NCI_Trk_receptor_signaling_mediated_by_PI3K_and_PLC_gamma_Main_Pathway	-28.3386	0.0216189
reactome_CTLA4_inhibitory_signaling_Main_Pathway	-28.021	0.0247213
biocarta_nerve_growth_factor_pathway_ngf__Main_Pathway	-28.0205	0.0090882
NCI_Arf6_trafficking_events_Pathway_(calcium_ion_dependent_exocytosis)	-27.7875	0.0167175
NCI_Stabilization_and_expansion_of_the_E_cadherin_adherens_junction_Main_Pathway	-27.513	0.00297713
biocarta_multi_step_regulation_of_transcription_by_pitx2_Main_Pathway	-27.2694	0.00420267
NCI_S1P2_Pathway_(chemotaxis)	-27.1631	0.0181802
KEGG_Central_carbon_metabolism_in_cancer_Main_Pathway	-27.0438	0.0269219
NCI_Signaling_events_regulated_by_Ret_tyrosine_kinase_Main_Pathway	-26.9597	0.00540892
KEGG_Ras_signaling_Main_Pathway	-26.7347	0.0362898
KEGG_Glycolysis_Gluconeogenesis_Main_Pathway	-26.6853	0.0211761
KEGG_Epstein_Barr_virus_infection_Main_Pathway	-26.5422	0.016037
NCI_IL6_mediated_signaling_events_Main_Pathway	-26.2357	0.0285479
biocarta_igf_1_signaling_Main_Pathway	-25.6503	0.0112265
reactome_Glucose_transport_Main_Pathway	-25.378	0.0245994
NCI_Endothelins_Pathway_(regulation_of_vascular_smooth_muscle_contraction)	-25.0553	0.0300053
biocarta_phospholipids_as_signalling_intermediaries_Pathway_(cell_proliferation)	-25.0553	0.0300053
biocarta_phospholipids_as_signalling_intermediaries_Pathway_(cell_survival)	-25.0553	0.0300053
reactome_disassembly_of_the_destruction_complex_and_recruitment_of_AXIN_to_the_membrane_Main_Pathway	-25.0465	0.0201729
biocarta_trefoil_factors_initiate_mucosal_healing_Main_Pathway	-24.9715	0.0008411
KEGG_GnRH_signaling_Main_Pathway	-24.9473	0.00653797
KEGG_Endocrine_and_other_factor_regulated_calcium_reabsorption_Main_Pathway	-24.5345	0.0121406
reactome_Downregulation_of_TGF_beta_receptor_signaling_Main_Pathway	-24.4295	0.0477577
NCI_Trk_receptor_signaling_mediated_by_the_MAPK_Main_Pathway	-24.3054	0.00955366
reactome_Sema3A_PAK_dependent_Axon_repulsion_Main_Pathway	-24.1181	0.0483259
NCI_Arf6_signaling_events_Main_Pathway	-24.0708	0.00761948
biocarta_nuclear_receptors_coordinate_the_activities_of_chromatin_remodeling_complexes_and_coactivators_to_facilitate_initiation_of_transcription_in_carcinoma_cells_Main_Pathway	-23.9594	0.0319676
NCI_S1P2_Main_Pathway	-23.7888	0.0258029
KEGG_Glycosaminoglycan_degradation_Main_Pathway	-23.5733	0.0269033
KEGG_HIF_1_signaling_Main_Pathway	-23.5484	0.0073796
biocarta_erk1_erk2_mapk_signaling_Main_Pathway	-23.3083	0.0198884
NCI_Regulation_of_Androgen_receptor_activity_Main_Pathway	-23.294	0.0193895
NCI_Nongenotropic_Androgen_signaling_Main_Pathway	-23.2093	0.0073796
reactome_Rap1_signalling_Main_Pathway	-22.9909	0.00557474
NCI_Role_of_Calcineurin_dependent_NFAT_signaling_in_lymphocytes_Main_Pathway	-22.781	0.021071
KEGG_Wnt_signaling_Main_Pathway	-22.1195	0.013981
NCI_IFN_gamma_Main_Pathway	-21.1787	0.00466789
KEGG_Adrenergic_signaling_in_cardiomyocytes_Main_Pathway	-21.1532	0.0468078
reactome_SHC_mediated_signalling_Main_Pathway	-20.2923	0.0445088
KEGG_Drug_metabolism_other_enzymes_Main_Pathway	-20.2646	0.0100888
NCI_Signaling_events_mediated_by_PRL_Main_Pathway	-20.1188	0.0497781
reactome_STING_mediated_induction_of_host_immune_responses_Main_Pathway	-20.0149	0.0468078
biocarta_human_cytomegalovirus_and_map_kinase_pathways_Main_Pathway	-19.934	0.0103044
NCI_LPA_receptor_mediated_events_Pathway_(contractile_ring_contraction_involved_in_cytokinesis)	-19.6842	0.0416246
NCI_Regulation_of_nuclear_SMAD2_3_signaling_Pathway_(muscle_cell_differentiation)	-19.6787	0.000235366
KEGG_Hepatitis_B_Main_Pathway	-19.6563	0.0354996
KEGG_Notch_signaling_Main_Pathway	-19.6027	0.0191191
biocarta_ras_independent_pathway_in_nk_cell_mediated_cytotoxicity_Main_Pathway	-19.5949	0.0407758
KEGG_Vasopressin_regulated_water_reabsorption_Main_Pathway	-19.4571	0.0410083
NCI_Regulation_of_Androgen_receptor_activity_Pathway_(cell_proliferation)	-19.3925	0.0457668
NCI_Aurora_A_signaling_Pathway_(centrosome_duplication)	-19.3201	0.0394119
KEGG_Choline_metabolism_in_cancer_Main_Pathway	-19.0046	0.0272171
NCI_Regulation_of_nuclear_beta_catenin_signaling_and_target_gene_transcription_Main_Pathway	-18.1525	0.0152917
NCI_Regulation_of_nuclear_SMAD2_3_signaling_Main_Pathway	-18.0056	0.00371732
NCI_Regulation_of_nuclear_SMAD2_3_signaling_Pathway_(Pathway_degradation_of_SMAD3)	-17.9917	0.000157987
biocarta_adp_ribosylation_factor_Main_Pathway	-17.6558	0.0438362
NCI_Fc_epsilon_receptor_I_signaling_in_mast_cells_Main_Pathway	-17.2962	0.00513133
KEGG_Endometrial_cancer_Main_Pathway	-17.2365	0.0289578
NCI_Insulin_Pathway_Main_Pathway	-16.7374	0.0199133
KEGG_Neurotrophin_signaling_Main_Pathway	-16.5745	0.0107718
reactome_formation_of_the_beta_catenin_TCF_transactivating_complex_Main_Pathway	-16.1905	0.00236852
biocarta_signal_transduction_through_il1r_Pathway_(Pathway_protein_ubiquitination_of_CHUK_PEBP1)	-15.9247	0.0394119
KEGG_mTOR_signaling_Main_Pathway	-14.8479	0.0483259
NCI_Trk_receptor_signaling_mediated_by_PI3K_and_PLC_gamma_Pathway_(axonogenesis)	-14.3828	0.0468078
NCI_Trk_receptor_signaling_mediated_by_PI3K_and_PLC_gamma_Pathway_(neuron_apoptosis)	-14.3828	0.0468078
