# Supplementary material for: Transcriptome-Wide Analysis of Pituitary and Ectopic Adrenocorticotropic Hormone-Secreting Tumors
Source: Cancers (Basel). 2025 Feb 15;17(4):658. doi: 10.3390/cancers17040658 (PMC11852724; doi:10.3390/cancers17040658)
Supplement: Supplementary file 1 [file cancers-17-00658-s001.zip › Table_S8.xlsx]

## Sheet: Upregulated pathways
Molecular pathway ID	Average PAL	p-value
reactome_Regulation_of_gene_expression_in_endocrine_committed_NEUROG3_progenitor_cells_Main_Pathway	245.785	8.18208e-08
reactome_Toxicity_of_botulinum_toxin_type_B_BoNT_B__Main_Pathway	232.728	0.00052881
reactome_Extrinsic_Pathway_Main_Pathway	216.86	0.00241145
reactome_Synthesis_of_Ketone_Bodies_Main_Pathway	200.815	7.49923e-05
reactome_Serotonin_and_melatonin_biosynthesis_Main_Pathway	190.177	6.10789e-22
NCI_EPHA_forward_signaling_Pathway_(actin_filament_depolymerization)	186.029	0.0111627
reactome_Removal_of_aminoterminal_propeptides_from_gamma_carboxylated_proteins_Main_Pathway	185.733	0.00568083
reactome_Gamma_carboxylation_of_protein_precursors_Main_Pathway	184.624	0.00570262
reactome_Opioid_Signalling_Main_Pathway	183.602	8.09974e-05
reactome_Regulation_of_Commissural_axon_pathfinding_by_Slit_and_Robo_Main_Pathway	169.707	0.000241232
NCI_Endogenous_TLR_signaling_Pathway_(regulation_of_interleukin_6_production)	169.018	0.0029596
NCI_Endogenous_TLR_signaling_Pathway_(regulation_of_tumor_necrosis_factor_production)	169.018	0.0029596
NCI_Signaling_events_mediated_by_VEGFR1_and_VEGFR2_Pathway_(Pathway_degradation_of_AKAP1)	167.496	0.00296867
NCI_Signaling_events_mediated_by_Stem_cell_factor_receptor_c_Kit__Pathway_(megakaryocyte_differentiation)	166.336	7.02513e-06
NCI_Urokinase_type_plasminogen_activator_uPA_and_uPAR_mediated_signaling_Pathway_(cell_adhesion)	161.565	0.0003532
reactome_FGFR3b_ligand_binding_and_activation_Main_Pathway	159.592	0.00133719
reactome_ATP_sensitive_Potassium_channels_Main_Pathway	154.364	0.0205567
NCI_Signaling_events_mediated_by_Stem_cell_factor_receptor_c_Kit__Pathway_(response_to_radiation)	152.893	0.000470369
reactome_Ketone_body_catabolism_Main_Pathway	144.753	0.00608364
reactome_Neurofascin_interactions_Main_Pathway	143.383	0.000167184
NCI_Signaling_events_mediated_by_Stem_cell_factor_receptor_c_Kit__Pathway_(cell_proliferation)	138.502	0.00647038
reactome_Synthesis_of_very_long_chain_fatty_acyl_CoAs_Main_Pathway	138.15	3.45471e-06
NCI_IL6_mediated_signaling_events_Pathway_(cell_cycle_arrest)	138.053	2.7649e-05
NCI_IL6_mediated_signaling_events_Pathway_(cell_survival)	138.053	2.7649e-05
NCI_IL6_mediated_signaling_events_Pathway_(macrophage_differentiation)	138.053	2.7649e-05
reactome_Interconversion_of_polyamines_Main_Pathway	134.849	0.0468586
reactome_betaKlotho_mediated_ligand_binding_Main_Pathway	133.052	0.0236788
KEGG_Synthesis_and_degradation_of_ketone_bodies_Main_Pathway	129.151	0.00133487
reactome_Histidine_catabolism_Main_Pathway	125.744	0.0128322
NCI_Urokinase_type_plasminogen_activator_uPA_and_uPAR_mediated_signaling_Pathway_(cell_migration)	125.6	0.00954696
NCI_Beta5_beta6_beta7_and_beta8_integrin_cell_surface_interactions_Main_Pathway	124.396	7.39805e-07
reactome_Fatty_Acyl_CoA_Biosynthesis_Main_Pathway	122.658	0.000357037
biocarta_sonic_hedgehog_receptor_ptc1_regulates_cell_cycle_Pathway_(cell_cycle_arrest)	122.411	0.0311874
NCI_S1P3_Pathway_(Sinus_Bradycardia)	121.788	0.00948955
KEGG_Nicotine_addiction_Main_Pathway	121.12	1.24109e-15
KEGG_Legionellosis_Main_Pathway	120.376	0.00826694
KEGG_Amoebiasis_Main_Pathway	120.344	0.0305592
reactome_Fibronectin_matrix_formation_Main_Pathway	118.986	0.00548792
reactome_Toxicity_of_botulinum_toxin_type_A_BoNT_A__Main_Pathway	117.34	0.0065422
biocarta_b_cell_survival_Pathway_(apoptosis)	117.259	0.00878814
reactome_Sodium_Proton_exchangers_Main_Pathway	117.031	1.1772e-05
NCI_CDC42_signaling_events_Pathway_(neuron_projection_development)	116.178	0.000953032
NCI_CDC42_signaling_events_Pathway_(regulation_of_filopodium_assembly)	114.869	3.37393e-05
reactome_Synthesis_of_15_eicosatetraenoic_acid_derivatives_Main_Pathway	113.098	0.0036577
NCI_CDC42_signaling_events_Pathway_(Pathway_positive_regulation_of_NF_kappaB_transcription_factor_activity_via_CDC42)	111.085	1.20066e-06
biocarta_role_of_pi3k_subunit_p85_in_regulation_of_actin_organization_and_cell_migration_Pathway_(negative_regulation_of_actin_polymerization_and_or_depolymerization)	109.785	6.70653e-08
NCI_Effects_of_Botulinum_toxin_Main_Pathway	107.966	0.00511192
biocarta_deregulation_of_cdk5_in_alzheimers_disease_Main_Pathway	107.881	0.00808054
biocarta_deregulation_of_cdk5_in_alzheimers_disease_Pathway_(apoptosis)	107.881	0.00808054
NCI_Endogenous_TLR_signaling_Pathway_(regulation_of_cell_adhesion)	106.73	0.0281209
NCI_Endogenous_TLR_signaling_Pathway_(cytokine_production_involved_in_inflammatory_response)	105.675	0.030807
reactome_Organic_cation_transport_Main_Pathway	104.905	8.62377e-05
KEGG_Synaptic_vesicle_cycle_Main_Pathway	104.547	0.00992598
reactome_TRP_channels_Main_Pathway	102.794	0.000688181
reactome_Nicotinamide_salvaging_Main_Pathway	99.1298	0.000320272
reactome_Vitamin_B5_pantothenate_metabolism_Main_Pathway	98.3793	0.000793431
reactome_Synthesis_of_PIPs_at_the_ER_membrane_Main_Pathway	96.5043	0.00170009
NCI_CDC42_signaling_events_Pathway_(cell_proliferation)	94.0245	0.0351326
NCI_CDC42_signaling_events_Pathway_(cytokinesis)	94.0245	0.0351326
reactome_GABA_synthesis_release_reuptake_and_degradation_Main_Pathway	93.8799	8.68879e-07
NCI_LPA_receptor_mediated_events_Pathway_(positive_regulation_of_microtubule_depolymerization)	93.3635	0.0164421
reactome_Insulin_processing_Main_Pathway	92.8955	8.32598e-08
reactome_Dopamine_receptors_Main_Pathway	92.8812	0.0368078
reactome_Synthesis_of_Lipoxins_LX__Main_Pathway	92.8611	0.0037682
reactome_Synthesis_of_PIPs_at_the_late_endosome_membrane_Main_Pathway	92.8317	9.07976e-05
NCI_Alpha4_beta1_integrin_signaling_events_Pathway_(cell_migration)	90.6224	0.000837352
KEGG_Fatty_acid_biosynthesis_Main_Pathway	90.5354	0.000345667
NCI_Signaling_events_mediated_by_focal_adhesion_kinase_Pathway_(apoptosis)	88.6169	0.0193875
biocarta_wnt_lrp6_signalling_Main_Pathway	88.4685	0.000385933
reactome_Norepinephrine_Neurotransmitter_Release_Cycle_Main_Pathway	88.4479	3.70712e-10
reactome_NrCAM_interactions_Main_Pathway	87.555	0.000583864
biocarta_sonic_hedgehog_receptor_ptc1_regulates_cell_cycle_Main_Pathway	87.1508	0.000185258
biocarta_sonic_hedgehog_receptor_ptc1_regulates_cell_cycle_Pathway_(re_entry_into_mitotic_cell_cycle)	87.1508	0.000185258
NCI_Arf6_trafficking_events_Pathway_(cell_adhesion_mediated_by_integrin)	86.8877	0.0186433
NCI_Signaling_events_mediated_by_the_Hedgehog_family_Pathway_(catabolic_process)	86.5194	0.0498926
reactome_Transport_and_synthesis_of_PAPS_Main_Pathway	85.6618	2.88739e-05
NCI_Class_I_PI3K_signaling_events_mediated_by_Akt_Pathway_(glucose_import)	85.6234	0.000241642
reactome_Vitamin_B1_thiamin_metabolism_Main_Pathway	85.5682	0.0295719
KEGG_Biosynthesis_of_unsaturated_fatty_acids_Main_Pathway	85.5598	1.73941e-08
KEGG_Thiamine_metabolism_Main_Pathway	85.4993	0.0205767
biocarta_gamma_aminobutyric_acid_receptor_life_cycle_Main_Pathway	84.9225	9.97095e-07
NCI_CDC42_signaling_events_Pathway_(RNA_splicing)	84.8331	3.70317e-11
reactome_Androgen_biosynthesis_Main_Pathway	84.0689	0.0180445
reactome_Dopamine_Neurotransmitter_Release_Cycle_Main_Pathway	83.7808	3.67614e-06
reactome_Serotonin_Neurotransmitter_Release_Cycle_Main_Pathway	83.7808	3.67614e-06
NCI_RAC1_signaling_Pathway_(regulation_of_cell_cycle)	83.6287	0.00162097
NCI_Arf6_downstream_Pathway_(cortical_actin_cytoskeleton_organization)	83.1176	0.000101749
NCI_Arf6_downstream_Pathway_(lamellipodium_assembly)	83.1176	0.000101749
reactome_CHL1_interactions_Main_Pathway	82.9382	0.00922051
reactome_Multifunctional_anion_exchangers_Main_Pathway	82.8494	0.0441878
biocarta_segmentation_clock_Main_Pathway	81.8589	7.65152e-10
reactome_Na_Cl_dependent_neurotransmitter_transporters_Main_Pathway	81.406	0.000627633
reactome_Toxicity_of_botulinum_toxin_type_G_BoNT_G__Main_Pathway	80.1393	0.00812776
reactome_Class_C_3_Metabotropic_glutamate_pheromone_receptors__Main_Pathway	79.9254	0.000195335
NCI_Signaling_events_mediated_by_Stem_cell_factor_receptor_c_Kit__Pathway_(actin_filament_polymerization)	79.1976	0.0317641
reactome_Adherens_junctions_interactions_Main_Pathway	79.1185	5.06106e-06
NCI_Plexin_D1_Signaling_Pathway_(cell_adhesion_mediated_by_integrin)	78.7838	0.028075
NCI_Reelin_signaling_Pathway_(long_term_memory)	78.6319	0.0221822
reactome_Keratan_sulfate_degradation_Main_Pathway	77.9427	0.0395149
NCI_Notch_signaling_Pathway_(skeletal_muscle_tissue_development)	77.6953	0.0100634
NCI_ErbB2_ErbB3_signaling_events_Pathway_(cell_migration)	77.4758	0.0374251
reactome_Scavenging_by_Class_F_Receptors_Main_Pathway	76.5372	0.00329595
reactome_Linoleic_acid_LA_metabolism_Main_Pathway	76.0942	0.00716482
KEGG_Parkinson_s_disease_Main_Pathway	75.6716	0.00175119
NCI_VEGFR3_signaling_in_lymphatic_endothelium_Pathway_(cell_migration)	75.6582	0.00745158
reactome_Synthesis_of_Leukotrienes_LT_and_Eoxins_EX__Main_Pathway	75.6537	0.0488421
NCI_CDC42_signaling_events_Pathway_(cell_motility)	75.4951	0.00216199
NCI_EPHA_forward_signaling_Pathway_(cell_cell_adhesion)	74.6212	0.0327029
NCI_EPHA_forward_signaling_Pathway_(regulation_of_stress_fiber_assembly)	74.6212	0.0327029
reactome_Glycogen_breakdown_glycogenolysis__Main_Pathway	74.5267	0.000722627
reactome_Acetylcholine_Neurotransmitter_Release_Cycle_Main_Pathway	74.1245	1.62494e-05
reactome_Glutamate_Neurotransmitter_Release_Cycle_Main_Pathway	73.7675	4.21312e-05
reactome_Alpha_oxidation_of_phytanate_Main_Pathway	72.913	0.00475803
reactome_The_canonical_retinoid_cycle_in_rods_twilight_vision__Main_Pathway	72.7969	0.00761661
reactome_Voltage_gated_Potassium_channels_Main_Pathway	72.3643	0.00659154
KEGG_Lysine_degradation_Main_Pathway	72.2614	0.014212
NCI_Plexin_D1_Signaling_Main_Pathway	71.9598	0.0272833
reactome_Synthesis_of_12_eicosatetraenoic_acid_derivatives_Main_Pathway	71.9297	0.00484454
reactome_Post_transcriptional_silencing_by_small_RNAs_Main_Pathway	71.6326	0.014546
reactome_cGMP_effects_Main_Pathway	70.9483	0.00136231
reactome_negative_regulation_of_TCF_dependent_signaling_by_WNT_ligand_antagonists_Main_Pathway	70.8987	1.98854e-08
biocarta_sumoylation_by_ranbp2_regulates_transcriptional_repression_Main_Pathway	69.9584	0.000447146
NCI_S1P5_Main_Pathway	69.6537	0.0471917
KEGG_Butanoate_metabolism_Main_Pathway	69.336	0.0354648
NCI_EPHA_forward_signaling_Pathway_(axon_guidance)	69.0597	0.0105769
reactome_FGFR3c_ligand_binding_and_activation_Main_Pathway	68.8768	0.0437186
reactome_Signaling_by_FGFR3_mutants_Main_Pathway	68.8768	0.0437186
reactome_Fc_epsilon_receptor_FCERI_signaling_Main_Pathway	68.6893	0.028833
reactome_FGFR4_ligand_binding_and_activation_Main_Pathway	68.4606	0.0111644
NCI_Endogenous_TLR_signaling_Pathway_(cell_migration)	65.6553	0.0398769
NCI_Endogenous_TLR_signaling_Pathway_(regulation_of_cell_matrix_adhesion)	65.6553	0.0398769
reactome_Toxicity_of_botulinum_toxin_type_D_BoNT_D__Main_Pathway	65.5807	0.0230415
reactome_Toxicity_of_botulinum_toxin_type_F_BoNT_F__Main_Pathway	65.5807	0.0230415
NCI_CXCR4_mediated_signaling_events_Pathway_(positive_regulation_of_lamellipodium_assembly)	64.6797	0.000840532
NCI_Syndecan_2_mediated_signaling_events_Pathway_(dendrite_morphogenesis)	64.6776	0.0417228
NCI_Syndecan_2_mediated_signaling_events_Pathway_(determination_of_left_right_symmetry)	64.6776	0.0417228
reactome_Amino_acid_and_oligopeptide_SLC_transporters_Main_Pathway	64.6495	0.0273438
reactome_Transport_of_inorganic_cations_anions_and_amino_acids_oligopeptides_Main_Pathway	64.6495	0.0273438
reactome_Ubiquinol_biosynthesis_Main_Pathway	64.2118	0.0462118
reactome_Synthesis_of_Prostaglandins_PG_and_Thromboxanes_TX__Main_Pathway	64.0879	0.0234828
reactome_Phospholipase_C_mediated_cascade_Main_Pathway	63.3767	0.0132121
reactome_G_protein_activation_Main_Pathway	63.0621	0.0136082
NCI_RAC1_signaling_Pathway_(actin_filament_depolymerization)	62.7085	0.0197544
reactome_SHC_mediated_cascade_Main_Pathway	62.234	0.00232429
reactome_Inactivation_of_Cdc42_and_Rac_Main_Pathway	61.9978	0.00180391
reactome_FGFR2c_ligand_binding_and_activation_Main_Pathway	61.2238	0.0437186
KEGG_Terpenoid_backbone_biosynthesis_Main_Pathway	60.9146	5.17287e-06
reactome_Cyclin_E_associated_events_during_G1_S_transition_Main_Pathway	60.7778	0.0354459
reactome_Tryptophan_catabolism_Main_Pathway	60.6923	0.0215833
reactome_JNK_c_Jun_kinases_phosphorylation_and_activation_mediated_by_activated_human_TAK1_Main_Pathway	60.3393	0.0195274
NCI_FGF_signaling_Pathway_(cell_migration)	60.0429	0.0301365
KEGG_Renin_angiotensin_system_Main_Pathway	59.5779	0.0197159
NCI_Endothelins_Pathway_(cAMP_biosynthetic_process)	59.0744	0.0455266
reactome_N_Glycan_antennae_elongation_Main_Pathway	59.0342	0.020023
reactome_Biotin_transport_and_metabolism_Main_Pathway	58.6718	0.0188339
reactome_Activation_of_PPARGC1A_PGC_1alpha_by_phosphorylation_Main_Pathway	58.5567	2.32157e-06
biocarta_multi_step_regulation_of_transcription_by_pitx2_Main_Pathway	58.5263	0.00203617
biocarta_wnt_signaling_Main_Pathway	58.3817	8.27719e-05
biocarta_lissencephaly_gene_lis1_in_neuronal_migration_and_development_Main_Pathway	58.2835	0.00748331
NCI_ErbB2_ErbB3_signaling_events_Pathway_(cell_proliferation)	58.1482	0.0305109
NCI_Glypican_3_network_Main_Pathway	58.1229	0.0120055
NCI_IL1_mediated_signaling_events_Main_Pathway	57.1869	0.00026695
reactome_Synthesis_secretion_and_inactivation_of_Glucose_dependent_Insulinotropic_Polypeptide_GIP__Main_Pathway	56.8483	0.00143452
reactome_Interaction_With_The_Zona_Pellucida_Main_Pathway	56.6463	0.0109589
NCI_Lissencephaly_gene_LIS1_in_neuronal_migration_and_development_Main_Pathway	55.36	3.32906e-07
reactome_PI_3K_cascade_Main_Pathway	54.685	0.041132
biocarta_lissencephaly_gene_lis1_in_neuronal_migration_and_development_Pathway_(negative_regulation_of_microtubule_depolymerization)	54.5304	0.0078234
reactome_alpha_linolenic_acid_ALA_metabolism_Main_Pathway	54.4357	0.00938595
reactome_Transport_of_nucleotide_sugars_Main_Pathway	54.351	0.0433173
KEGG_Tyrosine_metabolism_Main_Pathway	53.3972	0.0189231
NCI_Nectin_adhesion_Pathway_(positive_regulation_of_JNK_cascade)	53.3565	1.98005e-06
reactome_Synthesis_secretion_and_inactivation_of_Glucagon_like_Peptide_1_GLP_1__Main_Pathway	53.0979	0.00064264
biocarta_mcalpain_and_friends_in_cell_motility_Pathway_(cell_migration)	52.8179	0.00267625
reactome_Inhibition_of_replication_initiation_of_damaged_DNA_by_RB1_E2F1_Main_Pathway	52.6648	0.00582325
KEGG_D_Arginine_and_D_ornithine_metabolism_Main_Pathway	52.5664
reactome_CDO_in_myogenesis_Main_Pathway	52.4801	1.79961e-05
KEGG_Vitamin_digestion_and_absorption_Main_Pathway	52.4076	0.00190065
NCI_ErbB2_ErbB3_signaling_events_Pathway_(heart_morphogenesis)	52.3551	0.045035
NCI_ErbB2_ErbB3_signaling_events_Pathway_(mammary_gland_morphogenesis)	52.3551	0.045035
NCI_ErbB2_ErbB3_signaling_events_Pathway_(nervous_system_development)	52.3551	0.045035
reactome_Activation_of_gene_expression_by_SREBF_SREBP__Main_Pathway	51.3909	3.7416e-07
KEGG_Histidine_metabolism_Main_Pathway	51.3546	0.0140916
KEGG_Fatty_acid_degradation_Main_Pathway	50.9563	0.000806924
reactome_Activation_of_the_AP_1_family_of_transcription_factors_Main_Pathway	50.1954	0.0101799
reactome_Synthesis_of_PIPs_at_the_Golgi_membrane_Main_Pathway	49.9483	4.2426e-06
reactome_Beta_oxidation_of_pristanoyl_CoA_Main_Pathway	49.9265	0.000317088
NCI_Signaling_events_mediated_by_TCPTP_Main_Pathway	49.7538	0.00991
NCI_N_cadherin_signaling_events_Pathway_(osteoblast_differentiation)	48.9603	0.00024169
reactome_Serotonin_receptors_Main_Pathway	48.5231	0.000241392
NCI_Signaling_events_mediated_by_Stem_cell_factor_receptor_c_Kit__Pathway_(cell_motility)	48.3209	0.0349827
NCI_Signaling_events_mediated_by_Stem_cell_factor_receptor_c_Kit__Pathway_(positive_regulation_of_cell_proliferation)	48.3209	0.0349827
reactome_FRS2_mediated_cascade_Main_Pathway	48.2655	0.0184907
NCI_Visual_signal_transduction_Rods_Main_Pathway	47.887	0.0443683
reactome_Synthesis_of_PC_Main_Pathway	47.7892	0.0371891
reactome_Post_chaperonin_tubulin_folding_Main_Pathway	47.6839	0.000688233
reactome_Transferrin_endocytosis_and_recycling_Main_Pathway	47.4366	0.00180648
KEGG_Tryptophan_metabolism_Main_Pathway	47.2823	0.012415
reactome_LDL_endocytosis_Main_Pathway	47.0056	0.0445556
reactome_Negative_regulation_of_FGFR_signaling_Main_Pathway	46.6764	0.0166517
reactome_CREB_phosphorylation_through_the_activation_of_Adenylate_Cyclase_Main_Pathway	46.413	0.0186608
NCI_RAC1_signaling_Pathway_(lamellipodium_assembly)	46.154	0.0153796
reactome_Interferon_gamma_signaling_Main_Pathway	45.6082	0.0152971
reactome_Ion_transport_by_P_type_ATPases_Main_Pathway	45.188	1.29365e-06
reactome_Synthesis_of_PIPs_at_the_early_endosome_membrane_Main_Pathway	44.6525	0.00342816
reactome_Cyclin_A_Cdk2_associated_events_at_S_phase_entry_Main_Pathway	44.0004	0.00342235
reactome_Opsins_Main_Pathway	43.8102	0.0174914
reactome_The_activation_of_arylsulfatases_Main_Pathway	43.6452	0.0472328
KEGG_Neuroactive_ligand_receptor_interaction_Main_Pathway	42.8212	0.0273069
reactome_MicroRNA_miRNA_biogenesis_Main_Pathway	42.4692	0.00966159
KEGG_Alanine_aspartate_and_glutamate_metabolism_Main_Pathway	42.1863	0.0137923
NCI_CDC42_signaling_events_Pathway_(actin_cytoskeleton_organization)	41.1049	0.0285897
NCI_Signaling_mediated_by_p38_gamma_and_p38_delta_Main_Pathway	40.8142	0.03027
NCI_Alpha4_beta1_integrin_signaling_events_Main_Pathway	40.7611	0.000437777
biocarta_bioactive_peptide_induced_signaling_Main_Pathway	40.5907	0.0497864
reactome_Transport_of_glucose_and_other_sugars_bile_salts_and_organic_acids_metal_ions_and_amine_compounds_Main_Pathway	40.5872	0.00730791
NCI_Signaling_events_mediated_by_VEGFR1_and_VEGFR2_Pathway_(focal_adhesion_assembly)	40.5138	0.0340622
biocarta_rac1_cell_motility_signaling_Pathway_(actin_filament_organization)	40.4811	4.84922e-17
reactome_DSCAM_interactions_Main_Pathway	40.0614	0.033153
reactome_Role_of_Abl_in_Robo_Slit_signaling_Main_Pathway	40.05	0.0140536
reactome_Regulation_of_Rheb_GTPase_activity_by_AMPK_Main_Pathway	39.8361	0.00075184
reactome_temp_Post-translational_modification_synthesis_of_GPI-anchored_proteins	39.7635	0.0288378
NCI_E_cadherin_signaling_in_the_nascent_adherens_junction_Pathway_(regulation_of_cell_cell_adhesion)	39.7282	0.0212242
reactome_Transcriptional_activation_of_mitochondrial_biogenesis_Main_Pathway	39.222	0.0106312
reactome_Golgi_Associated_Vesicle_Biogenesis_Main_Pathway	38.4337	0.00281049
KEGG_Valine_leucine_and_isoleucine_degradation_Main_Pathway	38.2306	0.0120602
KEGG_Other_glycan_degradation_Main_Pathway	38.047	0.0131326
biocarta_rac1_cell_motility_signaling_Pathway_(phosphatidic_acid_metabolic_process)	38.0251	9.65904e-13
reactome_Regulation_of_AMPK_activity_via_LKB1_Main_Pathway	37.8697	2.20538e-05
reactome_Sialic_acid_metabolism_Main_Pathway	37.6209	0.0133194
reactome_Role_of_LAT2_NTAL_LAB_on_calcium_mobilization_Main_Pathway	37.5878	0.042917
reactome_Small_interfering_RNA_siRNA_biogenesis_Main_Pathway	37.5388	1.02587e-06
KEGG_Phagosome_Main_Pathway	37.3487	0.011402
reactome_Prolactin_receptor_signaling_Main_Pathway	36.4944	0.00432914
NCI_CDC42_signaling_events_Pathway_(retrograde_vesicle_mediated_transport_Golgi_to_ER)	36.1952	0.0461203
KEGG_Circadian_entrainment_Main_Pathway	35.8458	0.0181267
KEGG_Pathogenic_Escherichia_coli_infection_Main_Pathway	35.7281	0.016025
reactome_Insulin_receptor_recycling_Main_Pathway	35.4454	0.00072901
biocarta_rac1_cell_motility_signaling_Main_Pathway	33.6105	6.3035e-09
reactome_Nef_mediated_downregulation_of_MHC_class_I_complex_cell_surface_expression_Main_Pathway	33.4093	0.00086285
NCI_Class_I_PI3K_signaling_events_Pathway_(cell_survival)	32.9605	0.0389486
reactome_Keratan_sulfate_biosynthesis_Main_Pathway	32.6514	6.29644e-06
biocarta_role_of_pi3k_subunit_p85_in_regulation_of_actin_organization_and_cell_migration_Main_Pathway	32.637	0.0316453
reactome_Activation_of_RAS_in_B_cells_Main_Pathway	32.309	0.0433484
KEGG_Peroxisome_Main_Pathway	32.0847	0.0244724
NCI_Trk_receptor_signaling_mediated_by_PI3K_and_PLC_gamma_Main_Pathway	31.9098	0.0350317
biocarta_keratinocyte_differentiation_Pathway_(apoptosis)	30.1636	0.0146168
reactome_Regulation_of_lipid_metabolism_by_Peroxisome_proliferator_activated_receptor_alpha_PPARalpha__Main_Pathway	29.3467	0.0250669
reactome_Signal_transduction_by_L1_Main_Pathway	29.118	0.00457897
NCI_Nectin_adhesion_Pathway_(positive_regulation_of_lamellipodium_assembly)	28.9304	0.012722
reactome_PPARA_activates_gene_expression_Main_Pathway	28.5285	0.0289554
biocarta_rho_cell_motility_signaling_Pathway_(actin_filament_polymerization)	28.1965	0.00495498
biocarta_oxidative_stress_induced_gene_expression_via_nrf2_Main_Pathway	27.8117	0.0388113
NCI_ErbB2_ErbB3_signaling_events_Main_Pathway	27.4843	0.00503721
KEGG_Dopaminergic_synapse_Main_Pathway	27.4729	0.000867922
KEGG_mRNA_surveillance_Main_Pathway	26.1814	0.0266657
NCI_Nectin_adhesion_Main_Pathway	25.3356	0.0132841
reactome_Synthesis_of_pyrophosphates_in_the_cytosol_Main_Pathway	24.3919	0.0174415
reactome_CREB_phosphorylation_through_the_activation_of_Ras_Main_Pathway	23.8229	0.000886782
NCI_FAS_CD95_signaling_Main_Pathway	23.0232	0.0353141
KEGG_Collecting_duct_acid_secretion_Main_Pathway	21.3274	0.00416123
NCI_Fc_epsilon_receptor_I_signaling_in_mast_cells_Main_Pathway	20.816	0.0334136
NCI_Arf6_downstream_Main_Pathway	19.7802	0.0221333
KEGG_Melanoma_Main_Pathway	17.1868	0.000647914
NCI_IGF1_Main_Pathway	16.9487	0.0359656
KEGG_FoxO_signaling_Main_Pathway	14.6808	0.00831477
KEGG_Glucagon_signaling_Main_Pathway	12.1951	0.040093
KEGG_Olfactory_transduction_Main_Pathway	10.4955	4.05768e-22
reactome_Olfactory_Signaling_Pathway_Main_Pathway	9.93068	1.159e-37

## Sheet: Downregulated pathways
Molecular pathway ID	Average PAL	p-value
reactome_Digestion_of_dietary_lipid_Main_Pathway	-519.143	1.89473e-35
NCI_Regulation_of_Androgen_receptor_activity_Pathway_(Pathway_positive_regulation_of_transcription_via_GATA2)	-323.384	6.70007e-08
reactome_Erythrocytes_take_up_carbon_dioxide_and_release_oxygen_Main_Pathway	-223.203	0.00866364
reactome_Erythrocytes_take_up_oxygen_and_release_carbon_dioxide_Main_Pathway	-223.203	0.00866364
NCI_a6b1_and_a6b4_Integrin_signaling_Pathway_(hemidesmosome_assembly)	-192.465	0.00072684
biocarta_hop_pathway_in_cardiac_development_Main_Pathway	-156.046	0.000602761
biocarta_hop_pathway_in_cardiac_development_Pathway_(cell_differentiation)	-156.046	0.000602761
biocarta_hop_pathway_in_cardiac_development_Pathway_(cell_proliferation)	-156.046	0.000602761
biocarta_fc_epsilon_receptor_i_signaling_in_mast_cells_Pathway_(acid_secretion)	-150.503	9.52177e-20
reactome_Serine_biosynthesis_Main_Pathway	-147.99	4.79678e-05
reactome_EGFR_interacts_with_phospholipase_C_gamma_Main_Pathway	-140.877	0.000349026
NCI_Ephrin_B_reverse_signaling_Pathway_(endothelial_cell_proliferation)	-132.621	0.00194969
NCI_LPA_receptor_mediated_events_Pathway_(positive_regulation_of_dendritic_cell_cytokine_production)	-130.972	7.43667e-09
biocarta_activation_of_pkc_through_g_protein_coupled_receptors_Pathway_(secretion)	-127.599	0.00642509
KEGG_Type_II_diabetes_mellitus_Main_Pathway	-123.385	0.03067
reactome_Ethanol_oxidation_Main_Pathway	-116.157	1.19176e-09
NCI_Notch_mediated_HES_HEY_network_Pathway_(Pathway_degradation_of_HEY1)	-114.906	0.00726509
biocarta_the_igf_1_receptor_and_longevity_Pathway_(superoxide_release)	-87.4873	0.00128457
NCI_EGFR_dependent_Endothelin_signaling_events_Main_Pathway	-86.4721	6.01439e-05
reactome_Signaling_by_ERBB4_Main_Pathway	-86.1501	0.00817253
biocarta_multiple_antiapoptotic_pathways_from_igf_1r_signaling_lead_to_bad_phosphorylation_Pathway_(apoptosis)	-82.4384	0.0186263
biocarta_multiple_antiapoptotic_pathways_from_igf_1r_signaling_lead_to_bad_phosphorylation_Pathway_(cell_growth_and_or_maintenance)	-82.4384	0.0186263
NCI_ErbB1_downstream_signaling_Pathway_(tight_junction_assembly)	-81.3391	0.0258815
NCI_Netrin_mediated_signaling_events_Pathway_(apoptosis)	-80.7	0.0274135
reactome_Cobalamin_Cbl_vitamin_B12_transport_and_metabolism_Main_Pathway	-78.6927	3.32778e-17
NCI_Signaling_events_mediated_by_PRL_Pathway_(cell_motility)	-76.9967	5.92764e-13
reactome_Zinc_influx_into_cells_by_the_SLC39_gene_family_Main_Pathway	-76.5224	0.0364821
NCI_a6b1_and_a6b4_Integrin_signaling_Pathway_(Tumor_Cell_Invasion)	-73.8789	2.63395e-05
reactome_Beta_oxidation_of_myristoyl_CoA_to_lauroyl_CoA_Main_Pathway	-73.2862	0.0337333
reactome_Creatine_metabolism_Main_Pathway	-70.7687	0.0224473
biocarta_role_of_egf_receptor_transactivation_by_gpcrs_in_cardiac_hypertrophy_Pathway_(cell_growth)	-70.04	0.00086546
reactome_Nitric_oxide_stimulates_guanylate_cyclase_Main_Pathway	-68.2498	0.00799764
NCI_a6b1_and_a6b4_Integrin_signaling_Pathway_(Pathway_degradation_of_ITGA6)	-67.927	0.0136177
NCI_a6b1_and_a6b4_Integrin_signaling_Pathway_(apoptosis)	-67.927	0.0136177
NCI_a6b1_and_a6b4_Integrin_signaling_Pathway_(cell_migration)	-67.927	0.0136177
KEGG_Cyanoamino_acid_metabolism_Main_Pathway	-67.1833	0.00202117
biocarta_g_secretase_mediated_erbb4_signaling_Main_Pathway	-66.2583	0.0116797
reactome_Signaling_by_ERBB2_Main_Pathway	-64.5556	0.00115227
reactome_Organic_anion_transporters_Main_Pathway	-64.3348	0.0372106
KEGG_Protein_digestion_and_absorption_Main_Pathway	-63.3123	0.000569875
NCI_PAR1_mediated_thrombin_signaling_events_Pathway_(focal_adhesion_assembly)	-62.559	0.0217092
NCI_LPA_receptor_mediated_events_Pathway_(stress_fiber_assembly)	-62.1992	0.000302263
reactome_Ephrin_signaling_Main_Pathway	-56.5609	0.000122809
biocarta_inactivation_of_gsk3_by_akt_causes_accumulation_of_b_catenin_in_alveolar_macrophages_Main_Pathway	-55.1885	4.06597e-08
reactome_WNT_mediated_activation_of_DVL_Main_Pathway	-53.4191	0.0264386
reactome_GAB1_signalosome_Main_Pathway	-51.481	0.00130375
biocarta_ctcf_first_multivalent_nuclear_factor_Main_Pathway	-51.403	0.0276226
NCI_Glypican_1_network_Main_Pathway	-49.4612	0.043128
reactome_Activation_of_Matrix_Metalloproteinases_Main_Pathway	-49.1032	0.00359993
reactome_Muscarinic_acetylcholine_receptors_Main_Pathway	-46.3925	2.92244e-05
reactome_Metabolism_of_polyamines_Main_Pathway	-44.0794	0.0319329
reactome_TCF_dependent_signaling_in_response_to_WNT_Main_Pathway	-41.9603	0.00818007
reactome_Signaling_by_constitutively_active_EGFR_Main_Pathway	-39.404	0.00114993
NCI_LPA_receptor_mediated_events_Pathway_(contractile_ring_contraction_involved_in_cytokinesis)	-38.9548	5.39105e-05
biocarta_map_kinase_inactivation_of_smrt_corepressor_Main_Pathway	-38.4202	0.0298802
NCI_TNF_receptor_signaling_pathway__Pathway_(JNK_cascade)	-34.3678	0.0223864
reactome_Transcriptional_regulation_of_pluripotent_stem_cells_Main_Pathway	-33.4563	0.0215272
NCI_p38_signaling_mediated_by_MAPKAP_kinases_Main_Pathway	-32.819	0.0447148
NCI_RAC1_signaling_Pathway_(positive_regulation_of_Wnt_receptor_signaling_pathway)	-32.5732	0.0349232
NCI_Arf6_trafficking_events_Pathway_(membrane_fusion)	-31.5232	0.0389414
NCI_Regulation_of_cytoplasmic_and_nuclear_SMAD2_3_signaling_Main_Pathway	-26.5644	0.0420304
NCI_Regulation_of_Androgen_receptor_activity_Main_Pathway	-26.3784	0.00171763
reactome_Synthesis_of_bile_acids_and_bile_salts_Main_Pathway	-24.646	0.00754371
NCI_Notch_mediated_HES_HEY_network_Main_Pathway	-22.506	0.0418972
KEGG_Prostate_cancer_Main_Pathway	-22.2617	0.0376255
NCI_Regulation_of_Androgen_receptor_activity_Pathway_(cell_proliferation)	-21.9535	0.0157441
