# Supplementary material for: Transcriptome-Wide Analysis of Pituitary and Ectopic Adrenocorticotropic Hormone-Secreting Tumors
Source: Cancers (Basel). 2025 Feb 15;17(4):658. doi: 10.3390/cancers17040658 (PMC11852724; doi:10.3390/cancers17040658)
Supplement: Supplementary file 1 [file cancers-17-00658-s001.zip › Table_S9.xlsx]

## Sheet: Upregulated pathways
Molecular pathway ID	Pituitary AST Average PAL	Pituitary AST p-value	Lung AST Average PAL	Lung AST p-value	Pancreatic AST Average PAL	Pancreatic AST AST p-value
KEGG_Synthesis_and_degradation_of_ketone_bodies_Main_Pathway	66.20546165355447	4.72703971958412e-05	52.86649800609911	0.0353017148243651	133.646098	0.0115864843316891
NCI_Lissencephaly_gene_LIS1_in_neuronal_migration_and_development_Main_Pathway	14.376049645422816	0.0239861753765541	44.98553727239121	0.0001251254174458	46.85499028	0.0226856949200529
NCI_PLK1_signaling_events_Pathway_(metaphase_plate_congression)	28.944700607272573	0.0464514305127548	51.404636086658236	0.0293497475405153	96.41744816	0.0391362521924768
NCI_PLK1_signaling_events_Pathway_(regulation_of_centriole_centriole_cohesion)	30.368994478808823	0.0271282518935296	51.06466576308352	0.0193990325744093	90.25232378	0.0348867107809047
biocarta_rac1_cell_motility_signaling_Pathway_(actin_filament_organization)	24.690681965972225	1.9028759139838972e-06	32.15349237275738	4.622128243003622e-05	45.76840848	0.0020671220964041
biocarta_rac1_cell_motility_signaling_Pathway_(phosphatidic_acid_metabolic_process)	22.019788658407844	2.6401047696405066e-06	36.44998166258917	8.460598011310369e-07	44.76417041	0.0004468412611103
reactome_CDO_in_myogenesis_Main_Pathway	12.806112907620303	0.0177382561422491	21.054320785430487	0.0200587299919832	55.92806812	0.0003323682593024
reactome_Insulin_processing_Main_Pathway	75.37196665216047	8.550527008080113e-06	107.37844100679972	0.000181033934363	127.2578935	0.0247531480735422
reactome_Synthesis_of_PIPs_at_the_ER_membrane_Main_Pathway	51.92356055803222	4.371503836042517e-07	77.10452464470411	1.743206948312536e-05	80.64379004	0.0117616474258087
reactome_Synthesis_of_PIPs_at_the_Golgi_membrane_Main_Pathway	23.67603215751241	0.0007415530924636	71.36502687455432	3.494851313916694e-07	49.2583561	0.0286425794148456
reactome_Synthesis_of_very_long_chain_fatty_acyl_CoAs_Main_Pathway	56.65197954326564	2.7349605854251847e-05	103.37815703205895	2.024723971315618e-05	122.4048011	0.0057507182054691
reactome_Synthesis_secretion_and_inactivation_of_Glucagon_like_Peptide_1_GLP_1__Main_Pathway	46.5577132115846	0.0001049480159186	76.48765247776082	0.0002810572929939	89.14265256	0.0279546643693456
reactome_Synthesis_secretion_and_inactivation_of_Glucose_dependent_Insulinotropic_Polypeptide_GIP__Main_Pathway	57.47515917618938	3.402916848726038e-07	88.92034613121983	4.491649309420089e-06	82.60927794	0.0167384520481032
reactome_Toxicity_of_botulinum_toxin_type_B_BoNT_B__Main_Pathway	140.21138751211626	5.291774954297825e-06	193.9274903269874	0.0002071544867495	233.5203535	0.0170224204906416

## Sheet: Downregulated pathways
Molecular pathway ID	Pituitary AST Average PAL	Pituitary AST p-value	Lung AST Average PAL	Lung AST p-value	Pancreatic AST Average PAL	Pancreatic AST AST p-value
NCI_GMCSF_mediated_signaling_events_Main_Pathway	-26.558489169053203	0.0266449805734772	-47.56253406708078	0.0004134216826705	-52.42200291	0.0424874646130531
NCI_IL2_signaling_events_mediated_by_STAT5_Main_Pathway	-26.558489169053203	0.0266449805734772	-47.56253406708078	0.0004134216826705	-52.42200291	0.0424874646130531
NCI_IL2_signaling_events_mediated_by_STAT5_Pathway_(CD4_positive_CD25_positive_alpha_beta_regulatory_T_cell_lineage_commitment)	-26.558489169053203	0.0266449805734772	-47.56253406708078	0.0004134216826705	-52.42200291	0.0424874646130531
NCI_IL2_signaling_events_mediated_by_STAT5_Pathway_(activation_induced_cell_death_of_T_cells)	-26.558489169053203	0.0266449805734772	-47.56253406708078	0.0004134216826705	-52.42200291	0.0424874646130531
NCI_Regulation_of_Androgen_receptor_activity_Main_Pathway	-16.133453554221603	3.189559600425779e-05	-23.521477216642506	0.0001062936173947	-26.42095113	0.0113574422803594
NCI_Regulation_of_Androgen_receptor_activity_Pathway_(Pathway_positive_regulation_of_transcription_via_GATA2)	-214.06652979351946	2.0877575312529824e-09	-256.5488300995879	6.159470381576594e-08	-348.4990454	5.598502323163058e-06
NCI_Regulation_of_Androgen_receptor_activity_Pathway_(cell_proliferation)	-11.243971847429975	0.0024509696024471	-21.8522241487525	0.0003109898516186	-22.57692722	0.0387358068625383
biocarta_regulators_of_bone_mineralization_Main_Pathway	-112.47710389894435	2.514488598325016e-07	-112.46996179140596	1.930928581163765e-05	-94.01320229	0.0439054335851655
reactome_Ephrin_signaling_Main_Pathway	-60.445271957770245	8.267500665993097e-12	-56.60047105003687	2.72004043774696e-07	-48.15471925	0.0069788849247305
reactome_Erythrocytes_take_up_carbon_dioxide_and_release_oxygen_Main_Pathway	-188.04250705182673	7.074620870572132e-06	-160.2046841243255	0.007797166649211	-253.6674171	0.0352645687573066
reactome_Erythrocytes_take_up_oxygen_and_release_carbon_dioxide_Main_Pathway	-188.04250705182673	7.074620870572132e-06	-160.2046841243255	0.007797166649211	-253.6674171	0.0352645687573066
reactome_Ethanol_oxidation_Main_Pathway	-118.02042367361143	3.752262147243863e-11	-78.64089338114537	8.623337370239364e-05	-93.37828527	0.0104574545748785
reactome_VEGF_binds_to_VEGFR_leading_to_receptor_dimerization_Main_Pathway	-140.35548219553993	8.280931917291324e-06	-173.6844849040724	3.635342987561344e-05	-161.1421439	0.0424191114447416
